# Supplementary material for: Spatial transcriptomic profiling of human paravertebral sympathetic chain ganglia reveals diabetes-induced neuroplasticity
Source: bioRxiv. 2025 Jun 25:2025.06.24.661373. Preprint. [Version 1] doi: 10.1101/2025.06.24.661373 (PMC12262271; doi:10.1101/2025.06.24.661373)
Supplement: Supplement 2 [file media-2.xlsx]

## Sheet: Sup. Table 1-Donor demographics
Sup. Table 1 - Donor demographics				Sup. Table 1- Donor demographics
Donor ID	UTD-DN0134	UTD-DN0141	UTD-DN0222	UTD-DN0144	UTD-DN0214	UTD-DN0240	UTD-DN0224	UTD-DN0143	UTD-DN0352	UTD-DN0370	UTD-DN0266	UTD-DN0264
Age	48	60	36	19	75	19	52	31	36	64	20	71
Sex	Male	Female	Female	Male	Male	Female	M	M	M	F	M	F
Diagnosis	Type 2 Diabetes Mellitus (approximately 4 years)	Type 2 Diabetes Mellitus (approximately 4 years)	Non-diabetic	Non-diabetic	Non-diabetic	Non-Diabetic	Diabetic (unknown type and duration)	Type 2 Diabetes Mellitus (unknown duration)	Type 2 Diabetes Mellitus (for unknown duration)	Diabetic (unknown type and duration)	Non-Diabetic	Non-Diabetic
Comorbidities	Gastroesophageal reflux disease, Gout, Morbid Obesity, Obstructive Sleep Apnea, Arthritis, High cholesterol	Stroke, Hypertension (20 years), Peripheral Artery Disease	None	None	Varicose veins (20-30 years), Cataract surgery	Anxiety, Depression, Post-Traumatic Stress Disorder, Mixed-Connective Tissue Disease, Hypothyroidism due to Hashimoto's Thyroiditis.	Kidney stones	None	Anxiety, depression, hypertension	None	None	Possible skin cancer (not melanoma)
Medications/drugs		None listed	None listed	None listed	None listed	None listed	Merformin, methamphetamine ( over 12 years ago), marijuana (once every two weeks since young age), crack (one a week for the last 3 months)	Percocet (laced with Fentanyl), Marijuana, Xanax, Hydrocodone, Cocaine	Abilify, Apresoline, Benadryl, Celexa, Coreg, Cozaar, Metformin, Pepcid, Cocaine	Insulin	Percocet, Cocaine, Marijuana	None listed
Surgical History	Rotator cuff repair (2014), Knee arthroscopy (2012, 2017), Meniscectomy (2012, 2017), Biceps long tendon repair (2014), Shoulder arthroscopy and bone shaving (2014), Right synovectomy (2017)	Leg stent (2018), Hysterectomy (2000)	None listed	None listed	None listed	None listed	None listed	None listed	None listed	Gallbladder removed and Carotid arteries cleaned out	Pin repair for broken leg	Shoulder surgery (early 2000s), Skin lesion removal
Smoking History	Approximately 8 pack-years	20 pack-years, quit 3 years ago	None listed	Approximately 4 years (2-3 cigarettes per day)	None listed	None listed	None listed	None listed	None listed	None listed	None listed	None listed
Cause of Death	Head trauma/blunt injury/Motor vehicle accident	Cerebrovascular accident	Anoxia/asphyxiation	Anoxia/Asphyxiation/Suicide	Cerebrovascular accident	Anoxia/Asphyxiation/Smoke Inhalation	Head trauma/blunt injury/Motor vehicle accident	Anoxia/Drug Overdose	Anoxia	Anoxia	Anoxia/Drug Intoxication	Cerebrovascular accident/Stroke

## Sheet: Sup. Table 2-Sequencing stats
					Sup. Table 2. Sequencing statistics
UTD-ID	Sample number	Number of Spots Under Tissue	Number of Reads	Mean Reads per Spot	Mean Reads Under Tissue per Spot	Fraction of Spots Under Tissue	Median Genes per Spot	Median UMI Counts per Spot	Valid Barcodes	Valid UMIs	Sequencing Saturation	Q30 Bases in Barcode	Q30 Bases in RNA Read	Q30 Bases in UMI	Reads Mapped to Genome	Reads Mapped Confidently to Genome	Reads Mapped Confidently to Intergenic Regions	Reads Mapped Confidently to Intronic Regions	Reads Mapped Confidently to Exonic Regions	Reads Mapped Confidently to Transcriptome	Reads Mapped Antisense to Gene	Fraction Reads in Spots Under Tissue	Total Genes Detected
UTD-DN0134	1	2057	97567387	47431.88478366553	45155.087992221685	0.4120592948717949	1473	2467	0.9802000949354112	0.9887262328753356	0.9284737012426304	0.9403779678761544	0.9353164826937004	0.9437210776352676	0.9626730907531632	0.9302648127698654	0.024286260735874785	0.020022530684356648	0.885956	0.8695113767882294	0.00550607	0.9811737194091638	20062
UTD-DN0141	2	1791	80686023	45050.82244556114	41857.9	0.35877403846153844	1819	3240	0.9783975348493752	0.9885865734143322	0.8551467956775484	0.9396533604840434	0.9338728063278856	0.9434389205804752	0.9453284740530588	0.9052948860795876	0.021224977218173215	0.0188682	0.8652016595241037	0.8464908847967386	0.00595151	0.968128	21479
UTD-DN0222	3	2256	82389655	36520.23714539007	34598.30008865248	0.4519230769230769	1154.5	1807.5	0.979236	0.988575	0.8849736075994494	0.9408684435972824	0.935988	0.9439035111408236	0.9464525248952677	0.9200722954841842	0.0221116	0.018242290248696877	0.8797184306694815	0.8624407032654767	0.00558054	0.9741479148239944	20778
UTD-DN0144	4	2577	92899080	36049.3	33692.23554520761	0.5162259615384616	981	1453	0.9795195065440906	0.9886298766360226	0.9253659953982744	0.9385020470357162	0.932542	0.9419585713440136	0.9617232915546634	0.9249313340885614	0.0283502	0.023169109963198774	0.873412	0.8564943807839647	0.00443114	0.966252	20209
UTD-DN0214	5	2100	104763335	49887.30238095238	46832.886666666665	0.4206730769230769	1300	2124	0.9779075475212774	0.988552	0.9355107332883642	0.9418838871065042	0.9335091888800716	0.9453286611675116	0.9691034654442796	0.9456566841824956	0.0228246	0.0181852	0.9046469263316216	0.8858684958816937	0.00760202	0.966582	20515
UTD-DN0240	6	1752	102035435	58239.40353881279	52911.78025114155	0.35096153846153844	675	919	0.9779941350767016	0.988612	0.9709907652745688	0.9426313752987852	0.9339851716954084	0.9465969139834344	0.9583919939185832	0.9301359179779064	0.022202208477868496	0.027987032152114608	0.8799466773479233	0.8622258630053373	0.00675093	0.9446393469681033	18755
UTD-DN0141_2	7	2068	71346544	34500.263056092845	32717.793036750485	0.41426282051282054	1362	2103.5	0.9771923360436352	0.9884545914375334	0.8779981881923986	0.9413023579872491	0.9331089494370988	0.9448628561564838	0.9542812893642052	0.9343359504561286	0.018876163083666672	0.020191111148985717	0.8952686762234762	0.8754461883956145	0.00784273	0.9752629000462978	21103
UTD-DN0134_2	8	2080	77808036	37407.709615384614	34585.998076923075	0.4166666666666667	1792.5	2753	0.9765447363303194	0.9877769180550964	0.8879596285270854	0.9416672966620864	0.935464	0.945073	0.9037223738689408	0.8784241643112545	0.021957269297993846	0.0267391	0.8297278188592243	0.8119775057681703	0.00650279	0.9545137102094724	20703
UTD-DN0240_2	9	2228	82118480	36857.486535008975	33832.74416517056	0.4463141025641026	1777.5	2963	0.9769177412928248	0.9883387149883924	0.8673047447429638	0.9425134538015146	0.9323093098598744	0.9453	0.9479684718957292	0.9119117280300366	0.022357549725713383	0.030177178145528265	0.8593770001587949	0.8414866544047089	0.00640786	0.9581884258671686	21024
UTD-DN0222_2	10	2751	79792849	29005.034169392948	27192.676481279537	0.5510817307692307	2462	4906	0.9774562003670278	0.988375	0.7333889163532816	0.9420115190657268	0.9347754617562568	0.9460123109225564	0.9582438020229106	0.9347176085917172	0.020157470502149884	0.0212753	0.8932848857170146	0.8756364119797252	0.00563257	0.966246	22474
UTD-DN0144_2	11	2622	78206231	29826.93783371472	28058.467581998473	0.5252403846153846	2152.5	3965.5	0.9773334301201652	0.988553	0.7908567370494461	0.9416421340812916	0.9347496816724185	0.9451220219105738	0.9560178011902912	0.9307562206903948	0.021776206041689953	0.021278061590770177	0.8877019530579348	0.8706675558882259	0.00483454	0.9716234316288552	22114
UTD-DN0214_2	12	2227	78093485	35066.67489896722	31956.53300404131	0.44611378205128205	2667	5137	0.9769636097044458	0.9884217230156908	0.7977385222794358	0.9421553627835392	0.9354815949325698	0.9462324748794048	0.9476594238302978	0.9268266360503696	0.0221248	0.019362652339052357	0.8853391675374713	0.8678449040915514	0.00564612	0.943392	22178
		2209.08	1027706540	36049.3	41857.9	#DIV/0!	1634.67	2819.88	0.979236	0.988534	#DIV/0!	#DIV/0!	0.934664	0.945187	#DIV/0!	#DIV/0!	0.0238528	0.0212669	0.879684	#DIV/0!	0.0060574	0.96212	20949.5

## Sheet: Sup. Table 3- DEGs per cluster
Sup. Table 3- Differentially Expressed Genes per cluster
	p_val	avg_log2FC	pct.1	pct.2	p_val_adj	cluster	gene
CHGB	0	0.730111	0.856	0.543	0	NA1	CHGB
NPY	0	0.690872	0.991	0.903	0	NA1	NPY
DBH	2.1571e-301	0.647651	0.889	0.625	4.21304e-297	NA1	DBH
UCHL1	1.00942e-278	0.467406	0.996	0.884	1.97149e-274	NA1	UCHL1
STMN2	3.16246e-274	0.508661	0.968	0.757	6.1766e-270	NA1	STMN2
TUBA1A	1.83828e-271	0.42237	0.995	0.93	3.59034e-267	NA1	TUBA1A
NEFL	4.65165e-244	0.492957	0.956	0.759	9.08514e-240	NA1	NEFL
TH	6.04187e-217	0.608947	0.8	0.539	1.18004e-212	NA1	TH
TUBB2A	6.84747e-205	0.42682	0.97	0.799	1.33738e-200	NA1	TUBB2A
TUBA1B	2.31772e-180	0.364878	0.989	0.908	4.52674e-176	NA1	TUBA1B
PRPH	6.29081e-171	0.379068	0.957	0.789	1.22866e-166	NA1	PRPH
MAP1B	3.31699e-170	0.379776	0.964	0.787	6.4784e-166	NA1	MAP1B
TUBB3	3.57287e-169	0.424983	0.942	0.767	6.97816e-165	NA1	TUBB3
GNAS	2.29192e-166	0.365888	0.962	0.828	4.47635e-162	NA1	GNAS
APOE	9.24794e-166	0.751177	0.741	0.569	1.80622e-161	NA1	APOE
RGS5	2.39071e-160	0.648298	0.632	0.405	4.66929e-156	NA1	RGS5
NEFM	2.96167e-147	0.521719	0.735	0.522	5.78443e-143	NA1	NEFM
CYB561	2.40572e-142	0.570903	0.677	0.46	4.69862e-138	NA1	CYB561
IGFBP6	1.17691e-140	-2.19761	0.099	0.273	2.29863e-136	NA1	IGFBP6
HSP90AA1	6.06025e-140	0.384247	0.933	0.786	1.18363e-135	NA1	HSP90AA1
TAGLN	8.33055e-140	-2.14545	0.127	0.302	1.62704e-135	NA1	TAGLN
YWHAH	3.2752e-131	0.45243	0.82	0.61	6.3968e-127	NA1	YWHAH
MYL9	1.25681e-129	-1.72311	0.132	0.304	2.45468e-125	NA1	MYL9
EEF1A1	6.58182e-129	-0.51026	0.923	0.91	1.2855e-124	NA1	EEF1A1
IFI27	1.37708e-124	0.335257	0.966	0.865	2.68958e-120	NA1	IFI27
TUBB2B	1.52442e-122	0.431076	0.797	0.593	2.97735e-118	NA1	TUBB2B
MGP	2.12326e-120	-2.79722	0.045	0.185	4.14695e-116	NA1	MGP
RGS4	2.24673e-119	0.574756	0.61	0.414	4.38809e-115	NA1	RGS4
FABP3	1.36111e-114	0.572769	0.585	0.394	2.65838e-110	NA1	FABP3
YWHAG	4.94267e-109	0.417633	0.782	0.576	9.65353e-105	NA1	YWHAG
GPX3	3.05336e-107	-0.9379	0.428	0.559	5.96351e-103	NA1	GPX3
NDRG4	1.61776e-105	0.418683	0.702	0.489	3.15965e-101	NA1	NDRG4
CLU	3.79271e-104	0.27918	0.982	0.936	7.40755e-100	NA1	CLU
RFK	1.17308e-100	0.66027	0.452	0.287	2.29114e-96	NA1	RFK
SLC6A2	5.77661e-99	0.730564	0.406	0.25	1.12823e-94	NA1	SLC6A2
CFD	6.95291e-98	-1.84319	0.092	0.228	1.35797e-93	NA1	CFD
APOD	3.09613e-97	-0.69436	0.885	0.849	6.04705e-93	NA1	APOD
THY1	3.49256e-95	0.296882	0.912	0.749	6.82131e-91	NA1	THY1
SYT4	4.31073e-94	0.524976	0.548	0.372	8.41928e-90	NA1	SYT4
HSP90AB1	2.90475e-93	0.320071	0.896	0.74	5.67327e-89	NA1	HSP90AB1
ARHGAP36	4.78868e-91	0.668112	0.356	0.209	9.35276e-87	NA1	ARHGAP36
RPL13	1.47819e-89	-0.54444	0.768	0.793	2.88704e-85	NA1	RPL13
SCG2	1.09068e-86	0.507943	0.534	0.367	2.13021e-82	NA1	SCG2
ADH1B	6.84352e-84	-1.46282	0.109	0.237	1.33661e-79	NA1	ADH1B
RTN3	8.80616e-84	0.400346	0.679	0.497	1.71993e-79	NA1	RTN3
DCN	1.50388e-83	-0.87255	0.455	0.556	2.93723e-79	NA1	DCN
VIM	2.29178e-83	-0.52552	0.902	0.87	4.47607e-79	NA1	VIM
SPOCK2	1.54399e-79	0.461579	0.569	0.404	3.01557e-75	NA1	SPOCK2
ACLY	5.55501e-79	0.444305	0.6	0.433	1.08495e-74	NA1	ACLY
CHRNA3	8.43175e-78	0.445731	0.576	0.409	1.6468e-73	NA1	CHRNA3
BEX1	1.07568e-77	0.449807	0.573	0.407	2.1009e-73	NA1	BEX1
RAB6B	3.03317e-77	0.495541	0.544	0.391	5.92409e-73	NA1	RAB6B
ATP1A1	3.50211e-76	0.278652	0.799	0.608	6.83997e-72	NA1	ATP1A1
SYT1	4.84766e-76	0.440709	0.602	0.44	9.46797e-72	NA1	SYT1
SOD1	5.79834e-76	0.358645	0.75	0.597	1.13247e-71	NA1	SOD1
VAT1L	7.36633e-76	0.38842	0.638	0.461	1.43872e-71	NA1	VAT1L
CALM1	1.30594e-74	0.362202	0.747	0.597	2.55063e-70	NA1	CALM1
CD24	3.05775e-74	0.539692	0.45	0.304	5.97208e-70	NA1	CD24
KLC1	2.16823e-73	0.388893	0.687	0.523	4.23477e-69	NA1	KLC1
RPS18	3.60005e-72	-0.6478	0.55	0.628	7.03125e-68	NA1	RPS18
RPS27	3.95276e-72	-0.62082	0.679	0.708	7.72014e-68	NA1	RPS27
CALM2	2.21555e-71	0.280144	0.9	0.789	4.3272e-67	NA1	CALM2
RTN1	4.1858e-71	0.35205	0.636	0.455	8.17528e-67	NA1	RTN1
HSPA8	9.36434e-71	0.297085	0.827	0.678	1.82895e-66	NA1	HSPA8
CNTN1	5.47779e-69	0.513755	0.467	0.326	1.06987e-64	NA1	CNTN1
CAVIN1	4.11229e-68	-1.11041	0.144	0.264	8.03172e-64	NA1	CAVIN1
APP	2.01794e-67	0.446672	0.57	0.429	3.94123e-63	NA1	APP
UBB	2.45362e-67	0.281721	0.88	0.759	4.79216e-63	NA1	UBB
MLLT11	4.54235e-67	0.427561	0.541	0.388	8.87166e-63	NA1	MLLT11
MALAT1	6.56147e-67	-0.78692	0.41	0.516	1.28152e-62	NA1	MALAT1
PRUNE2	8.37757e-67	0.435972	0.551	0.401	1.63622e-62	NA1	PRUNE2
ATP6V0C	1.3933e-66	0.348058	0.738	0.59	2.72126e-62	NA1	ATP6V0C
RPL41	2.08846e-66	-0.37603	0.895	0.915	4.07897e-62	NA1	RPL41
NDFIP1	1.90523e-65	0.412972	0.598	0.452	3.72111e-61	NA1	NDFIP1
LPL	1.48929e-64	0.503241	0.486	0.353	2.90873e-60	NA1	LPL
RPLP1	1.53162e-63	-0.44308	0.801	0.822	2.9914e-59	NA1	RPLP1
YWHAZ	3.38059e-63	0.340164	0.688	0.531	6.60262e-59	NA1	YWHAZ
FLNA	2.02074e-62	-1.12694	0.157	0.271	3.9467e-58	NA1	FLNA
RPL13A	4.35384e-62	-0.54143	0.651	0.69	8.50349e-58	NA1	RPL13A
IGFBP5	4.51575e-62	-1.29183	0.122	0.231	8.81972e-58	NA1	IGFBP5
AGTR1	2.76741e-61	0.59714	0.32	0.204	5.40503e-57	NA1	AGTR1
CCN2	4.21085e-61	-1.9352	0.043	0.129	8.22421e-57	NA1	CCN2
SNCG	6.46021e-60	0.280695	0.801	0.647	1.26174e-55	NA1	SNCG
TUBB	4.26262e-59	0.294746	0.818	0.693	8.32533e-55	NA1	TUBB
IDS	2.88744e-58	0.462638	0.494	0.363	5.63945e-54	NA1	IDS
EEF1A2	7.25051e-57	0.42088	0.531	0.398	1.4161e-52	NA1	EEF1A2
PRX	2.69946e-56	-1.73102	0.046	0.129	5.27231e-52	NA1	PRX
PCSK1N	3.45797e-56	0.314543	0.624	0.465	6.75377e-52	NA1	PCSK1N
ADIRF	8.87921e-56	-0.80341	0.414	0.498	1.7342e-51	NA1	ADIRF
PRELP	1.26773e-55	-1.65223	0.047	0.13	2.47601e-51	NA1	PRELP
CKB	1.85593e-55	0.41696	0.514	0.384	3.62482e-51	NA1	CKB
DPYSL2	2.71735e-55	0.362998	0.655	0.528	5.30726e-51	NA1	DPYSL2
ACTA2	6.37488e-55	-2.23875	0.035	0.112	1.24508e-50	NA1	ACTA2
DPYSL3	6.84568e-55	0.490865	0.423	0.302	1.33703e-50	NA1	DPYSL3
SARAF	9.79359e-55	0.335122	0.633	0.484	1.91279e-50	NA1	SARAF
RPL10	1.31452e-54	-0.50472	0.684	0.711	2.5674e-50	NA1	RPL10
NNMT	5.06357e-54	-1.99179	0.032	0.107	9.88966e-50	NA1	NNMT
SERPINF1	1.2508e-53	-1.21364	0.094	0.189	2.44295e-49	NA1	SERPINF1
LTBP4	5.39906e-53	-0.83416	0.228	0.335	1.05449e-48	NA1	LTBP4
SLC2A1	5.74983e-53	-1.66031	0.077	0.164	1.123e-48	NA1	SLC2A1
CADPS	6.38784e-53	0.411536	0.491	0.36	1.24761e-48	NA1	CADPS
RPL37	1.74064e-52	-0.51468	0.663	0.692	3.39965e-48	NA1	RPL37
KIF21A	6.09396e-52	0.495287	0.413	0.295	1.19021e-47	NA1	KIF21A
NEFH	6.63586e-52	0.284078	0.68	0.531	1.29605e-47	NA1	NEFH
DDAH1	6.8168e-52	0.5993	0.319	0.213	1.33139e-47	NA1	DDAH1
ALCAM	9.24949e-52	0.551353	0.355	0.244	1.80652e-47	NA1	ALCAM
MTRNR2L12	1.20184e-51	-0.97426	0.205	0.309	2.34731e-47	NA1	MTRNR2L12
MAOA	2.83454e-50	0.486676	0.419	0.304	5.53614e-46	NA1	MAOA
THBS1	1.28379e-49	-1.67156	0.047	0.123	2.50737e-45	NA1	THBS1
PPIA	1.29563e-49	0.277352	0.794	0.676	2.53049e-45	NA1	PPIA
RPL18A	1.54554e-49	-0.57228	0.503	0.571	3.01859e-45	NA1	RPL18A
ANK2	1.17353e-48	0.435345	0.44	0.322	2.29201e-44	NA1	ANK2
RAB3C	4.06334e-48	0.468692	0.397	0.284	7.93611e-44	NA1	RAB3C
SNRPN	5.81598e-48	0.390387	0.502	0.38	1.13592e-43	NA1	SNRPN
GAP43	1.28692e-47	0.370466	0.499	0.373	2.51349e-43	NA1	GAP43
NSG2	5.171e-47	0.456063	0.41	0.297	1.00995e-42	NA1	NSG2
RPS16	1.84111e-46	-0.60214	0.428	0.507	3.59586e-42	NA1	RPS16
SERPING1	2.04156e-46	-0.65984	0.343	0.435	3.98737e-42	NA1	SERPING1
ATP1B1	3.30329e-45	0.368686	0.491	0.369	6.45166e-41	NA1	ATP1B1
DHCR24	4.98392e-45	0.373374	0.521	0.403	9.73409e-41	NA1	DHCR24
TSPAN8	5.55175e-45	0.549661	0.327	0.228	1.08431e-40	NA1	TSPAN8
PODN	1.00381e-44	-1.65271	0.038	0.106	1.96054e-40	NA1	PODN
NRCAM	1.56502e-44	0.398249	0.447	0.33	3.05664e-40	NA1	NRCAM
OAZ1	3.07333e-44	0.282608	0.728	0.616	6.00252e-40	NA1	OAZ1
PKM	3.79776e-44	0.267038	0.705	0.576	7.4174e-40	NA1	PKM
CPLX2	7.43051e-44	0.531032	0.353	0.252	1.45125e-39	NA1	CPLX2
RGMB	1.17109e-43	0.547205	0.306	0.21	2.28725e-39	NA1	RGMB
CAV1	1.3947e-43	-1.69539	0.035	0.1	2.72398e-39	NA1	CAV1
RPL7	1.4242e-43	-0.56648	0.476	0.541	2.7816e-39	NA1	RPL7
TNXB	2.4963e-43	-1.48385	0.046	0.116	4.87552e-39	NA1	TNXB
DKK3	1.07851e-42	0.337801	0.562	0.444	2.10644e-38	NA1	DKK3
ACOT7	1.34686e-42	0.363475	0.512	0.395	2.63055e-38	NA1	ACOT7
RPS29	2.12727e-42	-0.47666	0.614	0.652	4.15478e-38	NA1	RPS29
SYT11	1.08253e-41	0.387055	0.466	0.354	2.11428e-37	NA1	SYT11
CALCA	1.42408e-41	-1.4836	0.066	0.139	2.78137e-37	NA1	CALCA
RPL36	2.96918e-41	-0.46664	0.615	0.655	5.79911e-37	NA1	RPL36
SERINC1	3.03119e-41	0.323622	0.582	0.468	5.92023e-37	NA1	SERINC1
MAP2	3.11528e-41	0.574905	0.278	0.188	6.08446e-37	NA1	MAP2
KIF3C	1.31546e-40	0.467396	0.382	0.282	2.56922e-36	NA1	KIF3C
GAL	1.39751e-40	0.639379	0.247	0.163	2.72947e-36	NA1	GAL
NSG1	1.40274e-40	0.38014	0.443	0.333	2.73969e-36	NA1	NSG1
RPLP2	3.79496e-40	-0.45893	0.627	0.659	7.41194e-36	NA1	RPLP2
VIP	7.48977e-40	-1.51908	0.231	0.311	1.46283e-35	NA1	VIP
AKAP12	8.20668e-40	0.284984	0.628	0.515	1.60285e-35	NA1	AKAP12
RPL37A	8.33148e-40	-0.34391	0.807	0.821	1.62722e-35	NA1	RPL37A
MBP	1.58381e-39	-0.961	0.185	0.271	3.09333e-35	NA1	MBP
GNG4	1.8748e-39	0.524954	0.304	0.213	3.66168e-35	NA1	GNG4
RAMP3	5.70726e-39	0.441244	0.354	0.256	1.11468e-34	NA1	RAMP3
TIMP1	2.10149e-38	-0.76351	0.188	0.277	4.10441e-34	NA1	TIMP1
AEBP1	2.41439e-38	-1.31151	0.057	0.124	4.71554e-34	NA1	AEBP1
LXN	2.94603e-38	0.378035	0.408	0.302	5.75389e-34	NA1	LXN
PROS1	4.90158e-38	-1.31289	0.053	0.118	9.57327e-34	NA1	PROS1
HMGCS1	6.82739e-38	0.435005	0.383	0.285	1.33346e-33	NA1	HMGCS1
LDHA	8.98296e-38	0.265467	0.653	0.534	1.75446e-33	NA1	LDHA
GSN	9.67852e-38	-0.54855	0.573	0.607	1.89031e-33	NA1	GSN
NGFR	1.46296e-37	0.275062	0.567	0.45	2.85731e-33	NA1	NGFR
SCD	2.22081e-37	0.298117	0.533	0.43	4.33747e-33	NA1	SCD
CXCL12	4.15755e-37	-1.19766	0.093	0.167	8.12012e-33	NA1	CXCL12
ALDOC	7.91437e-37	0.34582	0.49	0.385	1.54576e-32	NA1	ALDOC
RPS14	1.00492e-36	-0.47295	0.581	0.62	1.96271e-32	NA1	RPS14
HINT1	1.08438e-36	0.267258	0.633	0.52	2.11791e-32	NA1	HINT1
SLC10A4	1.11277e-36	0.480946	0.306	0.216	2.17335e-32	NA1	SLC10A4
BEX3	1.48551e-36	0.367768	0.487	0.384	2.90135e-32	NA1	BEX3
MT-ND4	2.39219e-36	-0.25559	0.919	0.931	4.67218e-32	NA1	MT-ND4
IFITM2	3.06396e-36	-0.62182	0.307	0.391	5.98421e-32	NA1	IFITM2
GHITM	5.45467e-36	0.366046	0.467	0.364	1.06535e-31	NA1	GHITM
VAT1	1.56388e-35	0.306188	0.563	0.452	3.05442e-31	NA1	VAT1
RPS2	2.06114e-35	-0.4362	0.625	0.655	4.02562e-31	NA1	RPS2
RPS9	2.1684e-35	-0.56515	0.35	0.429	4.23511e-31	NA1	RPS9
KIFAP3	2.24338e-35	0.460576	0.342	0.251	4.38155e-31	NA1	KIFAP3
MAP1LC3B	4.57546e-35	0.388941	0.41	0.312	8.93634e-31	NA1	MAP1LC3B
ANXA1	4.75567e-35	-0.83273	0.139	0.219	9.28831e-31	NA1	ANXA1
CST3	5.87465e-35	-0.34134	0.875	0.864	1.14738e-30	NA1	CST3
NAPB	1.06056e-34	0.458769	0.35	0.261	2.07139e-30	NA1	NAPB
LRP1	1.096e-34	-0.79645	0.15	0.23	2.1406e-30	NA1	LRP1
DDC	1.29826e-34	0.483016	0.295	0.209	2.53564e-30	NA1	DDC
TPT1	1.47127e-34	-0.33744	0.818	0.822	2.87354e-30	NA1	TPT1
COL6A2	1.66023e-34	-0.89709	0.111	0.186	3.2426e-30	NA1	COL6A2
NCOA7	2.00779e-34	0.44322	0.345	0.255	3.92141e-30	NA1	NCOA7
EPDR1	2.32557e-34	0.394843	0.369	0.274	4.54207e-30	NA1	EPDR1
SYNGR3	2.60091e-34	0.377479	0.402	0.305	5.07984e-30	NA1	SYNGR3
PRDX1	3.90303e-34	0.276652	0.604	0.497	7.623e-30	NA1	PRDX1
SYN2	6.45255e-34	0.363819	0.44	0.341	1.26025e-29	NA1	SYN2
SLC18A2	7.04558e-34	0.500074	0.267	0.185	1.37607e-29	NA1	SLC18A2
ATP6V1B2	7.17084e-34	0.451802	0.322	0.234	1.40054e-29	NA1	ATP6V1B2
RPS17	7.82656e-34	-0.5056	0.434	0.502	1.52861e-29	NA1	RPS17
QDPR	1.16904e-33	0.398705	0.38	0.286	2.28326e-29	NA1	QDPR
VWF	1.49834e-33	-1.21939	0.088	0.156	2.92641e-29	NA1	VWF
RPS11	2.35849e-33	-0.45095	0.562	0.597	4.60636e-29	NA1	RPS11
RTN4	2.40695e-33	0.25402	0.616	0.501	4.70101e-29	NA1	RTN4
IGFBP4	4.35807e-33	-0.71664	0.235	0.315	8.51174e-29	NA1	IGFBP4
EGR1	5.03976e-33	-1.2117	0.066	0.129	9.84316e-29	NA1	EGR1
RPL9	7.33539e-33	-0.42088	0.609	0.643	1.43268e-28	NA1	RPL9
CLTC	1.29442e-32	0.331068	0.463	0.363	2.52812e-28	NA1	CLTC
RPL27A	1.2961e-32	-0.5226	0.363	0.439	2.53141e-28	NA1	RPL27A
ACHE	2.26226e-32	0.313148	0.475	0.371	4.41842e-28	NA1	ACHE
GNG3	3.29443e-32	0.373922	0.378	0.285	6.43435e-28	NA1	GNG3
PEBP1	4.50646e-32	0.275259	0.59	0.486	8.80156e-28	NA1	PEBP1
CPE	4.83261e-32	0.328437	0.428	0.33	9.43857e-28	NA1	CPE
EXOC4	8.57694e-32	0.511761	0.262	0.184	1.67516e-27	NA1	EXOC4
C1R	1.15746e-31	-0.63857	0.284	0.361	2.26063e-27	NA1	C1R
SLC25A1	1.41185e-31	0.358689	0.421	0.327	2.75749e-27	NA1	SLC25A1
EPB41L3	2.17656e-31	0.306874	0.458	0.356	4.25104e-27	NA1	EPB41L3
RPLP0	2.5335e-31	-0.499	0.421	0.488	4.94817e-27	NA1	RPLP0
SNAP25	3.39937e-31	0.34784	0.39	0.296	6.63932e-27	NA1	SNAP25
RPS6	4.04713e-31	-0.43945	0.549	0.594	7.90444e-27	NA1	RPS6
NR2F2	4.98376e-31	-0.79637	0.12	0.193	9.73378e-27	NA1	NR2F2
GNB1	7.09785e-31	0.343507	0.462	0.37	1.38628e-26	NA1	GNB1
IGFBP7	8.80143e-31	-0.48855	0.62	0.625	1.71901e-26	NA1	IGFBP7
CD44	1.09896e-30	0.391771	0.394	0.306	2.14637e-26	NA1	CD44
MPZ	4.31009e-30	-0.9449	0.256	0.324	8.41804e-26	NA1	MPZ
RPL34	6.57806e-30	-0.36915	0.7	0.721	1.28476e-25	NA1	RPL34
TAC3	7.37145e-30	0.514047	0.224	0.153	1.43972e-25	NA1	TAC3
DOC2B	1.22845e-29	0.544295	0.214	0.146	2.39928e-25	NA1	DOC2B
RPL23A	1.82466e-29	-0.49218	0.416	0.479	3.56375e-25	NA1	RPL23A
NORAD	3.8528e-29	0.299282	0.545	0.454	7.5249e-25	NA1	NORAD
RPL11	4.10242e-29	-0.42903	0.53	0.576	8.01243e-25	NA1	RPL11
RPL30	4.47348e-29	-0.44022	0.56	0.599	8.73716e-25	NA1	RPL30
RPS12	4.70732e-29	-0.35654	0.759	0.767	9.19387e-25	NA1	RPS12
NTRK1	6.19173e-29	0.323491	0.446	0.354	1.20931e-24	NA1	NTRK1
CYSTM1	6.42246e-29	0.378566	0.36	0.275	1.25437e-24	NA1	CYSTM1
ANGPTL7	7.90543e-29	-0.86819	0.114	0.181	1.54401e-24	NA1	ANGPTL7
MMP2	8.11525e-29	-1.14033	0.05	0.104	1.58499e-24	NA1	MMP2
EHD2	1.11184e-28	-1.03539	0.061	0.119	2.17154e-24	NA1	EHD2
MAP1A	1.26829e-28	0.369623	0.379	0.294	2.4771e-24	NA1	MAP1A
NCAM1	1.48416e-28	0.308066	0.472	0.38	2.89871e-24	NA1	NCAM1
TPI1	2.24513e-28	0.258071	0.62	0.526	4.38496e-24	NA1	TPI1
RPL28	2.32528e-28	-0.34576	0.733	0.736	4.5415e-24	NA1	RPL28
CFH	2.9602e-28	-0.9124	0.081	0.142	5.78156e-24	NA1	CFH
SCOC	4.32935e-28	0.396091	0.353	0.271	8.45565e-24	NA1	SCOC
RPL32	4.49858e-28	-0.35997	0.705	0.72	8.78618e-24	NA1	RPL32
RPL29	6.72195e-28	-0.4459	0.526	0.567	1.31286e-23	NA1	RPL29
ATP6V1E1	7.13605e-28	0.336052	0.396	0.309	1.39374e-23	NA1	ATP6V1E1
IFITM3	7.65398e-28	-0.4304	0.633	0.641	1.4949e-23	NA1	IFITM3
SNCA	9.32933e-28	0.399006	0.341	0.26	1.82211e-23	NA1	SNCA
COX6A1	9.65584e-28	0.251933	0.591	0.496	1.88588e-23	NA1	COX6A1
AVIL	1.02984e-27	0.599383	0.18	0.119	2.01139e-23	NA1	AVIL
ATP5F1B	1.12332e-27	0.258471	0.573	0.478	2.19396e-23	NA1	ATP5F1B
HSPG2	1.26847e-27	-0.69396	0.207	0.278	2.47745e-23	NA1	HSPG2
NGRN	1.28148e-27	0.368665	0.377	0.294	2.50286e-23	NA1	NGRN
CAVIN3	1.56856e-27	-0.87405	0.089	0.151	3.06356e-23	NA1	CAVIN3
RPL3	1.87337e-27	-0.41516	0.528	0.57	3.65889e-23	NA1	RPL3
ENO2	2.93292e-27	0.283887	0.459	0.366	5.72829e-23	NA1	ENO2
PPP2R1A	3.53955e-27	0.323353	0.44	0.352	6.91309e-23	NA1	PPP2R1A
PTMA	3.59224e-27	-0.49858	0.387	0.449	7.016e-23	NA1	PTMA
PFKP	3.70142e-27	0.380267	0.341	0.26	7.22925e-23	NA1	PFKP
SBSPON	3.78853e-27	-1.06823	0.056	0.11	7.39939e-23	NA1	SBSPON
RPL8	4.03252e-27	-0.39426	0.546	0.589	7.87591e-23	NA1	RPL8
TPPP3	4.70708e-27	0.323888	0.445	0.357	9.19339e-23	NA1	TPPP3
CSRP1	4.90126e-27	-0.60898	0.234	0.306	9.57265e-23	NA1	CSRP1
EIF4G2	1.20048e-26	0.297421	0.471	0.383	2.34465e-22	NA1	EIF4G2
RGCC	1.66409e-26	0.457264	0.259	0.188	3.25014e-22	NA1	RGCC
PGK1	2.93538e-26	0.288957	0.483	0.395	5.7331e-22	NA1	PGK1
SCRG1	3.39656e-26	0.599674	0.171	0.113	6.63381e-22	NA1	SCRG1
PKIB	4.58222e-26	0.423639	0.277	0.204	8.94954e-22	NA1	PKIB
MCAM	5.74883e-26	0.304059	0.433	0.348	1.1228e-21	NA1	MCAM
PGAM1	6.2647e-26	0.295581	0.462	0.375	1.22356e-21	NA1	PGAM1
SV2B	6.722e-26	0.480004	0.224	0.158	1.31287e-21	NA1	SV2B
PPA1	7.82091e-26	0.379193	0.337	0.259	1.5275e-21	NA1	PPA1
MT-ND2	9.8129e-26	-0.31404	0.772	0.786	1.91656e-21	NA1	MT-ND2
CYP1B1	1.03069e-25	-0.96	0.07	0.125	2.01305e-21	NA1	CYP1B1
AKR1B1	1.26421e-25	0.336214	0.397	0.315	2.46913e-21	NA1	AKR1B1
GLUL	1.47686e-25	-0.60083	0.242	0.312	2.88446e-21	NA1	GLUL
YWHAQ	2.00361e-25	0.292008	0.456	0.369	3.91325e-21	NA1	YWHAQ
RPL18	3.61134e-25	-0.45428	0.451	0.502	7.0533e-21	NA1	RPL18
SV2C	4.75595e-25	0.412886	0.275	0.204	9.28885e-21	NA1	SV2C
S100A11	9.12301e-25	-0.54269	0.23	0.301	1.78181e-20	NA1	S100A11
RPS5	1.01385e-24	-0.48801	0.357	0.421	1.98015e-20	NA1	RPS5
AHNAK	1.03326e-24	-0.4144	0.496	0.547	2.01805e-20	NA1	AHNAK
RPS21	1.19405e-24	-0.39656	0.581	0.611	2.3321e-20	NA1	RPS21
KIF1A	1.49857e-24	0.300405	0.432	0.349	2.92686e-20	NA1	KIF1A
TAX1BP3	1.74827e-24	-0.93	0.065	0.118	3.41454e-20	NA1	TAX1BP3
WSB2	2.17896e-24	0.440034	0.266	0.198	4.25573e-20	NA1	WSB2
L1CAM	2.25048e-24	0.289458	0.437	0.352	4.39541e-20	NA1	L1CAM
DYNC1H1	2.67131e-24	0.281577	0.446	0.361	5.21733e-20	NA1	DYNC1H1
VGF	2.98224e-24	0.366803	0.286	0.214	5.82461e-20	NA1	VGF
REEP5	3.15194e-24	0.299389	0.414	0.331	6.15606e-20	NA1	REEP5
RPL7A	3.64241e-24	-0.40668	0.506	0.547	7.11399e-20	NA1	RPL7A
CALD1	4.22921e-24	-0.78946	0.121	0.182	8.26008e-20	NA1	CALD1
RPL36A	4.44395e-24	-0.45789	0.445	0.493	8.67948e-20	NA1	RPL36A
RPS3	4.44684e-24	-0.44517	0.425	0.478	8.68513e-20	NA1	RPS3
ACKR1	6.03751e-24	-1.00612	0.065	0.117	1.17919e-19	NA1	ACKR1
FN1	8.63719e-24	-0.67675	0.177	0.242	1.68693e-19	NA1	FN1
ITGA6	1.02453e-23	-0.89153	0.07	0.123	2.00101e-19	NA1	ITGA6
DST	1.22393e-23	0.33299	0.384	0.307	2.39046e-19	NA1	DST
IFI6	1.50287e-23	0.362728	0.332	0.258	2.93526e-19	NA1	IFI6
GPI	4.25063e-23	0.282327	0.455	0.373	8.3019e-19	NA1	GPI
ITGB4	5.76439e-23	-0.64833	0.149	0.211	1.12584e-18	NA1	ITGB4
APLP2	9.15937e-23	0.273055	0.463	0.381	1.78892e-18	NA1	APLP2
OLFM1	1.09852e-22	0.275194	0.423	0.341	2.14553e-18	NA1	OLFM1
SRPX	1.13415e-22	-0.91127	0.068	0.119	2.2151e-18	NA1	SRPX
EMP1	1.22089e-22	-0.90115	0.075	0.127	2.38453e-18	NA1	EMP1
NCS1	1.39303e-22	0.382559	0.315	0.244	2.72073e-18	NA1	NCS1
PRXL2A	2.12464e-22	0.337717	0.351	0.277	4.14963e-18	NA1	PRXL2A
FADS2	2.21162e-22	0.335536	0.352	0.278	4.31951e-18	NA1	FADS2
RPL39	2.24173e-22	-0.3937	0.573	0.597	4.37832e-18	NA1	RPL39
TXN	2.28526e-22	0.273465	0.46	0.377	4.46335e-18	NA1	TXN
YBX3	2.73679e-22	-0.91443	0.06	0.108	5.34523e-18	NA1	YBX3
FGFBP3	4.09184e-22	0.709378	0.107	0.066	7.99177e-18	NA1	FGFBP3
DBI	4.24138e-22	0.332781	0.387	0.313	8.28384e-18	NA1	DBI
BAALC	4.74176e-22	0.521687	0.181	0.126	9.26113e-18	NA1	BAALC
RPL21	6.25929e-22	-0.32581	0.607	0.64	1.2225e-17	NA1	RPL21
DYNLL2	7.34055e-22	0.338918	0.364	0.292	1.43368e-17	NA1	DYNLL2
MYL12A	7.86223e-22	-0.74925	0.101	0.156	1.53557e-17	NA1	MYL12A
RPL35	7.97425e-22	-0.34149	0.599	0.628	1.55745e-17	NA1	RPL35
ANXA6	1.11611e-21	0.27475	0.46	0.382	2.17988e-17	NA1	ANXA6
RPS28	1.12685e-21	-0.28402	0.779	0.78	2.20085e-17	NA1	RPS28
GABARAPL2	1.38123e-21	0.298165	0.4	0.323	2.69769e-17	NA1	GABARAPL2
IGKC	1.55613e-21	-2.57591	0.083	0.132	3.03928e-17	NA1	IGKC
ATP6V0B	1.76173e-21	0.260335	0.482	0.401	3.44084e-17	NA1	ATP6V0B
B4GAT1	1.84128e-21	0.372203	0.297	0.229	3.59621e-17	NA1	B4GAT1
DYNC1I1	1.96936e-21	0.420392	0.246	0.184	3.84635e-17	NA1	DYNC1I1
FGL2	1.98582e-21	-0.84486	0.076	0.127	3.87851e-17	NA1	FGL2
LINC00682	2.25235e-21	0.431371	0.251	0.188	4.39906e-17	NA1	LINC00682
NOP53	2.44649e-21	-0.71116	0.111	0.167	4.77824e-17	NA1	NOP53
TMEFF2	3.38018e-21	0.434968	0.225	0.165	6.60184e-17	NA1	TMEFF2
PRKAR1B	4.26089e-21	0.424917	0.247	0.185	8.32195e-17	NA1	PRKAR1B
MAL	4.87392e-21	-0.84457	0.072	0.121	9.51926e-17	NA1	MAL
PRKACB	4.93901e-21	0.471332	0.212	0.155	9.64639e-17	NA1	PRKACB
RPS25	4.95126e-21	-0.40433	0.533	0.56	9.6703e-17	NA1	RPS25
MAP1LC3A	5.56182e-21	0.302545	0.373	0.299	1.08628e-16	NA1	MAP1LC3A
PTGDS	5.64657e-21	-0.58196	0.566	0.596	1.10283e-16	NA1	PTGDS
RPS20	6.36005e-21	-0.45214	0.368	0.424	1.24218e-16	NA1	RPS20
GAS6	1.06311e-20	-0.6871	0.124	0.181	2.07636e-16	NA1	GAS6
PABPC1	1.0938e-20	-0.51844	0.234	0.297	2.1363e-16	NA1	PABPC1
PIRT	1.55117e-20	0.412487	0.234	0.174	3.02959e-16	NA1	PIRT
RPS8	1.62772e-20	-0.32957	0.697	0.697	3.17909e-16	NA1	RPS8
MT2A	2.35565e-20	-0.59723	0.439	0.476	4.60082e-16	NA1	MT2A
ATP5F1A	2.64293e-20	0.29982	0.374	0.302	5.16191e-16	NA1	ATP5F1A
REEP1	2.82245e-20	0.31627	0.333	0.263	5.51253e-16	NA1	REEP1
TAGLN3	2.83841e-20	0.351643	0.3	0.234	5.54371e-16	NA1	TAGLN3
MAGED1	3.15455e-20	0.366024	0.291	0.226	6.16114e-16	NA1	MAGED1
MXRA8	3.7112e-20	-0.71676	0.104	0.157	7.24834e-16	NA1	MXRA8
DNER	4.19621e-20	0.412984	0.236	0.177	8.19562e-16	NA1	DNER
RPS15	4.4967e-20	-0.3171	0.652	0.67	8.78251e-16	NA1	RPS15
PLEKHB2	4.88059e-20	0.37633	0.284	0.22	9.53228e-16	NA1	PLEKHB2
AQP1	6.17659e-20	-0.69677	0.24	0.295	1.20635e-15	NA1	AQP1
LMNA	1.01808e-19	-0.65208	0.146	0.203	1.98842e-15	NA1	LMNA
PGM2L1	1.05538e-19	0.448042	0.207	0.151	2.06126e-15	NA1	PGM2L1
RTL8C	1.40617e-19	0.268569	0.44	0.367	2.74639e-15	NA1	RTL8C
PHOX2B	1.67095e-19	0.518977	0.162	0.113	3.26353e-15	NA1	PHOX2B
DNM1	1.71106e-19	0.360195	0.297	0.232	3.34187e-15	NA1	DNM1
COL4A2	2.58947e-19	-0.72275	0.092	0.142	5.0575e-15	NA1	COL4A2
VAMP2	3.32821e-19	0.277827	0.412	0.341	6.50033e-15	NA1	VAMP2
SLC1A4	3.42087e-19	0.397374	0.251	0.192	6.68131e-15	NA1	SLC1A4
DHRS3	3.61655e-19	-0.83745	0.072	0.117	7.06349e-15	NA1	DHRS3
MSMO1	4.0478e-19	0.419508	0.235	0.177	7.90576e-15	NA1	MSMO1
RPL10A	5.91095e-19	-0.41149	0.379	0.431	1.15447e-14	NA1	RPL10A
DIRAS3	7.32528e-19	0.447596	0.185	0.133	1.4307e-14	NA1	DIRAS3
NR4A1	9.10626e-19	-0.76865	0.127	0.179	1.77854e-14	NA1	NR4A1
PTPRN	1.02177e-18	0.275461	0.37	0.298	1.99562e-14	NA1	PTPRN
C4orf48	1.5708e-18	0.266614	0.417	0.345	3.06793e-14	NA1	C4orf48
PARVA	1.62929e-18	0.342998	0.309	0.245	3.18217e-14	NA1	PARVA
YWHAB	1.64986e-18	0.265882	0.407	0.336	3.22233e-14	NA1	YWHAB
RPS13	1.81115e-18	-0.36499	0.526	0.555	3.53735e-14	NA1	RPS13
RPS19	1.85364e-18	-0.38119	0.57	0.587	3.62034e-14	NA1	RPS19
RACK1	1.88341e-18	-0.40015	0.4	0.449	3.67849e-14	NA1	RACK1
SYN1	2.13769e-18	0.378359	0.251	0.192	4.17511e-14	NA1	SYN1
CRYAB	2.25839e-18	-0.54478	0.315	0.365	4.41087e-14	NA1	CRYAB
TMOD1	2.29245e-18	0.314263	0.316	0.251	4.47739e-14	NA1	TMOD1
LGALS3	3.39419e-18	-0.5249	0.187	0.245	6.6292e-14	NA1	LGALS3
FGF1	3.45036e-18	0.370241	0.248	0.19	6.7389e-14	NA1	FGF1
LTBP3	3.51432e-18	-0.65194	0.101	0.151	6.86381e-14	NA1	LTBP3
ATP9A	3.54822e-18	0.384056	0.243	0.186	6.93003e-14	NA1	ATP9A
RPL27	3.82259e-18	-0.36923	0.422	0.471	7.46591e-14	NA1	RPL27
KLF2	3.87839e-18	-0.85906	0.069	0.112	7.57489e-14	NA1	KLF2
TUBB4A	4.11127e-18	0.327365	0.302	0.239	8.02973e-14	NA1	TUBB4A
PLPP1	4.24492e-18	0.311919	0.337	0.273	8.29076e-14	NA1	PLPP1
TPGS2	4.64409e-18	0.429682	0.203	0.151	9.07038e-14	NA1	TPGS2
RPS3A	5.12831e-18	-0.32226	0.574	0.602	1.00161e-13	NA1	RPS3A
COL1A2	5.28368e-18	-0.47562	0.268	0.326	1.03196e-13	NA1	COL1A2
TNFRSF1A	7.145e-18	-0.66694	0.109	0.159	1.39549e-13	NA1	TNFRSF1A
NID1	7.72263e-18	-0.79275	0.066	0.109	1.50831e-13	NA1	NID1
KIF1B	8.08709e-18	0.397877	0.231	0.176	1.57949e-13	NA1	KIF1B
STMN3	9.07758e-18	0.271881	0.376	0.307	1.77294e-13	NA1	STMN3
SCG5	9.9242e-18	0.395535	0.226	0.171	1.9383e-13	NA1	SCG5
GABARAPL1	2.32193e-17	0.315912	0.311	0.249	4.53497e-13	NA1	GABARAPL1
EDIL3	2.59831e-17	0.476492	0.153	0.108	5.07476e-13	NA1	EDIL3
RAB3B	2.7218e-17	0.501731	0.158	0.113	5.31595e-13	NA1	RAB3B
MDH1	2.8034e-17	0.348578	0.286	0.227	5.47533e-13	NA1	MDH1
FBLN2	2.8317e-17	-0.70189	0.094	0.141	5.53059e-13	NA1	FBLN2
INA	3.01786e-17	0.346935	0.265	0.206	5.89417e-13	NA1	INA
H2AFJ	3.96104e-17	-0.7354	0.092	0.138	7.7363e-13	NA1	H2AFJ
COX7B	4.42554e-17	0.275873	0.376	0.31	8.64352e-13	NA1	COX7B
PLEKHA4	4.7283e-17	-0.79719	0.063	0.104	9.23485e-13	NA1	PLEKHA4
RAMP1	5.06637e-17	0.477862	0.163	0.117	9.89513e-13	NA1	RAMP1
TMEM35A	5.13665e-17	0.504864	0.145	0.102	1.00324e-12	NA1	TMEM35A
BASP1	5.68653e-17	0.313792	0.297	0.237	1.11064e-12	NA1	BASP1
NDUFA4L2	6.49156e-17	0.415153	0.183	0.134	1.26787e-12	NA1	NDUFA4L2
RPS15A	7.8567e-17	-0.3562	0.556	0.578	1.53449e-12	NA1	RPS15A
ENTPD3	8.3467e-17	0.558489	0.116	0.078	1.63019e-12	NA1	ENTPD3
SULT4A1	9.64353e-17	0.427608	0.215	0.164	1.88348e-12	NA1	SULT4A1
CALY	9.87366e-17	0.327466	0.301	0.241	1.92843e-12	NA1	CALY
RPL12	1.1097e-16	-0.36517	0.49	0.528	2.16735e-12	NA1	RPL12
RPL35A	1.43718e-16	-0.34181	0.527	0.556	2.80695e-12	NA1	RPL35A
ENG	1.75323e-16	-0.63433	0.119	0.168	3.42424e-12	NA1	ENG
SYP	1.86189e-16	0.324574	0.295	0.236	3.63645e-12	NA1	SYP
KIF5A	1.92115e-16	0.317075	0.286	0.227	3.75219e-12	NA1	KIF5A
MT1E	2.18717e-16	-0.60896	0.132	0.182	4.27177e-12	NA1	MT1E
MORF4L2	2.22422e-16	0.278497	0.351	0.287	4.34413e-12	NA1	MORF4L2
FEZ1	2.52401e-16	0.338122	0.276	0.219	4.92965e-12	NA1	FEZ1
RPL23	3.74672e-16	-0.3554	0.421	0.466	7.31773e-12	NA1	RPL23
RUFY3	4.27757e-16	0.353503	0.248	0.193	8.35451e-12	NA1	RUFY3
ARPP19	4.95027e-16	0.29223	0.311	0.251	9.66838e-12	NA1	ARPP19
GNAO1	5.86173e-16	0.36062	0.247	0.193	1.14485e-11	NA1	GNAO1
VPS35	6.75337e-16	0.360361	0.227	0.175	1.319e-11	NA1	VPS35
MYO1C	7.48242e-16	-0.63116	0.094	0.139	1.46139e-11	NA1	MYO1C
MOAP1	9.88896e-16	0.333599	0.26	0.205	1.93141e-11	NA1	MOAP1
ATP6AP1	1.41379e-15	0.295281	0.316	0.257	2.76127e-11	NA1	ATP6AP1
ADCYAP1	1.61586e-15	0.39156	0.176	0.131	3.15594e-11	NA1	ADCYAP1
MTRNR2L8	1.96439e-15	-0.71123	0.073	0.113	3.83664e-11	NA1	MTRNR2L8
C1S	2.52692e-15	-0.4212	0.345	0.392	4.93534e-11	NA1	C1S
TTL	2.63929e-15	0.390439	0.209	0.16	5.1548e-11	NA1	TTL
CTDSP1	2.6738e-15	-0.68802	0.07	0.11	5.2222e-11	NA1	CTDSP1
CCL14	3.16719e-15	-0.89479	0.072	0.111	6.18584e-11	NA1	CCL14
MT-ND4L	3.21866e-15	-0.57101	0.127	0.174	6.28636e-11	NA1	MT-ND4L
ARHGDIG	3.64763e-15	0.338744	0.245	0.192	7.12418e-11	NA1	ARHGDIG
IDI1	3.66348e-15	0.364045	0.243	0.191	7.15514e-11	NA1	IDI1
LARP1	3.81134e-15	0.359165	0.223	0.173	7.44394e-11	NA1	LARP1
COL4A1	4.00768e-15	-0.57631	0.119	0.165	7.8274e-11	NA1	COL4A1
SNHG5	4.26348e-15	-0.57887	0.112	0.158	8.327e-11	NA1	SNHG5
PEA15	4.9042e-15	0.263587	0.362	0.301	9.57839e-11	NA1	PEA15
CLSTN1	5.06007e-15	0.265646	0.331	0.271	9.88283e-11	NA1	CLSTN1
VDAC3	5.86231e-15	0.304886	0.267	0.212	1.14497e-10	NA1	VDAC3
ZYX	5.99345e-15	-0.57006	0.108	0.153	1.17058e-10	NA1	ZYX
TSPAN3	7.57437e-15	0.279176	0.323	0.265	1.47935e-10	NA1	TSPAN3
PINK1	7.91183e-15	0.281351	0.323	0.265	1.54526e-10	NA1	PINK1
DNAJA1	9.03856e-15	0.275865	0.335	0.277	1.76532e-10	NA1	DNAJA1
FAU	9.65565e-15	-0.31889	0.534	0.563	1.88585e-10	NA1	FAU
SCG3	9.71756e-15	0.426424	0.158	0.116	1.89794e-10	NA1	SCG3
LHFPL6	1.00651e-14	-0.62988	0.088	0.13	1.96581e-10	NA1	LHFPL6
HAND2	1.05784e-14	0.340088	0.239	0.187	2.06607e-10	NA1	HAND2
UQCRH	1.1623e-14	0.277985	0.339	0.281	2.27008e-10	NA1	UQCRH
DNAJC6	1.23435e-14	0.368288	0.218	0.169	2.41082e-10	NA1	DNAJC6
CDIPT	1.66862e-14	0.287107	0.283	0.228	3.25898e-10	NA1	CDIPT
EEF1D	2.31997e-14	-0.44428	0.202	0.252	4.53113e-10	NA1	EEF1D
ATP6V0E2	3.20414e-14	0.278499	0.316	0.259	6.25801e-10	NA1	ATP6V0E2
C14orf132	3.588e-14	0.430759	0.171	0.129	7.00773e-10	NA1	C14orf132
CLIP3	3.7479e-14	0.26921	0.328	0.271	7.32003e-10	NA1	CLIP3
ZFP36	3.87814e-14	-0.6515	0.124	0.168	7.57439e-10	NA1	ZFP36
LUM	3.9665e-14	-0.48271	0.145	0.192	7.74697e-10	NA1	LUM
TMEM130	4.06602e-14	0.258507	0.301	0.244	7.94134e-10	NA1	TMEM130
KLHL13	5.14463e-14	0.438236	0.156	0.115	1.0048e-09	NA1	KLHL13
GATM	7.89819e-14	-0.63027	0.09	0.13	1.5426e-09	NA1	GATM
RNF187	1.14575e-13	0.268965	0.319	0.264	2.23776e-09	NA1	RNF187
CYB5R1	1.24176e-13	0.353533	0.24	0.192	2.42529e-09	NA1	CYB5R1
HEBP2	1.27694e-13	0.327153	0.246	0.197	2.49398e-09	NA1	HEBP2
MAPRE2	1.31864e-13	0.332341	0.256	0.206	2.57543e-09	NA1	MAPRE2
PHYHIPL	1.32081e-13	0.439158	0.143	0.104	2.57967e-09	NA1	PHYHIPL
RPL38	1.35333e-13	-0.28494	0.542	0.573	2.64319e-09	NA1	RPL38
EPB41L1	1.80275e-13	0.394504	0.175	0.133	3.52095e-09	NA1	EPB41L1
RPL24	2.23248e-13	-0.36657	0.399	0.437	4.36025e-09	NA1	RPL24
KLF9	2.83768e-13	-0.69558	0.069	0.104	5.54227e-09	NA1	KLF9
SERPINH1	3.29471e-13	-0.66865	0.067	0.102	6.43489e-09	NA1	SERPINH1
SLC25A4	3.516e-13	0.289712	0.29	0.238	6.86709e-09	NA1	SLC25A4
FXYD1	3.9164e-13	-0.55712	0.196	0.24	7.64912e-09	NA1	FXYD1
HACD3	3.94288e-13	0.441404	0.15	0.111	7.70084e-09	NA1	HACD3
APOC2	4.35818e-13	0.531222	0.104	0.072	8.51196e-09	NA1	APOC2
PLEC	4.97543e-13	-0.36844	0.249	0.299	9.71751e-09	NA1	PLEC
HIGD1A	5.29665e-13	0.300136	0.258	0.209	1.03449e-08	NA1	HIGD1A
HSD17B12	6.34905e-13	0.288224	0.262	0.212	1.24003e-08	NA1	HSD17B12
RPS23	6.54865e-13	-0.30904	0.616	0.622	1.27902e-08	NA1	RPS23
FKBP1B	6.77643e-13	0.363878	0.182	0.14	1.3235e-08	NA1	FKBP1B
ATP6V0D1	7.01542e-13	0.257854	0.314	0.26	1.37018e-08	NA1	ATP6V0D1
CDKN2D	7.98553e-13	0.316493	0.229	0.182	1.55965e-08	NA1	CDKN2D
SCN3B	8.83483e-13	0.356273	0.199	0.155	1.72553e-08	NA1	SCN3B
TPM2	9.01029e-13	-0.86628	0.069	0.103	1.7598e-08	NA1	TPM2
ZCCHC24	9.02258e-13	-0.55216	0.115	0.156	1.7622e-08	NA1	ZCCHC24
RHBDD2	9.8062e-13	0.258964	0.329	0.276	1.91525e-08	NA1	RHBDD2
PCMT1	1.01031e-12	0.265721	0.313	0.26	1.97324e-08	NA1	PCMT1
ITGB8	1.02811e-12	-0.53982	0.144	0.187	2.008e-08	NA1	ITGB8
LIMS2	1.3974e-12	-0.61352	0.074	0.109	2.72927e-08	NA1	LIMS2
FBXL16	1.50248e-12	0.468188	0.125	0.09	2.93449e-08	NA1	FBXL16
FOS	1.54876e-12	-0.60335	0.187	0.23	3.02488e-08	NA1	FOS
CYBRD1	1.70999e-12	-0.54994	0.11	0.15	3.33978e-08	NA1	CYBRD1
LAMC1	1.76297e-12	-0.58982	0.087	0.124	3.44326e-08	NA1	LAMC1
CYFIP2	2.11796e-12	0.373706	0.176	0.135	4.13659e-08	NA1	CYFIP2
ELAVL4	2.12751e-12	0.340387	0.197	0.154	4.15524e-08	NA1	ELAVL4
PLPP3	2.26837e-12	-0.62804	0.087	0.124	4.43035e-08	NA1	PLPP3
TSPAN11	2.50801e-12	0.483873	0.12	0.086	4.89839e-08	NA1	TSPAN11
C3	2.66083e-12	-0.49517	0.249	0.293	5.19686e-08	NA1	C3
STXBP1	2.70526e-12	0.277588	0.262	0.213	5.28364e-08	NA1	STXBP1
TMEM151B	2.82315e-12	0.428892	0.156	0.118	5.51389e-08	NA1	TMEM151B
REEP2	3.17662e-12	0.291499	0.245	0.197	6.20427e-08	NA1	REEP2
CRTAP	3.48923e-12	-0.62514	0.074	0.109	6.81481e-08	NA1	CRTAP
ELOVL5	4.10585e-12	0.282892	0.247	0.2	8.01913e-08	NA1	ELOVL5
C20orf27	4.83112e-12	0.29679	0.253	0.206	9.43567e-08	NA1	C20orf27
GRK3	4.83127e-12	0.42513	0.137	0.102	9.43596e-08	NA1	GRK3
RPL19	5.14136e-12	-0.27401	0.613	0.616	1.00416e-07	NA1	RPL19
BNIP3	6.20255e-12	0.330678	0.208	0.165	1.21142e-07	NA1	BNIP3
SNX10	6.3648e-12	0.277617	0.251	0.204	1.24311e-07	NA1	SNX10
MYH9	6.5961e-12	-0.43941	0.18	0.224	1.28828e-07	NA1	MYH9
SCN9A	7.28494e-12	0.347264	0.199	0.157	1.42282e-07	NA1	SCN9A
GOLM1	7.45673e-12	0.400357	0.147	0.11	1.45637e-07	NA1	GOLM1
KIF5C	1.05115e-11	0.334865	0.197	0.155	2.05299e-07	NA1	KIF5C
ATP6V1G1	1.0528e-11	0.279626	0.268	0.22	2.05623e-07	NA1	ATP6V1G1
ATP2B4	1.11378e-11	0.253181	0.269	0.22	2.17532e-07	NA1	ATP2B4
INSIG1	1.11417e-11	0.321968	0.244	0.199	2.17609e-07	NA1	INSIG1
GAS5	1.52261e-11	-0.50892	0.107	0.145	2.97381e-07	NA1	GAS5
DUSP26	1.63269e-11	0.421152	0.13	0.097	3.18881e-07	NA1	DUSP26
FDFT1	1.75125e-11	0.266625	0.272	0.225	3.42036e-07	NA1	FDFT1
SERINC3	2.15112e-11	0.289749	0.26	0.214	4.20136e-07	NA1	SERINC3
JPT1	2.4138e-11	0.290251	0.231	0.187	4.7144e-07	NA1	JPT1
MT1M	2.44246e-11	-0.72134	0.08	0.113	4.77037e-07	NA1	MT1M
RAB15	2.83748e-11	0.303272	0.219	0.176	5.54188e-07	NA1	RAB15
PPP2R2B	2.9597e-11	0.36599	0.163	0.126	5.7806e-07	NA1	PPP2R2B
PSMB7	3.05944e-11	0.262232	0.282	0.234	5.9754e-07	NA1	PSMB7
DCLK1	3.19637e-11	0.352363	0.159	0.122	6.24283e-07	NA1	DCLK1
SMIM29	3.27174e-11	0.255287	0.258	0.211	6.39004e-07	NA1	SMIM29
RAP1GDS1	3.82085e-11	0.315817	0.199	0.158	7.46251e-07	NA1	RAP1GDS1
PAQR8	3.83638e-11	0.379634	0.139	0.104	7.49284e-07	NA1	PAQR8
HK1	4.01965e-11	0.255892	0.268	0.221	7.85078e-07	NA1	HK1
RPSA	4.04016e-11	-0.28473	0.459	0.49	7.89083e-07	NA1	RPSA
FABP7	4.27049e-11	0.365384	0.139	0.105	8.3407e-07	NA1	FABP7
MT-ND5	4.34702e-11	-0.3649	0.3	0.343	8.49016e-07	NA1	MT-ND5
SORBS3	4.50983e-11	-0.59818	0.069	0.101	8.80815e-07	NA1	SORBS3
LAMB2	5.30714e-11	-0.5595	0.086	0.12	1.03654e-06	NA1	LAMB2
IFNGR2	5.65394e-11	-0.49199	0.102	0.138	1.10427e-06	NA1	IFNGR2
OAT	5.74624e-11	0.318064	0.221	0.179	1.1223e-06	NA1	OAT
MAPT	6.4731e-11	0.363419	0.165	0.128	1.26426e-06	NA1	MAPT
JUNB	6.80597e-11	-0.51333	0.141	0.18	1.32927e-06	NA1	JUNB
TSPAN7	1.03659e-10	0.277637	0.235	0.192	2.02457e-06	NA1	TSPAN7
ACTN4	1.04028e-10	-0.47513	0.12	0.157	2.03178e-06	NA1	ACTN4
PLCXD3	1.05741e-10	0.433346	0.116	0.085	2.06522e-06	NA1	PLCXD3
TMEM30A	1.08217e-10	0.284502	0.214	0.172	2.11358e-06	NA1	TMEM30A
TUSC3	1.12845e-10	0.46127	0.122	0.091	2.20398e-06	NA1	TUSC3
GFRA2	1.16751e-10	-0.55174	0.07	0.101	2.28026e-06	NA1	GFRA2
SLC31A1	1.24436e-10	0.420424	0.123	0.092	2.43036e-06	NA1	SLC31A1
NDRG1	1.25798e-10	-0.37197	0.272	0.313	2.45697e-06	NA1	NDRG1
SLC18A1	1.28021e-10	0.473776	0.107	0.078	2.50038e-06	NA1	SLC18A1
RRAS	1.60354e-10	-0.45363	0.122	0.16	3.13187e-06	NA1	RRAS
PLBD2	1.62876e-10	0.271958	0.244	0.201	3.18112e-06	NA1	PLBD2
KCNC4	1.66615e-10	0.341705	0.165	0.128	3.25417e-06	NA1	KCNC4
KCTD12	1.97976e-10	-0.39586	0.204	0.245	3.86667e-06	NA1	KCTD12
ASAH1	2.19244e-10	0.255101	0.243	0.2	4.28205e-06	NA1	ASAH1
TBC1D9	2.56249e-10	0.392621	0.133	0.101	5.0048e-06	NA1	TBC1D9
DBNDD1	2.76794e-10	0.427964	0.114	0.084	5.40606e-06	NA1	DBNDD1
PDLIM4	3.3106e-10	-0.48809	0.101	0.135	6.46593e-06	NA1	PDLIM4
NAP1L5	3.6751e-10	0.325086	0.192	0.154	7.17783e-06	NA1	NAP1L5
CYGB	3.70115e-10	0.358375	0.159	0.124	7.22872e-06	NA1	CYGB
DYNLT3	4.17683e-10	0.267037	0.231	0.189	8.15777e-06	NA1	DYNLT3
RNF11	4.36596e-10	0.276478	0.225	0.184	8.52715e-06	NA1	RNF11
SERBP1	5.13539e-10	-0.51909	0.098	0.131	1.00299e-05	NA1	SERBP1
EEF1B2	5.80084e-10	-0.35277	0.24	0.281	1.13296e-05	NA1	EEF1B2
SLC9A6	6.14434e-10	0.397309	0.129	0.098	1.20005e-05	NA1	SLC9A6
PCBD1	6.85206e-10	0.297652	0.234	0.194	1.33828e-05	NA1	PCBD1
TNS1	7.49436e-10	-0.4895	0.112	0.146	1.46372e-05	NA1	TNS1
H3F3B	8.34657e-10	-0.32415	0.398	0.429	1.63017e-05	NA1	H3F3B
MAP6	8.44209e-10	0.386483	0.147	0.114	1.64883e-05	NA1	MAP6
ASTN2	8.59345e-10	0.318983	0.169	0.133	1.67839e-05	NA1	ASTN2
EEF1G	8.76212e-10	-0.29142	0.362	0.4	1.71133e-05	NA1	EEF1G
KIF3A	1.0275e-09	0.312535	0.172	0.136	2.0068e-05	NA1	KIF3A
COL6A1	1.03007e-09	-0.41843	0.15	0.188	2.01183e-05	NA1	COL6A1
NPTN	1.04669e-09	0.293315	0.205	0.167	2.0443e-05	NA1	NPTN
CHP1	1.25885e-09	0.310372	0.19	0.153	2.45866e-05	NA1	CHP1
ATL1	1.38837e-09	0.299767	0.2	0.162	2.71162e-05	NA1	ATL1
RPS4X	1.70375e-09	-0.3032	0.444	0.469	3.3276e-05	NA1	RPS4X
TGFBI	1.71396e-09	-0.44801	0.115	0.149	3.34754e-05	NA1	TGFBI
TGFBR2	1.94138e-09	-0.37267	0.228	0.266	3.79171e-05	NA1	TGFBR2
MVD	2.09542e-09	0.267035	0.237	0.197	4.09257e-05	NA1	MVD
FAM189B	2.27779e-09	0.320176	0.179	0.144	4.44875e-05	NA1	FAM189B
ERBB2	2.31813e-09	-0.53797	0.072	0.101	4.52753e-05	NA1	ERBB2
ADAM23	2.39087e-09	0.439215	0.1	0.073	4.66962e-05	NA1	ADAM23
EDNRB	2.40221e-09	0.420444	0.107	0.08	4.69176e-05	NA1	EDNRB
VSIR	2.4071e-09	-0.4692	0.112	0.145	4.70131e-05	NA1	VSIR
KRT19	2.65494e-09	-0.36176	0.168	0.205	5.18536e-05	NA1	KRT19
PPP2R2C	2.73801e-09	0.428354	0.107	0.08	5.34762e-05	NA1	PPP2R2C
CYBA	2.86947e-09	-0.44477	0.124	0.159	5.60436e-05	NA1	CYBA
DMTN	2.91351e-09	0.322576	0.177	0.142	5.69037e-05	NA1	DMTN
TMEM14A	3.05572e-09	0.331689	0.16	0.127	5.96813e-05	NA1	TMEM14A
CLCN6	3.25524e-09	0.332335	0.146	0.114	6.35782e-05	NA1	CLCN6
ATP8A1	3.98813e-09	0.333537	0.155	0.122	7.78922e-05	NA1	ATP8A1
TPM4	5.00073e-09	-0.36963	0.152	0.188	9.76692e-05	NA1	TPM4
PTPRN2	5.06838e-09	0.383015	0.134	0.104	9.89905e-05	NA1	PTPRN2
FAM219B	5.41442e-09	0.300378	0.178	0.143	0.000106	NA1	FAM219B
AC027228.2	5.99786e-09	0.384786	0.116	0.088	0.000117	NA1	AC027228.2
SC5D	6.03069e-09	0.318016	0.159	0.126	0.000118	NA1	SC5D
RPS24	6.24235e-09	-0.2549	0.59	0.594	0.000122	NA1	RPS24
OPTN	6.58167e-09	0.261139	0.231	0.193	0.000129	NA1	OPTN
YBX1	7.28202e-09	-0.4499	0.13	0.164	0.000142	NA1	YBX1
EMP3	8.71146e-09	-0.47881	0.092	0.122	0.00017	NA1	EMP3
SNAP91	9.1053e-09	0.30574	0.182	0.148	0.000178	NA1	SNAP91
CDS2	9.78745e-09	0.298563	0.204	0.168	0.000191	NA1	CDS2
PNRC1	1.10872e-08	-0.50705	0.081	0.11	0.000217	NA1	PNRC1
ID1	1.17671e-08	-0.5393	0.131	0.163	0.00023	NA1	ID1
TACC1	1.44065e-08	-0.4099	0.11	0.142	0.000281	NA1	TACC1
CHGA	1.58338e-08	0.320881	0.164	0.132	0.000309	NA1	CHGA
GOT1	1.78014e-08	0.371931	0.118	0.09	0.000348	NA1	GOT1
EPAS1	1.81946e-08	-0.4953	0.106	0.137	0.000355	NA1	EPAS1
GUCY1B1	2.05054e-08	0.397028	0.101	0.075	0.0004	NA1	GUCY1B1
ATP6V1G2	2.17236e-08	0.322411	0.146	0.115	0.000424	NA1	ATP6V1G2
SEZ6L2	2.97233e-08	0.286507	0.194	0.16	0.000581	NA1	SEZ6L2
ACAT2	3.93273e-08	0.30504	0.168	0.137	0.000768	NA1	ACAT2
RPL4	4.49832e-08	-0.25496	0.453	0.477	0.000879	NA1	RPL4
PRKAG2	4.83214e-08	0.320559	0.149	0.119	0.000944	NA1	PRKAG2
CEBPD	5.90681e-08	-0.34444	0.228	0.262	0.001154	NA1	CEBPD
CREM	5.98291e-08	0.393013	0.126	0.099	0.001169	NA1	CREM
CALB2	6.16316e-08	0.387919	0.108	0.082	0.001204	NA1	CALB2
COL18A1	6.27437e-08	-0.37858	0.146	0.179	0.001225	NA1	COL18A1
P4HB	7.20702e-08	-0.31304	0.207	0.242	0.001408	NA1	P4HB
INPP5F	7.46537e-08	0.3181	0.161	0.131	0.001458	NA1	INPP5F
PGF	7.51082e-08	0.363581	0.116	0.09	0.001467	NA1	PGF
CTNNA2	7.58771e-08	0.391306	0.102	0.077	0.001482	NA1	CTNNA2
HLA-DQB1	7.63998e-08	-0.41403	0.117	0.147	0.001492	NA1	HLA-DQB1
HMGCR	7.77628e-08	0.294691	0.16	0.129	0.001519	NA1	HMGCR
FNDC10	7.9925e-08	0.389264	0.1	0.075	0.001561	NA1	FNDC10
TCEAL7	8.07783e-08	0.308472	0.173	0.142	0.001578	NA1	TCEAL7
NDN	8.09541e-08	0.279928	0.196	0.162	0.001581	NA1	NDN
PHLDA3	8.56618e-08	-0.37607	0.144	0.176	0.001673	NA1	PHLDA3
DHCR7	8.98834e-08	0.252719	0.188	0.155	0.001756	NA1	DHCR7
RPL26	9.06559e-08	-0.25007	0.514	0.532	0.001771	NA1	RPL26
PAM	9.36861e-08	0.260139	0.203	0.17	0.00183	NA1	PAM
RAP1GAP2	9.48179e-08	0.363129	0.113	0.088	0.001852	NA1	RAP1GAP2
ARL8B	9.67259e-08	0.282445	0.183	0.151	0.001889	NA1	ARL8B
RBFOX2	1.04962e-07	0.282595	0.165	0.134	0.00205	NA1	RBFOX2
CRMP1	1.05885e-07	0.343249	0.124	0.097	0.002068	NA1	CRMP1
CMAS	1.09749e-07	0.283211	0.161	0.131	0.002143	NA1	CMAS
RHOC	1.24616e-07	-0.31462	0.243	0.277	0.002434	NA1	RHOC
PRDX6	1.26742e-07	-0.3322	0.158	0.191	0.002475	NA1	PRDX6
DUSP1	1.27238e-07	-0.50087	0.131	0.161	0.002485	NA1	DUSP1
PKIA	1.27942e-07	0.391752	0.103	0.079	0.002499	NA1	PKIA
ZFP36L1	1.42954e-07	-0.35945	0.184	0.217	0.002792	NA1	ZFP36L1
SQLE	1.51065e-07	0.322693	0.138	0.11	0.00295	NA1	SQLE
PLXNB2	1.57142e-07	-0.44564	0.09	0.117	0.003069	NA1	PLXNB2
HABP4	1.76634e-07	0.318915	0.143	0.115	0.00345	NA1	HABP4
PPIB	1.78257e-07	-0.35321	0.139	0.17	0.003482	NA1	PPIB
SLC7A14	1.89576e-07	0.30492	0.144	0.116	0.003703	NA1	SLC7A14
SFRP5	2.06761e-07	-0.41146	0.113	0.142	0.004038	NA1	SFRP5
CAMK2N2	2.20539e-07	0.307092	0.142	0.114	0.004307	NA1	CAMK2N2
AHR	2.23804e-07	-0.33671	0.236	0.269	0.004371	NA1	AHR
CNST	2.42532e-07	0.320541	0.124	0.098	0.004737	NA1	CNST
CCDC184	2.47769e-07	0.346995	0.118	0.092	0.004839	NA1	CCDC184
ADD3	2.51729e-07	-0.37235	0.136	0.166	0.004917	NA1	ADD3
SNHG14	2.56582e-07	0.255825	0.182	0.151	0.005011	NA1	SNHG14
MCL1	2.58288e-07	-0.40922	0.105	0.133	0.005045	NA1	MCL1
SREBF1	2.58784e-07	-0.42494	0.097	0.124	0.005054	NA1	SREBF1
LAMB1	2.81119e-07	-0.41401	0.109	0.137	0.005491	NA1	LAMB1
PSD	2.84144e-07	0.390368	0.108	0.084	0.00555	NA1	PSD
VWA1	2.98291e-07	-0.41294	0.242	0.271	0.005826	NA1	VWA1
LANCL1	3.01801e-07	0.349679	0.113	0.089	0.005894	NA1	LANCL1
PRSS23	3.0789e-07	-0.46199	0.081	0.107	0.006013	NA1	PRSS23
RPS7	3.45337e-07	-0.25979	0.425	0.449	0.006745	NA1	RPS7
TPM1	3.53238e-07	-0.40831	0.114	0.142	0.006899	NA1	TPM1
AKAP6	3.56139e-07	0.304441	0.164	0.135	0.006956	NA1	AKAP6
ALDH1A1	3.61847e-07	-0.41098	0.11	0.138	0.007067	NA1	ALDH1A1
ADD2	3.9134e-07	0.338109	0.112	0.087	0.007643	NA1	ADD2
RPS10	4.02716e-07	-0.27186	0.371	0.398	0.007865	NA1	RPS10
CTDSP2	4.02859e-07	-0.44022	0.08	0.105	0.007868	NA1	CTDSP2
MVK	4.06264e-07	0.303298	0.146	0.118	0.007935	NA1	MVK
DYNC1LI1	4.08715e-07	0.324155	0.114	0.089	0.007983	NA1	DYNC1LI1
TMEM97	4.09098e-07	0.322912	0.114	0.089	0.00799	NA1	TMEM97
USP5	4.45481e-07	0.256047	0.211	0.179	0.008701	NA1	USP5
EIF3G	4.61808e-07	-0.39628	0.096	0.123	0.00902	NA1	EIF3G
MYO5A	5.23928e-07	0.295519	0.152	0.124	0.010233	NA1	MYO5A
MFSD6	6.9517e-07	0.30887	0.137	0.111	0.013577	NA1	MFSD6
TRIM2	7.03704e-07	0.278403	0.168	0.139	0.013744	NA1	TRIM2
SYBU	7.25485e-07	0.332135	0.117	0.093	0.014169	NA1	SYBU
ZFP36L2	7.89984e-07	-0.328	0.179	0.21	0.015429	NA1	ZFP36L2
MAN2A2	8.16323e-07	0.295252	0.136	0.11	0.015944	NA1	MAN2A2
LY6E	8.29824e-07	-0.38848	0.132	0.16	0.016207	NA1	LY6E
TAF9	8.32873e-07	0.346805	0.111	0.087	0.016267	NA1	TAF9
FCGRT	8.51342e-07	-0.3035	0.181	0.212	0.016628	NA1	FCGRT
CLIC4	8.8992e-07	-0.31362	0.254	0.284	0.017381	NA1	CLIC4
EGFLAM	9.22633e-07	0.355323	0.113	0.089	0.01802	NA1	EGFLAM
ISLR	9.69e-07	-0.42181	0.078	0.103	0.018926	NA1	ISLR
HSPB8	1.00392e-06	0.281982	0.153	0.126	0.019608	NA1	HSPB8
MMD	1.02093e-06	0.323231	0.114	0.09	0.01994	NA1	MMD
CISD1	1.06929e-06	0.278593	0.16	0.133	0.020884	NA1	CISD1
DNAJA4	1.19207e-06	0.308001	0.135	0.11	0.023282	NA1	DNAJA4
PLAC9	1.34619e-06	-0.31879	0.202	0.233	0.026292	NA1	PLAC9
ACTR10	1.59136e-06	0.257827	0.195	0.166	0.031081	NA1	ACTR10
AP2B1	1.74566e-06	0.2615	0.18	0.152	0.034095	NA1	AP2B1
HSDL1	1.74851e-06	0.346037	0.11	0.087	0.03415	NA1	HSDL1
CAMK2B	1.8314e-06	0.320646	0.117	0.094	0.035769	NA1	CAMK2B
CTNNB1	1.95375e-06	-0.32256	0.151	0.18	0.038159	NA1	CTNNB1
RTN2	2.10211e-06	0.325778	0.117	0.093	0.041056	NA1	RTN2
LONRF2	2.27375e-06	0.330878	0.114	0.091	0.044409	NA1	LONRF2
BCAT1	2.32857e-06	0.31184	0.13	0.106	0.045479	NA1	BCAT1
PMM1	2.5321e-06	0.273732	0.139	0.114	0.049454	NA1	PMM1
SEMA3B	2.62235e-06	-0.43746	0.283	0.305	0.051217	NA1	SEMA3B
H1FX	2.62263e-06	-0.30712	0.152	0.181	0.051223	NA1	H1FX
METTL7A	2.66585e-06	-0.37432	0.116	0.142	0.052067	NA1	METTL7A
SEC11A	2.96162e-06	-0.42016	0.078	0.101	0.057843	NA1	SEC11A
MSRB2	3.01438e-06	0.266466	0.152	0.126	0.058874	NA1	MSRB2
MGAT5	3.02036e-06	0.285894	0.133	0.108	0.058991	NA1	MGAT5
LRPPRC	3.06143e-06	0.31706	0.11	0.088	0.059793	NA1	LRPPRC
RARRES2	3.13282e-06	-0.33716	0.258	0.286	0.061187	NA1	RARRES2
SEPTIN8	3.13808e-06	0.302493	0.122	0.099	0.06129	NA1	SEPTIN8
ARHGAP35	3.31816e-06	0.280451	0.136	0.111	0.064807	NA1	ARHGAP35
NFE2L2	3.50888e-06	-0.41747	0.094	0.118	0.068532	NA1	NFE2L2
RPL5	3.54715e-06	-0.25611	0.434	0.45	0.069279	NA1	RPL5
TMBIM1	3.60965e-06	-0.34072	0.125	0.152	0.0705	NA1	TMBIM1
RNH1	4.03971e-06	-0.31539	0.131	0.158	0.0789	NA1	RNH1
TMEM184B	4.09326e-06	0.295774	0.136	0.111	0.079945	NA1	TMEM184B
UBE2V2	4.15418e-06	0.264561	0.149	0.123	0.081135	NA1	UBE2V2
SPINT2	4.25967e-06	0.280004	0.134	0.109	0.083196	NA1	SPINT2
BEX5	4.39759e-06	0.328657	0.116	0.093	0.085889	NA1	BEX5
FXYD5	4.62767e-06	-0.37613	0.092	0.115	0.090383	NA1	FXYD5
TLX2	4.78345e-06	0.303819	0.121	0.098	0.093426	NA1	TLX2
IRS2	4.95332e-06	0.309623	0.105	0.083	0.096743	NA1	IRS2
TFRC	5.02346e-06	0.278602	0.13	0.106	0.098113	NA1	TFRC
SSR4	5.88333e-06	-0.28617	0.191	0.22	0.114907	NA1	SSR4
DNM3	6.18724e-06	0.299767	0.111	0.089	0.120843	NA1	DNM3
SAMHD1	6.51433e-06	-0.33798	0.185	0.212	0.127231	NA1	SAMHD1
PDXP	7.24685e-06	0.300249	0.116	0.094	0.141538	NA1	PDXP
TMEM256	7.3564e-06	-0.36975	0.102	0.126	0.143678	NA1	TMEM256
ACP2	8.76495e-06	0.324223	0.106	0.085	0.171188	NA1	ACP2
UBE2N	9.49698e-06	0.251514	0.146	0.121	0.185486	NA1	UBE2N
MPRIP	9.58654e-06	-0.34033	0.113	0.137	0.187235	NA1	MPRIP
HNRNPAB	1.04879e-05	-0.3748	0.083	0.105	0.20484	NA1	HNRNPAB
PPP3CB	1.08646e-05	0.25489	0.137	0.113	0.212196	NA1	PPP3CB
PNPLA2	1.22234e-05	-0.40107	0.088	0.11	0.238734	NA1	PNPLA2
CTXN1	1.22697e-05	0.307146	0.118	0.096	0.23964	NA1	CTXN1
PTPRM	1.25352e-05	0.329734	0.103	0.082	0.244826	NA1	PTPRM
SEZ6L	1.44786e-05	0.289146	0.11	0.089	0.282781	NA1	SEZ6L
STMN4	1.50257e-05	0.296043	0.121	0.099	0.293468	NA1	STMN4
MAEA	1.67502e-05	0.288237	0.107	0.086	0.327149	NA1	MAEA
MAST1	1.70926e-05	0.280346	0.132	0.11	0.333836	NA1	MAST1
SUN2	2.06949e-05	-0.2814	0.193	0.219	0.404192	NA1	SUN2
MAPK10	2.40451e-05	0.308663	0.103	0.083	0.469626	NA1	MAPK10
APOC1	2.42132e-05	0.250026	0.147	0.123	0.472909	NA1	APOC1
EIF3F	2.48666e-05	-0.33103	0.114	0.137	0.48567	NA1	EIF3F
GLUD1	2.60466e-05	0.250706	0.139	0.116	0.508716	NA1	GLUD1
ATP6V1C1	2.87063e-05	0.298519	0.106	0.086	0.560663	NA1	ATP6V1C1
SEPTIN9	2.94749e-05	-0.31879	0.102	0.124	0.575674	NA1	SEPTIN9
HLA-E	3.19495e-05	-0.28204	0.291	0.314	0.624005	NA1	HLA-E
EIF4B	3.39242e-05	-0.29631	0.142	0.167	0.662574	NA1	EIF4B
NUPR1	3.44391e-05	-0.34297	0.107	0.129	0.67263	NA1	NUPR1
EIF3E	4.20272e-05	-0.36833	0.087	0.107	0.820834	NA1	EIF3E
PNMA2	4.59927e-05	0.288617	0.1	0.081	0.898283	NA1	PNMA2
DAG1	4.77331e-05	-0.28781	0.158	0.182	0.932276	NA1	DAG1
IFI30	5.28411e-05	-0.33982	0.089	0.11	1	NA1	IFI30
MGAT1	6.06243e-05	-0.32478	0.092	0.113	1	NA1	MGAT1
ARHGDIB	7.11574e-05	-0.34696	0.08	0.1	1	NA1	ARHGDIB
ELAVL2	8.20064e-05	0.291387	0.112	0.093	1	NA1	ELAVL2
SRRM2	8.23749e-05	-0.25949	0.142	0.165	1	NA1	SRRM2
WFS1	8.34601e-05	0.271552	0.119	0.099	1	NA1	WFS1
SLC2A6	8.66635e-05	0.275212	0.104	0.085	1	NA1	SLC2A6
TCTA	8.75889e-05	0.271203	0.132	0.112	1	NA1	TCTA
UBE2F	8.77709e-05	0.282703	0.107	0.088	1	NA1	UBE2F
RBM3	9.10643e-05	-0.27604	0.12	0.142	1	NA1	RBM3
PLXND1	0.000103	-0.33459	0.09	0.109	1	NA1	PLXND1
CEBPB	0.000103	-0.31926	0.115	0.136	1	NA1	CEBPB
CAMTA1	0.00011	0.250952	0.113	0.094	1	NA1	CAMTA1
EML2	0.000114	0.274941	0.101	0.083	1	NA1	EML2
PCDH9	0.000131	0.258976	0.109	0.09	1	NA1	PCDH9
ABCA2	0.000136	-0.30382	0.128	0.15	1	NA1	ABCA2
ZCCHC17	0.000148	0.26047	0.115	0.096	1	NA1	ZCCHC17
LRP10	0.000149	-0.27069	0.129	0.151	1	NA1	LRP10
SCAMP1	0.000149	0.265613	0.106	0.088	1	NA1	SCAMP1
SSR2	0.000161	-0.28096	0.101	0.121	1	NA1	SSR2
GNAZ	0.00018	0.258511	0.1	0.082	1	NA1	GNAZ
VCL	0.000197	-0.32695	0.096	0.115	1	NA1	VCL
CUEDC2	0.000199	-0.31539	0.114	0.134	1	NA1	CUEDC2
C1orf198	0.000204	-0.30951	0.109	0.129	1	NA1	C1orf198
SYNGR2	0.000207	-0.306	0.088	0.107	1	NA1	SYNGR2
PEMT	0.00021	0.258252	0.108	0.09	1	NA1	PEMT
C11orf96	0.000218	-0.50959	0.151	0.171	1	NA1	C11orf96
KLF6	0.000229	-0.27202	0.122	0.143	1	NA1	KLF6
LAMA4	0.000244	-0.32041	0.102	0.121	1	NA1	LAMA4
LMAN2	0.00025	-0.31684	0.092	0.11	1	NA1	LMAN2
PHLDB1	0.000253	-0.27593	0.112	0.131	1	NA1	PHLDB1
KDELR2	0.000256	-0.28077	0.121	0.142	1	NA1	KDELR2
KCNAB2	0.000275	0.267189	0.103	0.086	1	NA1	KCNAB2
CLCN3	0.000291	0.258816	0.113	0.095	1	NA1	CLCN3
RAP1A	0.000293	-0.32698	0.087	0.105	1	NA1	RAP1A
HLA-DMA	0.000303	-0.28763	0.105	0.125	1	NA1	HLA-DMA
FBLL1	0.000305	0.26293	0.102	0.085	1	NA1	FBLL1
HLA-DPB1	0.000386	-0.25565	0.24	0.261	1	NA1	HLA-DPB1
B4GALT2	0.000452	0.252886	0.114	0.097	1	NA1	B4GALT2
NFIC	0.000494	-0.28651	0.098	0.116	1	NA1	NFIC
LGI4	0.000571	-0.40795	0.369	0.374	1	NA1	LGI4
PDK4	0.000705	-0.32222	0.101	0.118	1	NA1	PDK4
VKORC1	0.000728	-0.27746	0.109	0.127	1	NA1	VKORC1
KTN1	0.000832	-0.28445	0.108	0.125	1	NA1	KTN1
MAF	0.000835	-0.25382	0.112	0.13	1	NA1	MAF
FERMT2	0.00096	-0.29466	0.086	0.102	1	NA1	FERMT2
OGFRL1	0.00136	-0.26886	0.108	0.125	1	NA1	OGFRL1
BZW1	0.001428	-0.26527	0.097	0.113	1	NA1	BZW1
EPB41L2	0.001586	-0.27256	0.113	0.129	1	NA1	EPB41L2
S100A9	0.002722	-0.35089	0.086	0.1	1	NA1	S100A9
SYNPO2	0.002992	-0.30006	0.086	0.1	1	NA1	SYNPO2
PLOD1	0.003156	-0.26764	0.085	0.1	1	NA1	PLOD1
GPM6B	0.00375	-0.28286	0.3	0.31	1	NA1	GPM6B
CALU	0.003936	-0.2646	0.094	0.108	1	NA1	CALU
CTNNAL1	0.004669	-0.29271	0.101	0.115	1	NA1	CTNNAL1
TSC22D4	0.005283	-0.25606	0.185	0.2	1	NA1	TSC22D4
TMED2	0.005313	-0.25557	0.104	0.118	1	NA1	TMED2
EGFL7	0.005955	-0.28625	0.15	0.165	1	NA1	EGFL7
APOD.1	0	-2.6672	0.43	0.925	0	NA2	APOD
RGS5.1	0	1.57879	0.851	0.375	0	NA2	RGS5
NDRG4.1	0	1.57401	0.93	0.457	0	NA2	NDRG4
CHRNA3.1	0	1.47707	0.84	0.37	0	NA2	CHRNA3
IGFBP7.1	0	-2.42219	0.223	0.69	0	NA2	IGFBP7
RTN1.1	0	1.36364	0.872	0.421	0	NA2	RTN1
ACLY.1	0	1.40196	0.84	0.398	0	NA2	ACLY
CHGB.1	0	1.85808	0.974	0.532	0	NA2	CHGB
FABP3.1	0	1.45173	0.804	0.363	0	NA2	FABP3
SPOCK2.1	0	1.46711	0.809	0.369	0	NA2	SPOCK2
PCSK1N.1	0	1.38782	0.869	0.429	0	NA2	PCSK1N
TH.1	0	1.63429	0.959	0.52	0	NA2	TH
CYB561.1	0	1.37375	0.869	0.434	0	NA2	CYB561
BEX1.1	0	1.33663	0.807	0.373	0	NA2	BEX1
RGS4.1	0	1.42367	0.811	0.386	0	NA2	RGS4
RTN3.1	0	1.25022	0.89	0.467	0	NA2	RTN3
GSN.1	0	-2.24499	0.24	0.661	0	NA2	GSN
ACHE.1	0	1.38241	0.747	0.329	0	NA2	ACHE
IFITM3.1	0	-2.0646	0.283	0.699	0	NA2	IFITM3
RPS27.1	0	-2.05593	0.348	0.762	0	NA2	RPS27
PTGDS.1	0	-2.4874	0.236	0.649	0	NA2	PTGDS
NSG2.1	0	1.52973	0.668	0.257	0	NA2	NSG2
VAT1L.1	0	1.20659	0.842	0.433	0	NA2	VAT1L
ARHGAP36.1	0	2.15063	0.58	0.176	0	NA2	ARHGAP36
DCN.1	0	-2.35488	0.194	0.596	0	NA2	DCN
RPL13A.1	0	-1.94289	0.338	0.74	0	NA2	RPL13A
MLLT11.1	0	1.28597	0.757	0.357	0	NA2	MLLT11
SYT4.1	0	1.42175	0.745	0.345	0	NA2	SYT4
CADPS.1	0	1.33006	0.723	0.325	0	NA2	CADPS
NRCAM.1	0	1.38888	0.691	0.293	0	NA2	NRCAM
CD24.1	0	1.51711	0.668	0.272	0	NA2	CD24
NSG1.1	0	1.39251	0.69	0.295	0	NA2	NSG1
CNTN1.1	0	1.39714	0.688	0.293	0	NA2	CNTN1
NEFM.1	0	1.39508	0.895	0.501	0	NA2	NEFM
SYT1.1	0	1.18522	0.804	0.411	0	NA2	SYT1
PRUNE2.1	0	1.21397	0.763	0.37	0	NA2	PRUNE2
KLC1.1	0	1.10734	0.886	0.495	0	NA2	KLC1
RPL37.1	0	-1.94132	0.352	0.742	0	NA2	RPL37
NDFIP1.1	0	1.13789	0.81	0.421	0	NA2	NDFIP1
CD74	0	-1.85657	0.378	0.767	0	NA2	CD74
VIM.1	0	-2.11527	0.541	0.93	0	NA2	VIM
RPL7.1	0	-2.13583	0.198	0.585	0	NA2	RPL7
SYNGR3.1	0	1.39961	0.648	0.267	0	NA2	SYNGR3
SARAF.1	0	1.09237	0.836	0.455	0	NA2	SARAF
DBH.1	0	1.61707	0.991	0.615	0	NA2	DBH
RPS11.1	0	-1.89863	0.27	0.644	0	NA2	RPS11
ATP1A1.1	0	1.19604	0.959	0.587	0	NA2	ATP1A1
YWHAG.1	0	1.10785	0.929	0.557	0	NA2	YWHAG
ATP1B1.1	0	1.19038	0.707	0.336	0	NA2	ATP1B1
TUBB2B.1	0	1.29119	0.945	0.575	0	NA2	TUBB2B
RFK.1	0	1.43113	0.632	0.262	0	NA2	RFK
CPE.1	0	1.334	0.662	0.294	0	NA2	CPE
SLC6A2.1	0	1.52259	0.59	0.224	0	NA2	SLC6A2
RAB3C.1	0	1.42183	0.614	0.251	0	NA2	RAB3C
YWHAH.1	0	1.14592	0.956	0.593	0	NA2	YWHAH
SCG2.1	0	1.35131	0.706	0.343	0	NA2	SCG2
NGFR.1	0	1.26285	0.78	0.419	0	NA2	NGFR
RPS18.1	0	-1.90462	0.306	0.666	0	NA2	RPS18
RPL13.1	0	-1.74625	0.481	0.84	0	NA2	RPL13
YWHAZ.1	0	1.00074	0.862	0.507	0	NA2	YWHAZ
RPS16.1	0	-2.04381	0.191	0.544	0	NA2	RPS16
EPB41L3.1	0	1.15617	0.675	0.323	0	NA2	EPB41L3
PKM.1	0	1.08412	0.9	0.548	0	NA2	PKM
GAP43.1	0	1.0909	0.694	0.344	0	NA2	GAP43
DYNC1H1.1	0	1.20155	0.675	0.326	0	NA2	DYNC1H1
ACOT7.1	0	1.12374	0.714	0.365	0	NA2	ACOT7
A2M	0	-1.92025	0.215	0.564	0	NA2	A2M
SLC18A2.1	0	1.81773	0.496	0.15	0	NA2	SLC18A2
SNRPN.1	0	1.07158	0.696	0.351	0	NA2	SNRPN
AGTR1.1	0	1.76647	0.516	0.175	0	NA2	AGTR1
RTN4.1	0	0.913417	0.811	0.472	0	NA2	RTN4
ANK2.1	0	1.18428	0.631	0.293	0	NA2	ANK2
SERPING1.1	0	-2.33798	0.129	0.467	0	NA2	SERPING1
RPLP2.1	0	-1.63518	0.364	0.702	0	NA2	RPLP2
HLA-DRA	0	-1.8212	0.24	0.577	0	NA2	HLA-DRA
ATP6V0C.1	0	0.944577	0.903	0.567	0	NA2	ATP6V0C
ATP6V1B2.1	0	1.505	0.537	0.201	0	NA2	ATP6V1B2
RPL10.1	0	-1.62488	0.418	0.754	0	NA2	RPL10
DPYSL3.1	0	1.23064	0.61	0.274	0	NA2	DPYSL3
RPS29.1	0	-1.64636	0.359	0.693	0	NA2	RPS29
RPS6.1	0	-1.68152	0.301	0.634	0	NA2	RPS6
C1QA	0	-1.93987	0.184	0.515	0	NA2	C1QA
EEF1A2.1	0	1.05385	0.704	0.373	0	NA2	EEF1A2
ALDOC.1	0	1.0482	0.686	0.356	0	NA2	ALDOC
VAT1.1	0	0.981213	0.753	0.423	0	NA2	VAT1
GPX3.1	0	-2.03164	0.254	0.584	0	NA2	GPX3
PRDX2	0	1.03593	0.703	0.373	0	NA2	PRDX2
PEBP1.1	0	0.913385	0.785	0.457	0	NA2	PEBP1
LDHA.1	0	0.945919	0.836	0.508	0	NA2	LDHA
SOD1.1	0	0.962711	0.903	0.576	0	NA2	SOD1
GNG3.1	0	1.28095	0.58	0.254	0	NA2	GNG3
CPLX2.1	0	1.40012	0.548	0.223	0	NA2	CPLX2
RAB6B.1	0	1.01874	0.695	0.37	0	NA2	RAB6B
CYSTM1.1	0	1.33653	0.568	0.243	0	NA2	CYSTM1
RPL18A.1	0	-1.68324	0.283	0.606	0	NA2	RPL18A
KIF21A.1	0	1.22562	0.592	0.269	0	NA2	KIF21A
RPL11.1	0	-1.66268	0.292	0.614	0	NA2	RPL11
NTRK1.1	0	1.07187	0.644	0.324	0	NA2	NTRK1
SLC25A1.1	0	1.16641	0.618	0.298	0	NA2	SLC25A1
SNCG.1	0	0.918115	0.946	0.627	0	NA2	SNCG
EPDR1.1	0	1.26775	0.562	0.245	0	NA2	EPDR1
MALAT1.1	0	-1.8655	0.226	0.543	0	NA2	MALAT1
DHCR24.1	0	0.978343	0.695	0.378	0	NA2	DHCR24
TPI1.1	0	0.855934	0.811	0.497	0	NA2	TPI1
ATP5IF1	0	1.08152	0.627	0.315	0	NA2	ATP5IF1
CALM1.1	0	0.880404	0.889	0.578	0	NA2	CALM1
PTPRN.1	0	1.22866	0.577	0.266	0	NA2	PTPRN
SNAP25.1	0	1.18166	0.578	0.267	0	NA2	SNAP25
ADIRF.1	0	-1.94628	0.218	0.528	0	NA2	ADIRF
RPL30.1	0	-1.61766	0.33	0.636	0	NA2	RPL30
RPS19.1	0	-1.5526	0.322	0.627	0	NA2	RPS19
RPL9.1	0	-1.46251	0.378	0.68	0	NA2	RPL9
RPS14.1	0	-1.52369	0.355	0.656	0	NA2	RPS14
CAPNS1	0	0.810036	0.857	0.556	0	NA2	CAPNS1
KIFAP3.1	0	1.27188	0.523	0.224	0	NA2	KIFAP3
RPL36.1	0	-1.46432	0.393	0.691	0	NA2	RPL36
RPS15A.1	0	-1.53094	0.323	0.616	0	NA2	RPS15A
DDC.1	0	1.4192	0.471	0.183	0	NA2	DDC
RPS2.1	0	-1.38821	0.41	0.69	0	NA2	RPS2
EEF1A1.1	0	-1.74183	0.672	0.952	0	NA2	EEF1A1
MT-ND2.1	0	-1.35414	0.545	0.822	0	NA2	MT-ND2
HSPA8.1	0	0.928753	0.94	0.664	0	NA2	HSPA8
VGF.1	0	1.59798	0.461	0.187	0	NA2	VGF
PPIA.1	0	0.79361	0.929	0.657	0	NA2	PPIA
RPS12.1	0	-1.3581	0.536	0.803	0	NA2	RPS12
RPS8.1	0	-1.33215	0.469	0.734	0	NA2	RPS8
CST3.1	0	-1.4755	0.641	0.903	0	NA2	CST3
RPL32.1	0	-1.33821	0.494	0.755	0	NA2	RPL32
TAC3.1	0	1.80988	0.388	0.128	0	NA2	TAC3
HSP90AB1.1	0	0.941875	0.982	0.73	0	NA2	HSP90AB1
RPL34.1	0	-1.27649	0.504	0.752	0	NA2	RPL34
THY1.1	0	0.999919	0.986	0.741	0	NA2	THY1
RPL28.1	0	-1.1995	0.527	0.77	0	NA2	RPL28
STMN2.1	0	1.38983	0.999	0.757	0	NA2	STMN2
RPLP1.1	0	-1.34166	0.614	0.852	0	NA2	RPLP1
NEFL.1	0	1.20859	0.993	0.758	0	NA2	NEFL
TPT1.1	0	-1.23135	0.621	0.854	0	NA2	TPT1
TUBB3.1	0	1.00027	0.993	0.763	0	NA2	TUBB3
UBB.1	0	0.68116	0.967	0.748	0	NA2	UBB
PRPH.1	0	1.14193	0.998	0.787	0	NA2	PRPH
HSP90AA1.1	0	0.95598	0.99	0.781	0	NA2	HSP90AA1
MAP1B.1	0	1.01383	0.995	0.787	0	NA2	MAP1B
TUBB2A.1	0	1.17136	0.998	0.799	0	NA2	TUBB2A
CALM2.1	0	0.74007	0.977	0.779	0	NA2	CALM2
RPL37A.1	0	-1.15062	0.657	0.845	0	NA2	RPL37A
GNAS.1	0	1.11687	0.999	0.826	0	NA2	GNAS
MT-ND3	0	-1.06093	0.765	0.936	0	NA2	MT-ND3
MT-ND4.1	0	-1.07753	0.783	0.953	0	NA2	MT-ND4
MT-CYB	0	-1.03959	0.785	0.947	0	NA2	MT-CYB
S100A10	0	0.620333	0.974	0.829	0	NA2	S100A10
IFI27.1	0	0.845973	0.998	0.862	0	NA2	IFI27
MT-ATP6	0	-0.85869	0.831	0.957	0	NA2	MT-ATP6
MT-ND1	0	-0.85057	0.822	0.939	0	NA2	MT-ND1
UCHL1.1	0	1.11488	1	0.886	0	NA2	UCHL1
GAPDH	0	0.75628	0.998	0.902	0	NA2	GAPDH
TUBA1B.1	0	0.744068	0.999	0.909	0	NA2	TUBA1B
NPY.1	0	1.63152	0.99	0.906	0	NA2	NPY
RPL41.1	0	-0.91022	0.841	0.924	0	NA2	RPL41
FTL	0	-0.95218	0.877	0.96	0	NA2	FTL
TUBA1A.1	0	1.03191	1	0.931	0	NA2	TUBA1A
CLU.1	0	0.543629	0.997	0.935	0	NA2	CLU
RPL39.1	3.83208e-307	-1.43796	0.347	0.633	7.48443e-303	NA2	RPL39
DNER.1	1.4909e-306	1.46638	0.406	0.15	2.91188e-302	NA2	DNER
TXNIP	3.38886e-306	-2.10717	0.154	0.472	6.61879e-302	NA2	TXNIP
HINT1.1	1.60698e-305	0.83655	0.801	0.495	3.1386e-301	NA2	HINT1
KIF1A.1	1.16039e-304	1.06133	0.627	0.319	2.26637e-300	NA2	KIF1A
APP.1	1.28924e-303	0.920857	0.723	0.408	2.51802e-299	NA2	APP
RNASE1	3.73189e-302	-1.77228	0.222	0.537	7.28875e-298	NA2	RNASE1
EXOC4.1	1.34433e-301	1.43249	0.419	0.161	2.6256e-297	NA2	EXOC4
BEX3.1	8.91626e-301	0.98864	0.668	0.357	1.74143e-296	NA2	BEX3
NEFH.1	1.0593e-299	0.835868	0.811	0.513	2.06892e-295	NA2	NEFH
SCG5.1	1.75222e-299	1.48343	0.394	0.144	3.42227e-295	NA2	SCG5
GABARAPL2.1	1.017e-297	1.11525	0.59	0.294	1.9863e-293	NA2	GABARAPL2
ENO2.1	1.3669e-297	1.01934	0.646	0.338	2.6697e-293	NA2	ENO2
RPS17.1	1.53759e-295	-1.70556	0.229	0.534	3.00306e-291	NA2	RPS17
TPPP3.1	9.20127e-295	1.00777	0.637	0.328	1.7971e-290	NA2	TPPP3
RPL21.1	1.2678e-294	-1.26197	0.409	0.671	2.47614e-290	NA2	RPL21
RPS28.1	4.93673e-294	-0.99534	0.627	0.805	9.64193e-290	NA2	RPS28
RPS21.1	3.25726e-292	-1.37972	0.377	0.643	6.36175e-288	NA2	RPS21
ALCAM.1	5.47045e-292	1.218	0.504	0.223	1.06843e-287	NA2	ALCAM
MAP1LC3B.1	8.37167e-290	1.08892	0.582	0.286	1.63507e-285	NA2	MAP1LC3B
MT-CO3	2.79453e-289	-0.58125	0.971	0.995	5.45799e-285	NA2	MT-CO3
GPI.1	1.0711e-286	0.986944	0.649	0.344	2.09196e-282	NA2	GPI
OLFM1.1	6.40013e-286	1.04119	0.61	0.312	1.25001e-281	NA2	OLFM1
SLC10A4.1	2.17767e-285	1.29142	0.46	0.193	4.2532e-281	NA2	SLC10A4
ANXA2	2.41965e-283	0.588817	0.948	0.749	4.72582e-279	NA2	ANXA2
MAOA.1	3.83889e-283	1.09017	0.573	0.282	7.49774e-279	NA2	MAOA
CALM3	1.81996e-282	0.768321	0.808	0.506	3.55457e-278	NA2	CALM3
C1R.1	2.57103e-280	-2.44136	0.092	0.39	5.02147e-276	NA2	C1R
MEG3	3.88129e-280	1.39926	0.518	0.258	7.58054e-276	NA2	MEG3
SELENOP	5.3834e-279	-1.94328	0.154	0.459	1.05143e-274	NA2	SELENOP
PTMA.1	1.34929e-278	-1.83222	0.18	0.482	2.6353e-274	NA2	PTMA
MYL9.1	4.96956e-276	-3.7047	0.035	0.315	9.70605e-272	NA2	MYL9
TXN.1	2.94785e-274	0.98231	0.642	0.349	5.75744e-270	NA2	TXN
TAGLN.1	3.79167e-273	-4.05224	0.035	0.312	7.40551e-269	NA2	TAGLN
RPL36A.1	7.35137e-273	-1.66283	0.236	0.526	1.4358e-268	NA2	RPL36A
RPL3.1	8.89753e-273	-1.38821	0.328	0.601	1.73778e-268	NA2	RPL3
RPS25.1	1.37496e-272	-1.41623	0.317	0.595	2.68544e-268	NA2	RPS25
TUBB.1	1.88887e-272	0.637008	0.917	0.681	3.68915e-268	NA2	TUBB
IFITM2.1	5.09162e-271	-2.17989	0.125	0.419	9.94445e-267	NA2	IFITM2
ACTG1	6.67862e-271	0.439838	0.995	0.938	1.3044e-266	NA2	ACTG1
RPS23.1	6.76005e-271	-1.27753	0.412	0.655	1.32031e-266	NA2	RPS23
GABARAPL1.1	9.15987e-271	1.17719	0.491	0.221	1.78901e-266	NA2	GABARAPL1
DSTN	5.43066e-269	0.845105	0.715	0.412	1.06066e-264	NA2	DSTN
RPL27A.1	1.27713e-268	-1.83523	0.174	0.468	2.49436e-264	NA2	RPL27A
QDPR.1	4.01819e-268	1.08445	0.544	0.262	7.84793e-264	NA2	QDPR
IDS.1	8.41495e-268	0.946735	0.637	0.343	1.64352e-263	NA2	IDS
TMEM130.1	1.30507e-266	1.20998	0.48	0.216	2.54893e-262	NA2	TMEM130
RGMB.1	6.18188e-266	1.29235	0.443	0.19	1.20738e-261	NA2	RGMB
SKP1	6.36958e-266	0.806438	0.759	0.465	1.24404e-261	NA2	SKP1
AHNAK.1	1.21508e-265	-1.47143	0.301	0.577	2.37317e-261	NA2	AHNAK
BSCL2	2.61813e-263	0.859621	0.697	0.395	5.11347e-259	NA2	BSCL2
RPS3.1	2.58787e-262	-1.64672	0.223	0.51	5.05437e-258	NA2	RPS3
RPLP0.1	2.23747e-261	-1.6281	0.233	0.517	4.37e-257	NA2	RPLP0
ATP6V0E2.1	6.93583e-261	1.16519	0.497	0.231	1.35464e-256	NA2	ATP6V0E2
COX7C	2.23097e-259	0.774469	0.784	0.499	4.35731e-255	NA2	COX7C
RPS13.1	9.05476e-259	-1.38936	0.319	0.588	1.76848e-254	NA2	RPS13
REEP1.1	3.90419e-258	1.11869	0.505	0.236	7.62526e-254	NA2	REEP1
PGAM1.1	3.79523e-256	0.931811	0.636	0.348	7.41247e-252	NA2	PGAM1
HMGCS1.1	3.59789e-254	1.09326	0.533	0.263	7.02704e-250	NA2	HMGCS1
DDAH1.1	3.66322e-251	1.20113	0.447	0.195	7.15464e-247	NA2	DDAH1
RPL23A.1	1.78323e-249	-1.58678	0.229	0.508	3.48282e-245	NA2	RPL23A
SLC25A4.1	3.43085e-249	1.17821	0.465	0.211	6.7008e-245	NA2	SLC25A4
FGF1.1	3.56602e-249	1.30919	0.402	0.166	6.96479e-245	NA2	FGF1
RPL29.1	1.01315e-248	-1.3406	0.342	0.597	1.97879e-244	NA2	RPL29
FXYD6	1.5515e-248	0.852792	0.683	0.394	3.03024e-244	NA2	FXYD6
LTBP4.1	1.90657e-248	-2.48454	0.083	0.356	3.72372e-244	NA2	LTBP4
RPS3A.1	1.10455e-247	-1.24135	0.39	0.632	2.15729e-243	NA2	RPS3A
LXN.1	3.54948e-247	1.11291	0.544	0.283	6.93249e-243	NA2	LXN
RAMP3.1	1.33822e-246	1.12953	0.495	0.235	2.61368e-242	NA2	RAMP3
GHITM.1	3.54276e-246	0.927724	0.622	0.342	6.91937e-242	NA2	GHITM
AVIL.1	4.21654e-246	1.56537	0.299	0.101	8.23533e-242	NA2	AVIL
RPS15.1	1.4057e-244	-1.09711	0.49	0.697	2.74547e-240	NA2	RPS15
ATP6V1E1.1	6.626e-244	1.00461	0.558	0.285	1.29412e-239	NA2	ATP6V1E1
LINC00682.1	1.40251e-243	1.29491	0.399	0.166	2.73923e-239	NA2	LINC00682
GNG4.1	2.11736e-243	1.19808	0.439	0.193	4.13542e-239	NA2	GNG4
C1S.1	1.07078e-242	-1.91636	0.145	0.424	2.09134e-238	NA2	C1S
BASP1.1	2.32767e-241	1.16219	0.462	0.211	4.54617e-237	NA2	BASP1
RPL18.1	1.33652e-240	-1.47744	0.261	0.532	2.61035e-236	NA2	RPL18
RPS9.1	2.42199e-239	-1.74835	0.18	0.455	4.73038e-235	NA2	RPS9
GNB1.1	2.95324e-239	0.895194	0.627	0.345	5.76797e-235	NA2	GNB1
PKIB.1	7.78446e-239	1.22458	0.421	0.182	1.52038e-234	NA2	PKIB
MCAM.1	2.99294e-238	0.953057	0.597	0.323	5.84551e-234	NA2	MCAM
TAGLN3.1	3.37608e-237	1.17616	0.456	0.21	6.59382e-233	NA2	TAGLN3
SCOC.1	1.49796e-236	1.05655	0.508	0.248	2.92567e-232	NA2	SCOC
DYNC1I1.1	1.05538e-232	1.27696	0.389	0.162	2.06127e-228	NA2	DYNC1I1
SYN2.1	9.528e-231	0.901262	0.595	0.318	1.86091e-226	NA2	SYN2
HLA-DRB1	2.17605e-230	-1.84905	0.154	0.422	4.25003e-226	NA2	HLA-DRB1
RPL12.1	3.0262e-230	-1.3917	0.304	0.557	5.91047e-226	NA2	RPL12
MTRNR2L12.1	1.01605e-228	-2.65159	0.071	0.328	1.98445e-224	NA2	MTRNR2L12
IGFBP6.1	4.33725e-228	-3.80273	0.035	0.278	8.47109e-224	NA2	IGFBP6
RPL19.1	6.46678e-227	-1.12355	0.423	0.647	1.26303e-222	NA2	RPL19
SERINC1.1	9.17948e-227	0.765142	0.723	0.447	1.79285e-222	NA2	SERINC1
RPL7A.1	1.40005e-226	-1.29792	0.328	0.576	2.73443e-222	NA2	RPL7A
RPS20.1	3.79695e-226	-1.67762	0.185	0.452	7.41582e-222	NA2	RPS20
NAP1L5.1	1.04683e-224	1.39346	0.337	0.131	2.04457e-220	NA2	NAP1L5
SYT11.1	4.76742e-224	0.906861	0.602	0.335	9.31125e-220	NA2	SYT11
H3F3B.1	9.11125e-221	-1.61227	0.197	0.461	1.77952e-216	NA2	H3F3B
YWHAQ.1	1.17535e-220	0.880704	0.612	0.345	2.29558e-216	NA2	YWHAQ
IGFBP4.1	6.93071e-220	-2.37431	0.085	0.338	1.35364e-215	NA2	IGFBP4
DNM1.1	7.56364e-220	1.12537	0.447	0.209	1.47725e-215	NA2	DNM1
SV2C.1	4.08392e-219	1.20337	0.411	0.184	7.97631e-215	NA2	SV2C
MT2A.1	7.20478e-216	-1.59585	0.252	0.506	1.40716e-211	NA2	MT2A
NDUFA4L2.1	2.73895e-215	1.52131	0.306	0.116	5.34945e-211	NA2	NDUFA4L2
REEP5.1	1.44797e-214	0.929123	0.566	0.308	2.82803e-210	NA2	REEP5
CAVIN1.1	1.02788e-213	-3.03018	0.042	0.277	2.00755e-209	NA2	CAVIN1
ATP5MD	1.21256e-212	0.77869	0.676	0.41	2.36826e-208	NA2	ATP5MD
DPYSL2.1	4.57315e-212	0.676368	0.782	0.51	8.93181e-208	NA2	DPYSL2
ADH1B.1	3.85449e-211	-3.82273	0.023	0.248	7.5282e-207	NA2	ADH1B
MPZ.1	5.60502e-211	-2.53209	0.102	0.347	1.09472e-206	NA2	MPZ
RPL35.1	1.16352e-210	-1.07406	0.448	0.652	2.27247e-206	NA2	RPL35
STXBP1.1	1.56066e-210	1.15512	0.414	0.189	3.04812e-206	NA2	STXBP1
HSD17B12.1	2.89821e-210	1.16807	0.412	0.188	5.66049e-206	NA2	HSD17B12
VDAC3.1	6.87197e-208	1.1438	0.414	0.19	1.34216e-203	NA2	VDAC3
COX6C	9.65587e-208	0.726772	0.718	0.449	1.88589e-203	NA2	COX6C
SELENOW	2.98505e-207	0.580904	0.872	0.645	5.8301e-203	NA2	SELENOW
RPL35A.1	3.79975e-206	-1.20933	0.356	0.583	7.42129e-202	NA2	RPL35A
MAP1LC3A.1	6.20825e-206	0.963742	0.523	0.276	1.21253e-201	NA2	MAP1LC3A
RPS24.1	7.74615e-206	-1.1257	0.409	0.623	1.5129e-201	NA2	RPS24
CKB.1	6.36286e-204	0.823231	0.627	0.368	1.24273e-199	NA2	CKB
COL1A2.1	1.00575e-203	-2.07409	0.106	0.351	1.96433e-199	NA2	COL1A2
SPARC	9.24211e-203	-0.92991	0.532	0.717	1.80508e-198	NA2	SPARC
CFD.1	2.00362e-202	-4.08018	0.02	0.237	3.91326e-198	NA2	CFD
ATP5F1B.1	3.34029e-201	0.714124	0.72	0.457	6.52391e-197	NA2	ATP5F1B
TMOD1.1	6.17322e-200	1.05566	0.46	0.229	1.20569e-195	NA2	TMOD1
KIF3C.1	1.02732e-199	0.950886	0.508	0.264	2.00647e-195	NA2	KIF3C
SNAP91.1	1.72892e-198	1.32933	0.317	0.126	3.37676e-194	NA2	SNAP91
PFKP.1	1.19398e-197	0.994762	0.476	0.24	2.33196e-193	NA2	PFKP
NAPB.1	8.63123e-196	0.976315	0.478	0.242	1.68577e-191	NA2	NAPB
KIF5A.1	1.11884e-195	1.07352	0.428	0.205	2.1852e-191	NA2	KIF5A
PRDX1.1	3.43898e-195	0.688821	0.733	0.479	6.71667e-191	NA2	PRDX1
LGI4.1	2.8126e-194	-1.84135	0.165	0.407	5.4933e-190	NA2	LGI4
GNAO1.1	4.69568e-194	1.14495	0.384	0.172	9.17114e-190	NA2	GNAO1
CRYAB.1	8.18749e-194	-1.74406	0.148	0.391	1.5991e-189	NA2	CRYAB
RPS4X.1	4.36304e-193	-1.34708	0.257	0.499	8.52144e-189	NA2	RPS4X
FAIM2	6.53339e-193	1.15591	0.38	0.171	1.27604e-188	NA2	FAIM2
UQCRH.1	6.57126e-192	0.963465	0.493	0.258	1.28343e-187	NA2	UQCRH
RPS27A	9.5962e-192	-0.92336	0.547	0.713	1.87423e-187	NA2	RPS27A
RPL8.1	8.98137e-191	-1.08304	0.4	0.611	1.75415e-186	NA2	RPL8
CLTC.1	4.13065e-190	0.821131	0.594	0.344	8.06757e-186	NA2	CLTC
GLUL.1	9.26419e-190	-2.0582	0.1	0.334	1.80939e-185	NA2	GLUL
NGRN.1	1.0311e-188	0.924141	0.511	0.274	2.01383e-184	NA2	NGRN
RPL10A.1	1.27313e-188	-1.45192	0.217	0.457	2.48654e-184	NA2	RPL10A
TUBB4A.1	4.24716e-188	1.03217	0.441	0.218	8.29512e-184	NA2	TUBB4A
HLA-DPA1	6.31687e-186	-1.89573	0.114	0.348	1.23375e-181	NA2	HLA-DPA1
INA.1	1.38476e-185	1.0983	0.397	0.186	2.70457e-181	NA2	INA
RPL27.1	4.49656e-184	-1.30353	0.263	0.496	8.78224e-180	NA2	RPL27
PPA1.1	9.00852e-184	0.975882	0.466	0.24	1.75945e-179	NA2	PPA1
RPL23.1	2.39827e-182	-1.31694	0.258	0.491	4.68407e-178	NA2	RPL23
CTSD	6.44888e-182	0.536765	0.874	0.653	1.25953e-177	NA2	CTSD
RACK1.1	4.42327e-181	-1.34563	0.24	0.474	8.63909e-177	NA2	RACK1
TIMP1.1	4.73787e-180	-2.29326	0.074	0.294	9.25354e-176	NA2	TIMP1
TSPAN7.1	7.88042e-180	1.12352	0.373	0.171	1.53912e-175	NA2	TSPAN7
FLNA.1	4.75573e-179	-2.47335	0.066	0.283	9.28842e-175	NA2	FLNA
RAB15.1	8.14222e-179	1.1739	0.35	0.155	1.59026e-174	NA2	RAB15
C1QB	5.76728e-178	-1.29363	0.253	0.487	1.12641e-173	NA2	C1QB
MXRA7	5.80579e-178	0.841859	0.548	0.31	1.13393e-173	NA2	MXRA7
SPARCL1	8.5684e-178	-1.52804	0.189	0.423	1.67349e-173	NA2	SPARCL1
PCBD1.1	2.40091e-177	1.11397	0.372	0.172	4.68922e-173	NA2	PCBD1
RTL8C.1	1.77058e-176	0.779863	0.588	0.344	3.45812e-172	NA2	RTL8C
MOAP1.1	5.33468e-176	1.08146	0.389	0.185	1.04192e-171	NA2	MOAP1
SPTAN1	7.50545e-176	0.753878	0.615	0.371	1.46589e-171	NA2	SPTAN1
RPL24.1	1.48647e-174	-1.36482	0.234	0.463	2.90323e-170	NA2	RPL24
CYB5R1.1	3.22604e-174	1.10205	0.371	0.172	6.30078e-170	NA2	CYB5R1
SYN1.1	9.69715e-174	1.10358	0.373	0.173	1.89395e-169	NA2	SYN1
SV2B.1	5.85898e-173	1.20062	0.328	0.143	1.14432e-168	NA2	SV2B
NDUFA4	6.30756e-172	0.594589	0.767	0.523	1.23193e-167	NA2	NDUFA4
FN1.1	1.92482e-171	-2.54905	0.054	0.261	3.75937e-167	NA2	FN1
PHOX2A	3.25856e-171	1.01532	0.412	0.204	6.36429e-167	NA2	PHOX2A
TUBB4B	1.20831e-168	0.734877	0.629	0.39	2.35995e-164	NA2	TUBB4B
STMN3.1	1.59248e-168	0.84041	0.516	0.286	3.11027e-164	NA2	STMN3
MBP.1	8.45072e-168	-2.34172	0.077	0.286	1.65051e-163	NA2	MBP
AP2M1	4.91126e-167	0.714731	0.639	0.403	9.59218e-163	NA2	AP2M1
IGFBP5.1	1.50941e-165	-2.86332	0.044	0.241	2.94803e-161	NA2	IGFBP5
GPM6B.1	2.5509e-165	-1.83197	0.121	0.339	4.98216e-161	NA2	GPM6B
ANXA1.1	7.84581e-164	-2.78041	0.039	0.233	1.53236e-159	NA2	ANXA1
PGM2L1.1	1.13473e-163	1.18183	0.313	0.135	2.21623e-159	NA2	PGM2L1
SH3BGRL3	8.60752e-163	0.642139	0.7	0.46	1.68114e-158	NA2	SH3BGRL3
PABPC1.1	2.56544e-162	-1.86954	0.104	0.317	5.01057e-158	NA2	PABPC1
PAFAH1B1	3.11605e-162	0.943648	0.437	0.227	6.08595e-158	NA2	PAFAH1B1
L1CAM.1	7.14637e-162	0.782829	0.561	0.334	1.39576e-157	NA2	L1CAM
CAPN5	9.05502e-162	1.1531	0.321	0.142	1.76854e-157	NA2	CAPN5
DCLK1.1	2.5736e-161	1.39148	0.263	0.105	5.0265e-157	NA2	DCLK1
RPL26.1	4.02366e-161	-1.08969	0.356	0.558	7.85861e-157	NA2	RPL26
ATP6AP1.1	2.26383e-160	0.932322	0.447	0.237	4.42148e-156	NA2	ATP6AP1
PEA15.1	1.48394e-159	0.837916	0.501	0.279	2.89828e-155	NA2	PEA15
MDH1.1	2.07204e-159	0.971862	0.41	0.208	4.04691e-155	NA2	MDH1
CD14	1.31182e-158	-1.80071	0.112	0.323	2.56211e-154	NA2	CD14
TMEFF2.1	2.66408e-158	1.11311	0.33	0.149	5.20322e-154	NA2	TMEFF2
CEND1	2.75398e-158	1.08479	0.359	0.171	5.3788e-154	NA2	CEND1
HSPG2.1	6.55043e-158	-2.00161	0.09	0.295	1.27936e-153	NA2	HSPG2
TCEAL7.1	2.53822e-156	1.23134	0.29	0.124	4.95739e-152	NA2	TCEAL7
AHR.1	4.49257e-155	-2.00529	0.089	0.292	8.77445e-151	NA2	AHR
SRP14	5.37891e-155	0.685116	0.626	0.395	1.05056e-150	NA2	SRP14
PRKACB.1	6.48645e-155	1.16129	0.313	0.14	1.26687e-150	NA2	PRKACB
RUFY3.1	6.8245e-155	1.05212	0.363	0.176	1.33289e-150	NA2	RUFY3
DKK3.1	7.51412e-155	0.636037	0.67	0.43	1.46758e-150	NA2	DKK3
SEMA3B.1	1.0893e-154	-1.83925	0.122	0.331	2.12752e-150	NA2	SEMA3B
BEX2	1.27666e-154	1.26209	0.28	0.117	2.49344e-150	NA2	BEX2
MGP.1	4.64118e-154	-4.47899	0.015	0.186	9.06468e-150	NA2	MGP
ATP6V0B.1	6.97662e-154	0.700191	0.612	0.382	1.3626e-149	NA2	ATP6V0B
RAB6A	1.09496e-153	0.982472	0.394	0.199	2.13857e-149	NA2	RAB6A
B4GAT1.1	1.32743e-153	0.957741	0.412	0.212	2.5926e-149	NA2	B4GAT1
SYP.1	3.70052e-153	0.941091	0.418	0.217	7.22749e-149	NA2	SYP
DIRAS3.1	7.15027e-152	1.33188	0.279	0.119	1.39652e-147	NA2	DIRAS3
PGK1.1	7.27226e-152	0.6911	0.608	0.377	1.42035e-147	NA2	PGK1
RPS10.1	7.38636e-152	-1.31937	0.21	0.424	1.44263e-147	NA2	RPS10
SLC18A1.1	2.56404e-151	1.56214	0.192	0.065	5.00783e-147	NA2	SLC18A1
ATP13A2	2.9328e-151	1.00473	0.384	0.193	5.72805e-147	NA2	ATP13A2
RPL31	7.71052e-151	-0.95545	0.422	0.603	1.50594e-146	NA2	RPL31
MAP1A.1	2.73169e-150	0.830726	0.491	0.278	5.33527e-146	NA2	MAP1A
C3.1	5.99374e-150	-1.84383	0.111	0.315	1.17064e-145	NA2	C3
COX4I1	1.05886e-149	0.586909	0.718	0.486	2.06807e-145	NA2	COX4I1
ANXA6.1	1.92988e-148	0.70022	0.59	0.363	3.76924e-144	NA2	ANXA6
FEZ1.1	1.39098e-147	0.979779	0.392	0.201	2.71672e-143	NA2	FEZ1
RPL5.1	3.89675e-147	-1.17059	0.269	0.476	7.61075e-143	NA2	RPL5
OAZ1.1	1.09961e-146	0.509461	0.815	0.605	2.14764e-142	NA2	OAZ1
RPS5.1	3.6355e-146	-1.26902	0.232	0.44	7.10049e-142	NA2	RPS5
SERPINF1.1	1.27073e-145	-3.16761	0.026	0.198	2.48186e-141	NA2	SERPINF1
LRP1.1	1.35842e-145	-2.28909	0.057	0.243	2.65313e-141	NA2	LRP1
SPP1	3.73353e-145	0.795671	0.629	0.422	7.29195e-141	NA2	SPP1
PPP2R1A.1	9.94645e-145	0.723674	0.555	0.335	1.94264e-140	NA2	PPP2R1A
MAPT.1	4.36655e-144	1.2428	0.267	0.113	8.5283e-140	NA2	MAPT
TGFBR2.1	5.52875e-144	-1.86404	0.092	0.287	1.07982e-139	NA2	TGFBR2
CLIP3.1	1.04418e-142	0.85618	0.453	0.252	2.0394e-138	NA2	CLIP3
AQP1.1	1.20028e-142	-1.91685	0.119	0.314	2.34427e-138	NA2	AQP1
ATP9A.1	1.72974e-142	1.01635	0.349	0.17	3.37835e-138	NA2	ATP9A
RPS7.1	2.60125e-142	-1.18082	0.273	0.473	5.0805e-138	NA2	RPS7
BAALC.1	1.81653e-141	1.23049	0.266	0.113	3.54786e-137	NA2	BAALC
TMSB10	2.10162e-141	0.257716	0.999	0.989	4.10468e-137	NA2	TMSB10
RPL17	5.27257e-141	-0.82529	0.53	0.672	1.02979e-136	NA2	RPL17
RHBDD2.1	7.09642e-141	0.847164	0.457	0.257	1.386e-136	NA2	RHBDD2
CALY.1	7.5041e-141	0.910014	0.416	0.223	1.46563e-136	NA2	CALY
ELAVL4.1	9.28328e-141	1.11278	0.302	0.137	1.81312e-136	NA2	ELAVL4
CEBPD.1	2.62313e-140	-1.85328	0.091	0.283	5.12323e-136	NA2	CEBPD
AHNAK2	3.16371e-140	0.776045	0.504	0.295	6.17904e-136	NA2	AHNAK2
ATP6V1G1.1	3.54043e-140	0.931277	0.389	0.201	6.91482e-136	NA2	ATP6V1G1
AKR1B1.1	7.05512e-140	0.77901	0.508	0.299	1.37794e-135	NA2	AKR1B1
SCG3.1	1.49805e-139	1.27899	0.247	0.102	2.92584e-135	NA2	SCG3
RPL38.1	2.18161e-139	-0.92519	0.418	0.592	4.26091e-135	NA2	RPL38
SULT4A1.1	4.47328e-139	1.10069	0.315	0.149	8.73676e-135	NA2	SULT4A1
TMEM59L	6.50969e-139	1.00532	0.357	0.179	1.27141e-134	NA2	TMEM59L
COX7B.1	1.41398e-138	0.768853	0.499	0.291	2.76165e-134	NA2	COX7B
CYB5R3	6.42573e-138	0.665742	0.594	0.376	1.25501e-133	NA2	CYB5R3
EIF4G2.1	2.38399e-137	0.675607	0.585	0.367	4.65617e-133	NA2	EIF4G2
VAMP2.1	3.58066e-136	0.731873	0.534	0.323	6.99338e-132	NA2	VAMP2
FAU.1	5.48066e-136	-0.96638	0.416	0.581	1.07043e-131	NA2	FAU
WBP2	2.47092e-135	0.787187	0.479	0.276	4.82595e-131	NA2	WBP2
CDKN2D.1	1.2943e-134	0.997616	0.338	0.165	2.5279e-130	NA2	CDKN2D
PRKAR1B.1	3.08498e-134	0.993762	0.344	0.17	6.02527e-130	NA2	PRKAR1B
MT-CO2	5.54183e-134	-0.38855	0.97	0.994	1.08238e-129	NA2	MT-CO2
ATP6V1A	1.74199e-133	0.952896	0.361	0.184	3.40229e-129	NA2	ATP6V1A
ATL1.1	3.96662e-133	1.06349	0.308	0.145	7.7472e-129	NA2	ATL1
TMEM35A.1	6.89174e-133	1.29933	0.225	0.09	1.34603e-128	NA2	TMEM35A
HIGD1A.1	7.59654e-133	0.951112	0.37	0.192	1.48368e-128	NA2	HIGD1A
HLA-DPB1.1	8.03838e-133	-1.7797	0.098	0.284	1.56998e-128	NA2	HLA-DPB1
NDRG1.1	9.81099e-133	-1.52859	0.14	0.333	1.91618e-128	NA2	NDRG1
PCMT1.1	3.22186e-132	0.83625	0.433	0.241	6.29261e-128	NA2	PCMT1
OAT.1	4.44344e-132	0.99264	0.331	0.162	8.67847e-128	NA2	OAT
HLA-E.1	5.74591e-132	-1.50155	0.145	0.337	1.12223e-127	NA2	HLA-E
MGST3	6.93603e-132	0.70479	0.541	0.332	1.35468e-127	NA2	MGST3
SNCA.1	1.23286e-131	0.81121	0.441	0.246	2.4079e-127	NA2	SNCA
ATP2B4.1	2.52933e-131	0.941257	0.382	0.203	4.94004e-127	NA2	ATP2B4
ITGB4.1	1.00244e-130	-2.28508	0.055	0.225	1.95787e-126	NA2	ITGB4
VWA1.1	3.03498e-130	-1.79704	0.108	0.292	5.92762e-126	NA2	VWA1
NDUFA1	6.22031e-130	0.735533	0.512	0.309	1.21489e-125	NA2	NDUFA1
COL6A2.1	1.53305e-129	-2.65881	0.035	0.197	2.9942e-125	NA2	COL6A2
RNASEK	1.65756e-129	0.621925	0.625	0.415	3.23739e-125	NA2	RNASEK
NCOA7.1	8.29122e-129	0.820561	0.433	0.243	1.61936e-124	NA2	NCOA7
ACTB	9.05414e-129	-0.43835	0.941	0.938	1.76836e-124	NA2	ACTB
KCTD12.1	1.09379e-128	-1.86282	0.084	0.264	2.13627e-124	NA2	KCTD12
HK1.1	1.90303e-128	0.894544	0.384	0.204	3.71682e-124	NA2	HK1
MT-ND5.1	2.68252e-128	-1.39116	0.171	0.364	5.23923e-124	NA2	MT-ND5
FBXO2	3.58568e-127	0.960385	0.357	0.186	7.00319e-123	NA2	FBXO2
SNX10.1	4.48663e-127	0.931306	0.361	0.187	8.76284e-123	NA2	SNX10
ANGPTL7.1	2.05806e-126	-2.72531	0.034	0.192	4.0196e-122	NA2	ANGPTL7
PRSS3	7.93882e-126	1.03471	0.309	0.15	1.55053e-121	NA2	PRSS3
CNN3	9.83998e-126	-1.34203	0.17	0.361	1.92185e-121	NA2	CNN3
S100A11.1	1.47305e-125	-1.54052	0.13	0.316	2.87702e-121	NA2	S100A11
LGALS3.1	5.40978e-125	-1.84025	0.084	0.26	1.05658e-120	NA2	LGALS3
NCAM1.1	2.17525e-124	0.641153	0.575	0.366	4.24848e-120	NA2	NCAM1
MORF4L2.1	1.49416e-123	0.771545	0.463	0.271	2.91824e-119	NA2	MORF4L2
TIMP3	1.5889e-123	-1.21598	0.212	0.403	3.10328e-119	NA2	TIMP3
ADCYAP1.1	2.35954e-123	1.57768	0.257	0.119	4.60842e-119	NA2	ADCYAP1
RPSA.1	8.89217e-123	-0.97712	0.328	0.51	1.73673e-118	NA2	RPSA
CDH19	9.32182e-123	-1.69946	0.102	0.279	1.82064e-118	NA2	CDH19
ATP6V0A1	1.05861e-122	0.819066	0.426	0.241	2.06758e-118	NA2	ATP6V0A1
REEP2.1	3.12711e-122	0.937259	0.349	0.181	6.10756e-118	NA2	REEP2
CSRP1.1	3.9012e-122	-1.50208	0.137	0.32	7.61943e-118	NA2	CSRP1
C20orf27.1	4.66986e-122	0.924054	0.359	0.189	9.1207e-118	NA2	C20orf27
MT-CO1	2.14233e-121	-0.35103	0.983	0.996	4.18418e-117	NA2	MT-CO1
GDI1	2.23968e-121	0.737257	0.467	0.274	4.37432e-117	NA2	GDI1
RARRES2.1	2.33569e-121	-1.60287	0.127	0.307	4.56183e-117	NA2	RARRES2
COX6A1.1	2.47498e-121	0.542527	0.691	0.482	4.83388e-117	NA2	COX6A1
PLP1	5.52861e-121	-1.19601	0.282	0.461	1.07979e-116	NA2	PLP1
VDAC1	6.51594e-121	0.944677	0.343	0.177	1.27263e-116	NA2	VDAC1
MARCKS	1.98674e-119	-1.3242	0.186	0.37	3.8803e-115	NA2	MARCKS
HSPB8.1	2.82296e-119	1.14836	0.249	0.111	5.51353e-115	NA2	HSPB8
NEDD8	2.88017e-119	0.709852	0.483	0.288	5.62527e-115	NA2	NEDD8
NR2F2.1	3.38109e-119	-2.32394	0.046	0.203	6.60361e-115	NA2	NR2F2
CLIC4.1	3.96788e-119	-1.53133	0.125	0.304	7.74967e-115	NA2	CLIC4
AC027228.2.1	9.89771e-119	1.35482	0.195	0.076	1.93312e-114	NA2	AC027228.2
LUM.1	1.72352e-118	-2.30311	0.049	0.207	3.36622e-114	NA2	LUM
ARL6IP1	2.79524e-118	0.782559	0.435	0.251	5.45938e-114	NA2	ARL6IP1
CXCL12.1	3.33726e-118	-2.98767	0.029	0.175	6.51801e-114	NA2	CXCL12
CLSTN3	3.92943e-118	1.11789	0.258	0.117	7.67456e-114	NA2	CLSTN3
ID3	2.08078e-117	-1.73961	0.096	0.267	4.06397e-113	NA2	ID3
MTCH1	3.4821e-117	0.629708	0.57	0.367	6.80088e-113	NA2	MTCH1
PIRT.1	6.97104e-117	0.967189	0.319	0.162	1.36151e-112	NA2	PIRT
KIF5C.1	8.00421e-116	1.03024	0.29	0.141	1.5633e-111	NA2	KIF5C
EEF1D.1	8.56248e-116	-1.66278	0.097	0.268	1.67234e-111	NA2	EEF1D
WSB2.1	1.69591e-115	0.870571	0.352	0.185	3.31228e-111	NA2	WSB2
DNAJA1.1	5.21688e-115	0.750765	0.444	0.26	1.01891e-110	NA2	DNAJA1
PLBD2.1	8.25927e-115	0.905493	0.349	0.185	1.61312e-110	NA2	PLBD2
ARHGDIG.1	1.05972e-113	0.910121	0.339	0.178	2.06975e-109	NA2	ARHGDIG
GAL.1	4.8048e-113	1.11297	0.305	0.156	9.38425e-109	NA2	GAL
BAG3	1.05773e-112	1.05505	0.282	0.137	2.06586e-108	NA2	BAG3
TMEM255A	1.14315e-111	0.982667	0.3	0.15	2.23269e-107	NA2	TMEM255A
PLCXD3.1	3.96992e-110	1.29655	0.187	0.074	7.75364e-106	NA2	PLCXD3
CD163	9.39804e-110	-1.67407	0.091	0.254	1.83553e-105	NA2	CD163
COX7A2	1.22289e-109	0.589011	0.581	0.382	2.38843e-105	NA2	COX7A2
PRXL2A.1	8.55737e-109	0.734038	0.443	0.264	1.67134e-104	NA2	PRXL2A
C1QC	4.94726e-108	-1.38322	0.134	0.306	9.6625e-104	NA2	C1QC
SCN3B.1	1.44844e-107	0.985142	0.286	0.142	2.82895e-103	NA2	SCN3B
ZFP36L2.1	2.24089e-107	-1.8389	0.072	0.227	4.37669e-103	NA2	ZFP36L2
FXYD1.1	5.20604e-107	-1.7469	0.095	0.255	1.01679e-102	NA2	FXYD1
TERF2IP	7.68606e-107	0.93062	0.309	0.159	1.50116e-102	NA2	TERF2IP
HEBP2.1	3.62553e-106	0.885133	0.339	0.183	7.08103e-102	NA2	HEBP2
PINK1.1	4.48451e-106	0.729178	0.426	0.25	8.7587e-102	NA2	PINK1
ENG.1	6.15389e-106	-2.39006	0.039	0.18	1.20192e-101	NA2	ENG
QKI	2.01018e-105	-1.55303	0.108	0.271	3.92608e-101	NA2	QKI
PREPL	2.57279e-105	0.909867	0.319	0.168	5.02491e-101	NA2	PREPL
FOS.1	4.4174e-105	-1.86964	0.089	0.245	8.62763e-101	NA2	FOS
RPL6	6.83418e-105	-0.90956	0.346	0.508	1.33478e-100	NA2	RPL6
CALD1.1	8.57676e-105	-2.21127	0.048	0.192	1.67513e-100	NA2	CALD1
INPP5F.1	1.10431e-104	1.06454	0.249	0.117	2.15683e-100	NA2	INPP5F
SST	2.6152e-104	1.2258	0.298	0.161	5.10774e-100	NA2	SST
CD44.1	6.60235e-104	0.662583	0.476	0.295	1.28951e-99	NA2	CD44
CFH.1	7.41322e-104	-2.98582	0.021	0.15	1.44788e-99	NA2	CFH
PFKM	1.03569e-103	0.947801	0.297	0.152	2.02281e-99	NA2	PFKM
ARHGDIA	1.30727e-103	0.552144	0.601	0.406	2.55323e-99	NA2	ARHGDIA
NSF	1.55868e-103	0.913322	0.313	0.164	3.04426e-99	NA2	NSF
PRX.1	1.63756e-103	-3.87183	0.011	0.133	3.19831e-99	NA2	PRX
PIN1	5.14003e-103	0.68759	0.459	0.282	1.0039e-98	NA2	PIN1
VWF.1	5.27768e-103	-2.84368	0.03	0.163	1.03078e-98	NA2	VWF
DNAJC6.1	1.33914e-102	0.91868	0.302	0.156	2.61547e-98	NA2	DNAJC6
USP5.1	5.56578e-102	0.905805	0.311	0.163	1.08705e-97	NA2	USP5
PHYHIPL.1	6.28192e-102	1.14837	0.213	0.094	1.22692e-97	NA2	PHYHIPL
PHOX2B.1	2.85107e-101	1.11836	0.227	0.104	5.56843e-97	NA2	PHOX2B
ATP5MF	4.75683e-101	0.647648	0.487	0.307	9.29056e-97	NA2	ATP5MF
PODXL2	5.94386e-101	1.01403	0.261	0.128	1.1609e-96	NA2	PODXL2
FDPS	1.04161e-100	0.679216	0.463	0.288	2.03438e-96	NA2	FDPS
DYNLL2.1	1.6334e-100	0.666561	0.456	0.279	3.19019e-96	NA2	DYNLL2
ZFP36L1.1	2.63936e-100	-1.69989	0.081	0.233	5.15493e-96	NA2	ZFP36L1
SEZ6L.1	4.11095e-100	1.26556	0.186	0.077	8.0291e-96	NA2	SEZ6L
HAND2.1	4.27939e-100	0.879547	0.324	0.175	8.35809e-96	NA2	HAND2
ALDH2	4.54923e-100	0.789302	0.356	0.198	8.8851e-96	NA2	ALDH2
PAM.1	6.82573e-100	0.967301	0.297	0.155	1.33313e-95	NA2	PAM
RPL22	9.73693e-100	-0.96321	0.288	0.454	1.90172e-95	NA2	RPL22
DCTN2	4.44606e-99	0.690683	0.447	0.274	8.6836e-95	NA2	DCTN2
SCN9A.1	6.81555e-99	0.953869	0.282	0.144	1.33115e-94	NA2	SCN9A
FKBP1B.1	8.90063e-99	1.01544	0.26	0.128	1.73838e-94	NA2	FKBP1B
MAP6.1	1.25049e-98	1.08252	0.223	0.102	2.44233e-94	NA2	MAP6
ATP5MPL	5.62368e-97	0.631706	0.499	0.32	1.09836e-92	NA2	ATP5MPL
CALB2.1	1.49144e-96	1.54008	0.174	0.072	2.91293e-92	NA2	CALB2
AKAP6.1	5.15154e-96	1.01266	0.249	0.121	1.00615e-91	NA2	AKAP6
ITGB8.1	5.61898e-96	-1.91743	0.06	0.2	1.09744e-91	NA2	ITGB8
CYGB.1	6.18507e-96	1.04716	0.236	0.112	1.20801e-91	NA2	CYGB
TYROBP	7.20934e-96	-1.62459	0.083	0.231	1.40806e-91	NA2	TYROBP
PRELP.1	7.83538e-96	-3.26426	0.015	0.133	1.53033e-91	NA2	PRELP
MT-ND4L.1	9.61401e-96	-2.02042	0.049	0.185	1.87771e-91	NA2	MT-ND4L
ATP6V1G2.1	2.22878e-95	1.08796	0.223	0.103	4.35304e-91	NA2	ATP6V1G2
APLP2.1	2.69937e-95	0.565208	0.551	0.369	5.27214e-91	NA2	APLP2
TXNL4A	4.4232e-95	0.821758	0.338	0.189	8.63894e-91	NA2	TXNL4A
MSMO1.1	1.61395e-94	0.88375	0.309	0.167	3.1522e-90	NA2	MSMO1
FCGRT.1	1.65042e-94	-1.61971	0.082	0.228	3.22344e-90	NA2	FCGRT
HAND2-AS1	3.44572e-94	1.03546	0.235	0.113	6.72983e-90	NA2	HAND2-AS1
CTXN1.1	3.4656e-94	1.18761	0.193	0.085	6.76867e-90	NA2	CTXN1
H3F3A	4.62252e-94	-1.37564	0.124	0.279	9.02824e-90	NA2	H3F3A
GOLM1.1	8.19109e-94	1.0846	0.216	0.1	1.5998e-89	NA2	GOLM1
CCN2.1	1.09182e-93	-3.38326	0.016	0.131	2.13244e-89	NA2	CCN2
NCDN	1.86515e-93	0.928267	0.284	0.148	3.64282e-89	NA2	NCDN
EEF1G.1	2.68989e-93	-0.9806	0.255	0.417	5.25361e-89	NA2	EEF1G
THBS1.1	3.32058e-93	-3.56565	0.013	0.126	6.48543e-89	NA2	THBS1
RHEB	3.87769e-93	0.773894	0.359	0.206	7.57351e-89	NA2	RHEB
SYNGR1	5.23373e-93	0.809864	0.334	0.186	1.0222e-88	NA2	SYNGR1
TGFBI.1	7.45959e-93	-2.32709	0.035	0.161	1.45693e-88	NA2	TGFBI
UQCR11	2.10082e-92	0.399993	0.768	0.576	4.10312e-88	NA2	UQCR11
CTNNA1	2.7662e-92	-1.55948	0.09	0.236	5.40267e-88	NA2	CTNNA1
JPT1.1	4.53993e-92	0.843873	0.317	0.174	8.86693e-88	NA2	JPT1
LAPTM5	4.69665e-92	-1.60014	0.081	0.224	9.17302e-88	NA2	LAPTM5
MAPK3	6.40754e-92	0.589749	0.511	0.335	1.25146e-87	NA2	MAPK3
SPOCK1	6.99351e-92	1.15813	0.189	0.083	1.3659e-87	NA2	SPOCK1
AEBP1.1	1.14121e-91	-3.18145	0.016	0.129	2.2289e-87	NA2	AEBP1
MXRA8.1	1.20134e-91	-2.20297	0.04	0.167	2.34633e-87	NA2	MXRA8
SAMHD1.1	3.05521e-91	-1.61645	0.085	0.228	5.96713e-87	NA2	SAMHD1
MAGED1.1	4.63133e-91	0.750914	0.368	0.215	9.04545e-87	NA2	MAGED1
TTL.1	5.96859e-91	0.899737	0.283	0.149	1.16573e-86	NA2	TTL
CYP1B1.1	9.23855e-91	-3.00066	0.018	0.132	1.80438e-86	NA2	CYP1B1
HCFC1R1	1.47888e-90	0.672831	0.447	0.284	2.88839e-86	NA2	HCFC1R1
NOP53.1	2.5898e-90	-2.05919	0.047	0.176	5.05813e-86	NA2	NOP53
STAB1	4.93946e-90	-1.32577	0.121	0.273	9.64726e-86	NA2	STAB1
DYNLT3.1	7.70734e-90	0.822112	0.318	0.176	1.50532e-85	NA2	DYNLT3
PLEKHB2.1	1.10502e-89	0.736426	0.362	0.209	2.15822e-85	NA2	PLEKHB2
F13A1	1.17905e-89	-1.75437	0.073	0.211	2.3028e-85	NA2	F13A1
FCGBP	1.3987e-89	-1.37731	0.136	0.287	2.73181e-85	NA2	FCGBP
TBCA	3.32201e-89	0.697477	0.401	0.243	6.48822e-85	NA2	TBCA
ZFP36.1	7.76783e-89	-2.07365	0.05	0.179	1.51714e-84	NA2	ZFP36
MT1E.1	1.56183e-88	-1.85235	0.06	0.192	3.05041e-84	NA2	MT1E
MIF	2.52495e-88	0.363466	0.801	0.612	4.93148e-84	NA2	MIF
SERPINA3	3.39167e-88	-1.36335	0.126	0.275	6.62427e-84	NA2	SERPINA3
KIF3A.1	6.82164e-88	0.970322	0.247	0.124	1.33233e-83	NA2	KIF3A
ISCU	1.60028e-87	0.799825	0.336	0.192	3.12551e-83	NA2	ISCU
TNFRSF1A.1	2.60697e-87	-2.0839	0.044	0.168	5.09167e-83	NA2	TNFRSF1A
RPL4.1	2.84885e-87	-0.83126	0.346	0.494	5.56408e-83	NA2	RPL4
MIA	7.86018e-87	-1.36548	0.129	0.276	1.53517e-82	NA2	MIA
SLC9A6.1	7.94236e-87	1.11098	0.195	0.088	1.55122e-82	NA2	SLC9A6
VIP.1	9.90207e-87	-1.81018	0.169	0.319	1.93397e-82	NA2	VIP
EGR1.1	1.02056e-86	-2.83693	0.022	0.134	1.99325e-82	NA2	EGR1
CHCHD2	1.10662e-86	0.533247	0.551	0.376	2.16134e-82	NA2	CHCHD2
CHCHD10	1.51099e-86	0.696246	0.383	0.229	2.95111e-82	NA2	CHCHD10
PSAP	2.28309e-86	0.252672	0.974	0.885	4.4591e-82	NA2	PSAP
DYNLL1	3.06089e-86	0.460968	0.625	0.441	5.97823e-82	NA2	DYNLL1
PI4KA	6.84299e-86	0.766505	0.339	0.195	1.3365e-81	NA2	PI4KA
ATP8A1.1	8.08021e-86	1.0054	0.227	0.111	1.57815e-81	NA2	ATP8A1
NCS1.1	1.52251e-85	0.689532	0.388	0.234	2.97362e-81	NA2	NCS1
LMNA.1	2.08307e-85	-1.63363	0.077	0.212	4.06844e-81	NA2	LMNA
SARS	3.08817e-85	0.73959	0.363	0.216	6.03151e-81	NA2	SARS
RNF7	4.48478e-85	0.847405	0.29	0.158	8.75923e-81	NA2	RNF7
ACAT2.1	1.03095e-84	0.966353	0.245	0.125	2.01355e-80	NA2	ACAT2
CYBA.1	1.04224e-84	-1.97047	0.047	0.17	2.03559e-80	NA2	CYBA
PROS1.1	1.36257e-84	-3.06827	0.016	0.123	2.66123e-80	NA2	PROS1
APLP1	1.53631e-84	1.06557	0.206	0.097	3.00056e-80	NA2	APLP1
LHFPL6.1	1.70755e-84	-2.49524	0.026	0.139	3.33501e-80	NA2	LHFPL6
TUBA4A	2.62269e-84	0.917146	0.268	0.142	5.12238e-80	NA2	TUBA4A
FGL2.1	4.43168e-84	-2.6573	0.024	0.134	8.65551e-80	NA2	FGL2
ATP6V0D1.1	4.85311e-84	0.68514	0.401	0.248	9.47861e-80	NA2	ATP6V0D1
HLA-DQB1.1	5.41707e-84	-2.12214	0.04	0.159	1.05801e-79	NA2	HLA-DQB1
ACTA2.1	8.90723e-84	-3.83825	0.012	0.114	1.73967e-79	NA2	ACTA2
TNXB.1	1.12372e-83	-3.17301	0.015	0.119	2.19474e-79	NA2	TNXB
CCDC184.1	1.26021e-83	1.13171	0.183	0.082	2.46132e-79	NA2	CCDC184
DCTN1	1.45551e-83	0.731621	0.352	0.207	2.84275e-79	NA2	DCTN1
NNMT.1	1.95488e-83	-3.84072	0.009	0.109	3.81808e-79	NA2	NNMT
MAP2.1	2.72578e-83	0.781627	0.322	0.183	5.32371e-79	NA2	MAP2
MVD.1	3.58605e-83	0.791524	0.322	0.184	7.00392e-79	NA2	MVD
MYL12A.1	3.64331e-83	-2.03013	0.044	0.164	7.11574e-79	NA2	MYL12A
TAGLN2	4.18058e-83	0.519163	0.58	0.412	8.16509e-79	NA2	TAGLN2
FASN	4.53532e-83	0.577195	0.447	0.285	8.85793e-79	NA2	FASN
RAMP1.1	7.57814e-83	1.02176	0.221	0.108	1.48009e-78	NA2	RAMP1
COPS8	8.39409e-83	0.916855	0.253	0.131	1.63945e-78	NA2	COPS8
MICOS10	1.03906e-82	0.759111	0.346	0.203	2.02938e-78	NA2	MICOS10
MAL.1	1.21351e-82	-2.74897	0.021	0.128	2.3701e-78	NA2	MAL
LPIN1	1.30081e-82	0.883364	0.262	0.138	2.54061e-78	NA2	LPIN1
PLAC9.1	1.89124e-82	-1.3713	0.107	0.247	3.69378e-78	NA2	PLAC9
GARS	2.41107e-82	0.972421	0.228	0.113	4.70906e-78	NA2	GARS
PGRMC1	2.66389e-82	0.645558	0.407	0.252	5.20285e-78	NA2	PGRMC1
KCNC4.1	4.54527e-82	0.975037	0.233	0.118	8.87736e-78	NA2	KCNC4
NR4A1.1	6.01989e-82	-1.89787	0.063	0.188	1.17574e-77	NA2	NR4A1
RUNDC3A	1.08849e-81	0.953465	0.245	0.126	2.12593e-77	NA2	RUNDC3A
ENO1	2.51623e-81	0.448303	0.639	0.462	4.91445e-77	NA2	ENO1
COL4A1.1	3.13155e-81	-1.86185	0.053	0.175	6.11623e-77	NA2	COL4A1
NDUFB3	3.79773e-81	0.860782	0.275	0.149	7.41735e-77	NA2	NDUFB3
CDS2.1	9.50145e-81	0.837618	0.284	0.156	1.85573e-76	NA2	CDS2
SLC2A1.1	1.2505e-80	-2.39711	0.049	0.167	2.44236e-76	NA2	SLC2A1
SLC31A1.1	1.62363e-80	1.08788	0.183	0.083	3.17112e-76	NA2	SLC31A1
COX17	2.86037e-80	0.783603	0.315	0.181	5.58659e-76	NA2	COX17
PLTP	7.28584e-80	-1.41169	0.103	0.239	1.423e-75	NA2	PLTP
TMEM30A.1	1.06063e-79	0.818265	0.29	0.161	2.07151e-75	NA2	TMEM30A
BNIP3.1	1.36421e-79	0.845657	0.281	0.154	2.66444e-75	NA2	BNIP3
TRAPPC1	1.66188e-79	0.763492	0.317	0.182	3.24581e-75	NA2	TRAPPC1
PRDX5	2.41718e-79	0.453694	0.595	0.419	4.721e-75	NA2	PRDX5
NDRG2	3.15266e-79	-0.97633	0.236	0.384	6.15746e-75	NA2	NDRG2
CRIP2	9.78237e-79	0.562735	0.47	0.308	1.91059e-74	NA2	CRIP2
ABCA8	1.63267e-78	-1.21903	0.144	0.285	3.18876e-74	NA2	ABCA8
EMP1.1	1.75266e-78	-2.46819	0.027	0.133	3.42311e-74	NA2	EMP1
COL4A2.1	1.82766e-78	-2.11996	0.037	0.15	3.56961e-74	NA2	COL4A2
LTBP3.1	1.89846e-78	-1.98242	0.044	0.159	3.70789e-74	NA2	LTBP3
CAVIN3.1	2.94032e-78	-2.00694	0.042	0.157	5.74274e-74	NA2	CAVIN3
TBC1D9.1	3.93886e-78	1.05089	0.193	0.092	7.69298e-74	NA2	TBC1D9
ACTR10.1	4.76024e-78	0.824962	0.278	0.153	9.29723e-74	NA2	ACTR10
SRPX.1	6.68045e-78	-2.63652	0.022	0.125	1.30476e-73	NA2	SRPX
DST.1	1.9377e-77	0.576603	0.455	0.297	3.78451e-73	NA2	DST
YBX1.1	2.28216e-77	-1.77884	0.056	0.175	4.45728e-73	NA2	YBX1
CHGA.1	2.46261e-77	0.936116	0.234	0.121	4.80973e-73	NA2	CHGA
ID1.1	5.34798e-77	-1.94457	0.056	0.174	1.04451e-72	NA2	ID1
LSS	7.024e-77	0.781966	0.305	0.175	1.37186e-72	NA2	LSS
UBA52	1.61222e-76	-0.64553	0.48	0.593	3.14882e-72	NA2	UBA52
VCP	1.98666e-76	0.698106	0.358	0.218	3.88014e-72	NA2	VCP
CYBRD1.1	2.07996e-76	-1.94757	0.045	0.159	4.06237e-72	NA2	CYBRD1
PGF.1	2.58569e-76	1.10858	0.176	0.081	5.05011e-72	NA2	PGF
INSIG1.1	2.94552e-76	0.751221	0.321	0.188	5.7529e-72	NA2	INSIG1
SRGN	9.81082e-76	-1.81854	0.053	0.169	1.91615e-71	NA2	SRGN
SMIM29.1	1.09422e-75	0.717944	0.335	0.199	2.13711e-71	NA2	SMIM29
VSIR.1	1.31941e-75	-1.96294	0.043	0.155	2.57693e-71	NA2	VSIR
KLHL13.1	1.45684e-75	0.967946	0.213	0.107	2.84535e-71	NA2	KLHL13
CMAS.1	2.17567e-75	0.933389	0.231	0.12	4.24931e-71	NA2	CMAS
ANO6	2.26291e-75	0.916728	0.23	0.119	4.41969e-71	NA2	ANO6
PLPP3.1	2.86148e-75	-2.33438	0.029	0.133	5.58876e-71	NA2	PLPP3
PODN.1	3.80285e-75	-3.20229	0.013	0.108	7.42735e-71	NA2	PODN
IDI1.1	8.78444e-75	0.764371	0.311	0.182	1.71569e-70	NA2	IDI1
DHRS3.1	1.58958e-74	-2.53897	0.024	0.124	3.10461e-70	NA2	DHRS3
GATM.1	2.21003e-74	-2.23394	0.033	0.138	4.31641e-70	NA2	GATM
ALDH1A1.1	4.39268e-74	-2.04486	0.04	0.148	8.57933e-70	NA2	ALDH1A1
FBLN2.1	5.22793e-74	-2.01061	0.04	0.148	1.02107e-69	NA2	FBLN2
DOC2B.1	8.33778e-74	0.856771	0.258	0.141	1.62845e-69	NA2	DOC2B
SLC1A4.1	8.88253e-74	0.75547	0.312	0.183	1.73485e-69	NA2	SLC1A4
ENTPD3.1	1.08261e-73	1.1412	0.161	0.072	2.11444e-69	NA2	ENTPD3
EIF4A2	1.25497e-73	0.528071	0.483	0.325	2.45108e-69	NA2	EIF4A2
DEPP1	1.66608e-73	-1.80997	0.056	0.17	3.25403e-69	NA2	DEPP1
TFAP2B	3.77905e-73	1.38028	0.114	0.043	7.38086e-69	NA2	TFAP2B
ZCCHC24.1	4.50029e-73	-1.78656	0.052	0.165	8.78951e-69	NA2	ZCCHC24
CAMK4	5.31379e-73	1.28486	0.131	0.053	1.03784e-68	NA2	CAMK4
DNAJA4.1	9.82423e-73	0.994816	0.201	0.099	1.91877e-68	NA2	DNAJA4
CAV1.1	1.20635e-72	-3.24069	0.012	0.103	2.35612e-68	NA2	CAV1
SLC35D3	2.32685e-72	1.32334	0.124	0.049	4.54458e-68	NA2	SLC35D3
SCN7A	2.38635e-72	-1.28591	0.123	0.254	4.66078e-68	NA2	SCN7A
PSMB5	2.88975e-72	0.641146	0.385	0.244	5.64397e-68	NA2	PSMB5
SAP18	3.08073e-72	0.676075	0.356	0.219	6.01698e-68	NA2	SAP18
ESYT1	3.97016e-72	0.784751	0.275	0.154	7.75412e-68	NA2	ESYT1
CCL14.1	6.84051e-72	-2.69744	0.022	0.118	1.33602e-67	NA2	CCL14
NID1.1	1.76535e-71	-2.61614	0.02	0.115	3.44791e-67	NA2	NID1
MTRNR2L8.1	6.08565e-71	-2.48711	0.024	0.12	1.18859e-66	NA2	MTRNR2L8
DAG1.1	8.12177e-71	-1.5108	0.076	0.195	1.58626e-66	NA2	DAG1
TLX2.1	9.21548e-71	1.0284	0.184	0.088	1.79988e-66	NA2	TLX2
CRMP1.1	9.63498e-71	1.03321	0.183	0.088	1.88181e-66	NA2	CRMP1
BST2	1.09838e-70	-1.64814	0.06	0.174	2.14525e-66	NA2	BST2
RAB3A	2.20184e-70	0.905378	0.227	0.12	4.30041e-66	NA2	RAB3A
KLF2.1	2.71567e-70	-2.59269	0.023	0.119	5.30398e-66	NA2	KLF2
UQCRQ	3.20952e-70	0.427665	0.587	0.417	6.26851e-66	NA2	UQCRQ
NDUFS5	4.56136e-70	0.519691	0.484	0.331	8.90878e-66	NA2	NDUFS5
ATOX1	6.42642e-70	0.629845	0.381	0.242	1.25514e-65	NA2	ATOX1
SBSPON.1	7.94339e-70	-2.57094	0.021	0.114	1.55142e-65	NA2	SBSPON
CISD1.1	3.14236e-69	0.892179	0.229	0.122	6.13735e-65	NA2	CISD1
EML2.1	3.30497e-69	1.11829	0.16	0.073	6.45494e-65	NA2	EML2
ACTR1A	4.94799e-69	0.743414	0.3	0.176	9.66391e-65	NA2	ACTR1A
PARVA.1	7.48439e-69	0.613148	0.374	0.236	1.46178e-64	NA2	PARVA
CNP	9.00669e-69	-1.2031	0.133	0.262	1.7591e-64	NA2	CNP
DNM3.1	1.45917e-68	1.06787	0.17	0.08	2.84991e-64	NA2	DNM3
MZT2A	2.05829e-68	0.723255	0.307	0.183	4.02006e-64	NA2	MZT2A
LGI3	2.2974e-68	0.942098	0.208	0.107	4.48705e-64	NA2	LGI3
CSF1R	2.32751e-68	-1.47583	0.075	0.191	4.54586e-64	NA2	CSF1R
HSPA9	3.08573e-68	0.724808	0.304	0.18	6.02673e-64	NA2	HSPA9
SNHG14.1	4.81695e-68	0.824365	0.252	0.14	9.40799e-64	NA2	SNHG14
ELOVL5.1	1.04631e-67	0.716734	0.315	0.19	2.04356e-63	NA2	ELOVL5
ATP1A3	1.2344e-67	0.850743	0.243	0.133	2.41091e-63	NA2	ATP1A3
YBX3.1	1.26653e-67	-2.48711	0.021	0.113	2.47366e-63	NA2	YBX3
MAF.1	1.58877e-67	-1.94525	0.04	0.141	3.10302e-63	NA2	MAF
EPAS1.1	1.77879e-67	-1.95047	0.043	0.146	3.47416e-63	NA2	EPAS1
OCIAD1	1.85055e-67	0.78812	0.259	0.145	3.61431e-63	NA2	OCIAD1
EPB41L1.1	3.97368e-67	0.869222	0.231	0.125	7.76099e-63	NA2	EPB41L1
TOMM5	5.02795e-67	0.76694	0.272	0.156	9.82009e-63	NA2	TOMM5
TSC22D4.1	5.22774e-67	-1.34243	0.095	0.215	1.02103e-62	NA2	TSC22D4
BEX4	5.6883e-67	0.87579	0.224	0.12	1.11098e-62	NA2	BEX4
PSMB7.1	6.48902e-67	0.63898	0.356	0.223	1.26737e-62	NA2	PSMB7
YWHAB.1	7.36239e-67	0.506744	0.476	0.327	1.43795e-62	NA2	YWHAB
NFE2L1	7.76169e-67	0.629674	0.366	0.231	1.51594e-62	NA2	NFE2L1
BEX5.1	1.17287e-66	1.02946	0.175	0.084	2.29073e-62	NA2	BEX5
LINC02802	1.47517e-66	0.9576	0.201	0.104	2.88116e-62	NA2	LINC02802
HLA-DMA.1	1.74577e-66	-1.96425	0.036	0.135	3.40967e-62	NA2	HLA-DMA
RAB3B.1	1.81129e-66	0.924258	0.206	0.106	3.53762e-62	NA2	RAB3B
RHOC.1	2.48081e-66	-1.04378	0.159	0.29	4.84526e-62	NA2	RHOC
PTPRN2.1	2.86806e-66	0.963491	0.191	0.096	5.6016e-62	NA2	PTPRN2
PLEKHA4.1	1.22713e-65	-2.50988	0.021	0.11	2.39671e-61	NA2	PLEKHA4
CDIPT.1	1.25085e-65	0.641222	0.349	0.219	2.44303e-61	NA2	CDIPT
PLD3	2.74788e-65	0.486253	0.49	0.34	5.36689e-61	NA2	PLD3
SEZ6L2.1	3.20401e-65	0.764881	0.263	0.15	6.25775e-61	NA2	SEZ6L2
CTDSP1.1	3.72129e-65	-2.28041	0.025	0.116	7.26805e-61	NA2	CTDSP1
JUNB.1	4.07208e-65	-1.49009	0.077	0.189	7.95318e-61	NA2	JUNB
ITFG1	4.56531e-65	0.810551	0.244	0.136	8.91651e-61	NA2	ITFG1
MLF2	5.22443e-65	0.672069	0.322	0.197	1.02038e-60	NA2	MLF2
H2AFJ.1	7.39168e-65	-1.82198	0.044	0.145	1.44367e-60	NA2	H2AFJ
STRAP	8.4628e-65	0.793688	0.259	0.148	1.65287e-60	NA2	STRAP
TPRG1L	8.5453e-65	0.762644	0.269	0.155	1.66898e-60	NA2	TPRG1L
NT5DC2	1.13673e-64	0.602027	0.376	0.242	2.22015e-60	NA2	NT5DC2
KIF1B.1	1.69407e-64	0.72046	0.285	0.168	3.30869e-60	NA2	KIF1B
VPS35.1	2.46889e-64	0.742023	0.283	0.167	4.82199e-60	NA2	VPS35
TPM2.1	3.19318e-64	-2.60768	0.022	0.11	6.2366e-60	NA2	TPM2
SERINC3.1	1.39879e-63	0.636881	0.33	0.204	2.73199e-59	NA2	SERINC3
STMN4.1	1.40869e-63	0.996118	0.18	0.09	2.75132e-59	NA2	STMN4
CFL1	1.96297e-63	0.323221	0.741	0.574	3.83388e-59	NA2	CFL1
ITGA6.1	2.14965e-63	-2.057	0.033	0.127	4.19848e-59	NA2	ITGA6
EHD2.1	2.31737e-63	-2.11121	0.03	0.122	4.52606e-59	NA2	EHD2
CD151	3.41492e-63	0.407538	0.583	0.422	6.66967e-59	NA2	CD151
SERF2	4.69478e-63	-0.51598	0.636	0.695	9.16938e-59	NA2	SERF2
MIAT	5.40542e-63	1.32805	0.107	0.042	1.05573e-58	NA2	MIAT
MAPRE3	6.94051e-63	0.848572	0.223	0.121	1.35555e-58	NA2	MAPRE3
IGKC.1	7.80298e-63	-3.5608	0.041	0.137	1.524e-58	NA2	IGKC
APMAP	8.55914e-63	0.783947	0.247	0.139	1.67169e-58	NA2	APMAP
EEF1B2.1	1.73769e-62	-0.99604	0.165	0.292	3.39389e-58	NA2	EEF1B2
FDFT1.1	2.1776e-62	0.63349	0.341	0.215	4.25307e-58	NA2	FDFT1
CREM.1	3.60464e-62	0.982079	0.181	0.091	7.04022e-58	NA2	CREM
RNF187.1	3.77223e-62	0.563568	0.388	0.254	7.36754e-58	NA2	RNF187
LAMB1.1	3.82605e-61	-1.71487	0.048	0.146	7.47266e-57	NA2	LAMB1
ATP6V0E1	4.06985e-61	0.579543	0.386	0.255	7.94882e-57	NA2	ATP6V0E1
PDGFRB	4.56923e-61	-2.55788	0.018	0.101	8.92416e-57	NA2	PDGFRB
RAN	5.86806e-61	0.592256	0.372	0.242	1.14609e-56	NA2	RAN
COX14	6.46785e-61	0.707849	0.278	0.165	1.26324e-56	NA2	COX14
CRTAP.1	7.33485e-61	-2.15759	0.027	0.115	1.43257e-56	NA2	CRTAP
TMEM123	7.6168e-61	-1.72304	0.046	0.143	1.48764e-56	NA2	TMEM123
FCER1G	7.70382e-61	-1.32065	0.088	0.198	1.50463e-56	NA2	FCER1G
LAMB2.1	2.30801e-60	-1.92126	0.036	0.127	4.50777e-56	NA2	LAMB2
GOT1.1	2.77775e-60	1.01414	0.168	0.083	5.42521e-56	NA2	GOT1
APBB1	6.31426e-60	0.629478	0.328	0.207	1.23324e-55	NA2	APBB1
EMP3.1	8.17226e-60	-1.84626	0.038	0.13	1.59612e-55	NA2	EMP3
AP2B1.1	8.876e-60	0.791746	0.246	0.142	1.73357e-55	NA2	AP2B1
NPTN.1	9.04326e-60	0.749417	0.267	0.158	1.76624e-55	NA2	NPTN
ARPC1B	9.7034e-60	-1.10012	0.129	0.247	1.89517e-55	NA2	ARPC1B
GABRG2	1.17094e-59	1.18139	0.125	0.054	2.28696e-55	NA2	GABRG2
FAM3C	2.03097e-59	0.74849	0.259	0.152	3.96669e-55	NA2	FAM3C
HLA-DRB5	2.63368e-59	-1.91583	0.037	0.128	5.14385e-55	NA2	HLA-DRB5
ATP5F1A.1	3.1723e-59	0.508892	0.432	0.294	6.19583e-55	NA2	ATP5F1A
ARL8B.1	3.36693e-59	0.772646	0.246	0.141	6.57594e-55	NA2	ARL8B
LAMC1.1	5.95419e-59	-1.83743	0.039	0.131	1.16291e-54	NA2	LAMC1
UQCR10	6.47486e-59	0.441007	0.487	0.34	1.26461e-54	NA2	UQCR10
ACKR1.1	1.16009e-58	-2.10722	0.033	0.121	2.26576e-54	NA2	ACKR1
PRKAG2.1	1.26721e-58	0.853814	0.205	0.111	2.47499e-54	NA2	PRKAG2
TMEM151B.1	2.03572e-58	0.869713	0.206	0.111	3.97597e-54	NA2	TMEM151B
PRSS23.1	2.22556e-58	-2.10046	0.029	0.115	4.34674e-54	NA2	PRSS23
SLC29A4	2.26867e-58	0.840435	0.216	0.119	4.43094e-54	NA2	SLC29A4
CAMLG	2.40828e-58	0.786106	0.236	0.134	4.70362e-54	NA2	CAMLG
SNHG5.1	3.49436e-58	-1.50823	0.064	0.164	6.82483e-54	NA2	SNHG5
TPGS2.1	7.00758e-58	0.749805	0.249	0.145	1.36865e-53	NA2	TPGS2
POMP	2.04711e-57	0.626832	0.315	0.197	3.99821e-53	NA2	POMP
MATN2	3.09519e-57	-1.158	0.119	0.231	6.04522e-53	NA2	MATN2
GTF2I	4.059e-57	0.417501	0.504	0.356	7.92763e-53	NA2	GTF2I
ZEB2	4.25516e-57	-1.56411	0.055	0.152	8.31076e-53	NA2	ZEB2
KLF9.1	5.18998e-57	-2.13296	0.027	0.11	1.01366e-52	NA2	KLF9
ADD3.1	5.41931e-57	-1.39813	0.073	0.176	1.05845e-52	NA2	ADD3
FBXL16.1	8.83942e-57	0.970386	0.167	0.084	1.72643e-52	NA2	FBXL16
IFI16	1.4791e-56	-1.82467	0.038	0.127	2.88882e-52	NA2	IFI16
CALCA.1	1.75073e-56	-1.94344	0.048	0.14	3.41936e-52	NA2	CALCA
CAMK2N2.1	1.75131e-56	0.857013	0.196	0.106	3.42047e-52	NA2	CAMK2N2
GAS7	2.23666e-56	-1.31858	0.082	0.186	4.36842e-52	NA2	GAS7
MGAT5.1	2.52314e-56	0.889465	0.188	0.1	4.92794e-52	NA2	MGAT5
KCNQ3	2.97796e-56	1.08271	0.136	0.063	5.81625e-52	NA2	KCNQ3
MYO1C.1	3.14805e-56	-1.58891	0.051	0.145	6.14846e-52	NA2	MYO1C
TFRC.1	3.15322e-56	0.925505	0.185	0.098	6.15856e-52	NA2	TFRC
PFN2	4.91846e-56	0.689582	0.277	0.169	9.60625e-52	NA2	PFN2
TMEM14A.1	6.07245e-56	0.835261	0.213	0.119	1.18601e-51	NA2	TMEM14A
COL18A1.1	8.46798e-56	-1.29942	0.084	0.188	1.65388e-51	NA2	COL18A1
HSPE1	1.25914e-55	0.62862	0.303	0.189	2.45922e-51	NA2	HSPE1
SFRP5.1	1.41665e-55	-1.55773	0.056	0.151	2.76686e-51	NA2	SFRP5
AIF1	2.62472e-55	-1.46298	0.064	0.161	5.12634e-51	NA2	AIF1
SLC7A14.1	3.77538e-55	0.858674	0.197	0.108	7.37369e-51	NA2	SLC7A14
STX1A	5.98035e-55	1.08026	0.134	0.062	1.16802e-50	NA2	STX1A
MFSD6.1	7.52883e-55	0.880774	0.191	0.103	1.47046e-50	NA2	MFSD6
MT1M.1	1.06885e-54	-1.9992	0.035	0.12	2.08758e-50	NA2	MT1M
TSPAN8.1	1.28985e-54	0.566822	0.348	0.227	2.51921e-50	NA2	TSPAN8
MAP4	1.46769e-54	0.440614	0.468	0.329	2.86654e-50	NA2	MAP4
MMP2.1	1.54751e-54	-2.11537	0.026	0.107	3.02244e-50	NA2	MMP2
ARPP19.1	1.58726e-54	0.551663	0.367	0.244	3.10009e-50	NA2	ARPP19
ARHGAP15	1.82523e-54	-2.21937	0.025	0.104	3.56486e-50	NA2	ARHGAP15
PNRC1.1	2.15544e-54	-1.92396	0.033	0.117	4.20979e-50	NA2	PNRC1
LPCAT1	2.63359e-54	1.13229	0.12	0.053	5.14366e-50	NA2	LPCAT1
CD68	2.84958e-54	-1.83023	0.036	0.121	5.56552e-50	NA2	CD68
CTNNA2.1	3.88517e-54	1.00886	0.146	0.071	7.58812e-50	NA2	CTNNA2
TMEM176B	5.16003e-54	-0.99741	0.137	0.25	1.0078e-49	NA2	TMEM176B
TRIM2.1	5.47542e-54	0.758167	0.226	0.13	1.0694e-49	NA2	TRIM2
PITHD1	6.0341e-54	0.719995	0.244	0.144	1.17852e-49	NA2	PITHD1
CAMK2B.1	7.05512e-54	0.935725	0.167	0.086	1.37793e-49	NA2	CAMK2B
ITM2B	8.14086e-54	-0.45991	0.686	0.734	1.58999e-49	NA2	ITM2B
CALR	1.33635e-53	-0.86811	0.198	0.316	2.61002e-49	NA2	CALR
FCGR2A	1.55263e-53	-1.83939	0.035	0.119	3.03244e-49	NA2	FCGR2A
ATP2C1	1.61167e-53	0.678065	0.27	0.165	3.14775e-49	NA2	ATP2C1
ABCA3	2.64878e-53	0.7929	0.219	0.125	5.17333e-49	NA2	ABCA3
DUSP3	3.16103e-53	0.740707	0.242	0.143	6.17382e-49	NA2	DUSP3
GLS	3.2979e-53	0.822569	0.203	0.113	6.44113e-49	NA2	GLS
AP1S1	3.55533e-53	0.830302	0.198	0.109	6.94392e-49	NA2	AP1S1
PLXNB2.1	5.6733e-53	-1.69801	0.04	0.125	1.10805e-48	NA2	PLXNB2
DUSP26.1	7.20321e-53	0.893534	0.173	0.091	1.40686e-48	NA2	DUSP26
ATP5MC3	9.80813e-53	0.532628	0.371	0.249	1.91563e-48	NA2	ATP5MC3
PPP2R2B.1	1.12271e-52	0.789648	0.211	0.119	2.19277e-48	NA2	PPP2R2B
SQLE.1	1.14686e-52	0.87247	0.188	0.102	2.23993e-48	NA2	SQLE
GNAI2	1.25549e-52	-1.04211	0.128	0.237	2.4521e-48	NA2	GNAI2
TOMM34	1.4145e-52	0.919231	0.17	0.089	2.76266e-48	NA2	TOMM34
ERBB2.1	1.63672e-52	-2.00662	0.028	0.107	3.19667e-48	NA2	ERBB2
LIMS2.1	2.10405e-52	-1.86415	0.033	0.115	4.10943e-48	NA2	LIMS2
LAMTOR5	2.52501e-52	0.600367	0.31	0.198	4.93159e-48	NA2	LAMTOR5
ITGB2	2.6864e-52	-1.46453	0.056	0.147	5.2468e-48	NA2	ITGB2
NDN.1	2.82079e-52	0.703386	0.255	0.154	5.50929e-48	NA2	NDN
MYH9.1	3.4627e-52	-1.08349	0.124	0.232	6.76301e-48	NA2	MYH9
EHBP1L1	4.58997e-52	-2.05733	0.026	0.103	8.96467e-48	NA2	EHBP1L1
LONRF2.1	5.38568e-52	0.928302	0.163	0.084	1.05188e-47	NA2	LONRF2
SERPINH1.1	6.52942e-52	-1.97497	0.029	0.108	1.27526e-47	NA2	SERPINH1
RABAC1	7.19311e-52	0.383605	0.522	0.381	1.40489e-47	NA2	RABAC1
NORAD.1	7.24543e-52	0.344349	0.597	0.448	1.4151e-47	NA2	NORAD
TUSC3.1	7.91784e-52	0.932009	0.164	0.085	1.54643e-47	NA2	TUSC3
HNRNPA1	8.2815e-52	-0.8882	0.182	0.296	1.61746e-47	NA2	HNRNPA1
CCL2	8.48527e-52	-1.47615	0.06	0.152	1.65726e-47	NA2	CCL2
PLXND1.1	1.14879e-51	-1.76588	0.036	0.118	2.2437e-47	NA2	PLXND1
MAPK8IP2	1.15157e-51	0.75376	0.229	0.134	2.24913e-47	NA2	MAPK8IP2
C4orf48.1	1.89777e-51	0.421919	0.474	0.338	3.70654e-47	NA2	C4orf48
CTSC	2.56181e-51	-1.75175	0.037	0.12	5.00346e-47	NA2	CTSC
EGFLAM.1	2.61047e-51	0.939252	0.159	0.082	5.0985e-47	NA2	EGFLAM
VDAC2	4.97601e-51	0.639477	0.28	0.175	9.71864e-47	NA2	VDAC2
S100B	6.19971e-51	-0.6218	0.551	0.617	1.21087e-46	NA2	S100B
MTPN	1.01495e-50	0.59929	0.31	0.2	1.9823e-46	NA2	MTPN
HACD3.1	1.04705e-50	0.83827	0.191	0.105	2.04499e-46	NA2	HACD3
CTSH	1.11407e-50	-1.95633	0.028	0.106	2.17588e-46	NA2	CTSH
TIMP2	1.46987e-50	0.319902	0.653	0.51	2.87081e-46	NA2	TIMP2
PDK4.1	1.63118e-50	-1.66751	0.044	0.127	3.18585e-46	NA2	PDK4
GRN	2.10392e-50	-1.02189	0.124	0.23	4.10917e-46	NA2	GRN
ARMCX2	2.44977e-50	0.883269	0.169	0.09	4.78464e-46	NA2	ARMCX2
CEBPB.1	3.63697e-50	-1.46892	0.056	0.145	7.10337e-46	NA2	CEBPB
SUB1	4.82179e-50	0.554636	0.317	0.205	9.41743e-46	NA2	SUB1
HMGCR.1	8.2687e-50	0.773502	0.211	0.121	1.61496e-45	NA2	HMGCR
ISLR.1	1.18544e-49	-1.85756	0.032	0.11	2.31528e-45	NA2	ISLR
MVK.1	2.0273e-49	0.802065	0.197	0.111	3.95952e-45	NA2	MVK
IFNGR2.1	2.21567e-49	-1.44034	0.057	0.144	4.32743e-45	NA2	IFNGR2
C1orf198.1	2.79998e-49	-1.5215	0.052	0.138	5.46865e-45	NA2	C1orf198
RPL15	3.32835e-49	-0.49337	0.58	0.644	6.50061e-45	NA2	RPL15
RNF11.1	4.81652e-49	0.632568	0.28	0.176	9.40714e-45	NA2	RNF11
PSMB2	4.9297e-49	0.666399	0.253	0.154	9.6282e-45	NA2	PSMB2
NDRG3	5.33056e-49	0.82737	0.183	0.101	1.04111e-44	NA2	NDRG3
PDCD5	5.89309e-49	0.692669	0.239	0.144	1.15098e-44	NA2	PDCD5
GASK1B	7.02654e-49	-1.44476	0.056	0.143	1.37235e-44	NA2	GASK1B
TMEM179	7.55641e-49	0.881438	0.168	0.09	1.47584e-44	NA2	TMEM179
PRNP	8.36065e-49	0.395108	0.502	0.369	1.63292e-44	NA2	PRNP
ATP5PF	8.85232e-49	0.536356	0.351	0.236	1.72895e-44	NA2	ATP5PF
COL28A1	1.08624e-48	-1.56181	0.049	0.132	2.12153e-44	NA2	COL28A1
NFE2L2.1	1.91692e-48	-1.61748	0.044	0.126	3.74393e-44	NA2	NFE2L2
ERBB3	2.6549e-48	-1.35781	0.065	0.154	5.18528e-44	NA2	ERBB3
CYFIP2.1	2.7577e-48	0.728911	0.22	0.129	5.38607e-44	NA2	CYFIP2
COX7A2L	2.90924e-48	0.695807	0.232	0.139	5.68204e-44	NA2	COX7A2L
TTC39A	3.08151e-48	1.02203	0.131	0.064	6.01849e-44	NA2	TTC39A
CLSTN1.1	3.71304e-48	0.500109	0.382	0.265	7.25193e-44	NA2	CLSTN1
MAP3K11	7.98944e-48	-1.87183	0.029	0.103	1.56042e-43	NA2	MAP3K11
RBFOX2.1	1.12442e-47	0.744516	0.215	0.126	2.19611e-43	NA2	RBFOX2
EIF1B	1.41287e-47	0.67404	0.251	0.155	2.75948e-43	NA2	EIF1B
NFKBIA	1.47178e-47	-1.67454	0.038	0.117	2.87453e-43	NA2	NFKBIA
ENTPD6	2.69895e-47	0.760092	0.211	0.124	5.27132e-43	NA2	ENTPD6
EMP2	2.73903e-47	-1.89028	0.029	0.102	5.34961e-43	NA2	EMP2
BLOC1S2	3.93125e-47	0.861605	0.168	0.091	7.67812e-43	NA2	BLOC1S2
S100A9.1	4.12882e-47	-1.82963	0.033	0.108	8.064e-43	NA2	S100A9
EGFL8	4.37975e-47	-1.17089	0.089	0.183	8.55408e-43	NA2	EGFL8
B2M	4.77129e-47	-0.26421	0.976	0.957	9.3188e-43	NA2	B2M
LAPTM4A	5.90572e-47	-0.9319	0.148	0.253	1.15345e-42	NA2	LAPTM4A
TAX1BP3.1	7.38338e-47	-1.66796	0.041	0.12	1.44205e-42	NA2	TAX1BP3
PTS	7.70711e-47	0.823254	0.169	0.092	1.50528e-42	NA2	PTS
OAF	8.2252e-47	-1.55447	0.047	0.128	1.60646e-42	NA2	OAF
ARHGDIB.1	1.00008e-46	-1.79344	0.032	0.107	1.95326e-42	NA2	ARHGDIB
TACC1.1	1.07473e-46	-1.34933	0.062	0.149	2.09905e-42	NA2	TACC1
FGF12	1.14579e-46	0.943464	0.145	0.075	2.23784e-42	NA2	FGF12
SIAE	1.38527e-46	1.00818	0.127	0.062	2.70557e-42	NA2	SIAE
SC5D.1	1.56327e-46	0.763128	0.205	0.119	3.05323e-42	NA2	SC5D
MICALL2	1.61644e-46	-1.28253	0.073	0.163	3.15707e-42	NA2	MICALL2
EMC10	1.65101e-46	0.650818	0.249	0.154	3.22459e-42	NA2	EMC10
SLC15A3	1.9811e-46	-1.18208	0.08	0.171	3.8693e-42	NA2	SLC15A3
ARL6IP5	2.66473e-46	0.45174	0.414	0.294	5.20448e-42	NA2	ARL6IP5
SEPTIN2	2.81905e-46	-1.24085	0.079	0.169	5.50589e-42	NA2	SEPTIN2
S100A4	2.89727e-46	-0.63324	0.261	0.377	5.65866e-42	NA2	S100A4
COL6A1.1	3.0227e-46	-1.08435	0.099	0.195	5.90363e-42	NA2	COL6A1
ATP5MG	3.70483e-46	0.419476	0.436	0.311	7.2359e-42	NA2	ATP5MG
CCND1	4.03563e-46	-1.89763	0.029	0.101	7.88198e-42	NA2	CCND1
TYMP	4.50855e-46	-1.49211	0.048	0.129	8.80564e-42	NA2	TYMP
LY6E.1	5.95961e-46	-1.24313	0.078	0.168	1.16397e-41	NA2	LY6E
SLCO2B1	7.04006e-46	-1.35725	0.058	0.142	1.37499e-41	NA2	SLCO2B1
HSDL1.1	7.45734e-46	0.89512	0.153	0.081	1.45649e-41	NA2	HSDL1
ATP8A2	8.92483e-46	1.01809	0.126	0.062	1.74311e-41	NA2	ATP8A2
RAP1GDS1.1	2.43809e-45	0.665545	0.245	0.151	4.76183e-41	NA2	RAP1GDS1
CTNNB1.1	2.84791e-45	-1.10933	0.095	0.188	5.56226e-41	NA2	CTNNB1
PPP2R5B	4.01246e-45	0.745602	0.201	0.117	7.83673e-41	NA2	PPP2R5B
NMNAT2	5.90388e-45	0.949525	0.131	0.065	1.15309e-40	NA2	NMNAT2
MFSD1	9.72441e-45	0.698605	0.227	0.138	1.89927e-40	NA2	MFSD1
SELENOM	1.32242e-44	-0.81769	0.19	0.296	2.58282e-40	NA2	SELENOM
MDH2	1.37565e-44	0.586287	0.285	0.185	2.68677e-40	NA2	MDH2
UBE2V2.1	1.7599e-44	0.730766	0.199	0.116	3.43727e-40	NA2	UBE2V2
MAPK8IP3	1.77521e-44	0.673528	0.23	0.14	3.46717e-40	NA2	MAPK8IP3
ADD2.1	1.9828e-44	0.899151	0.153	0.081	3.8726e-40	NA2	ADD2
IER2	2.02218e-44	-1.79456	0.032	0.104	3.94952e-40	NA2	IER2
CD63	2.12207e-44	-0.52242	0.49	0.567	4.14461e-40	NA2	CD63
EIF4B.1	2.44072e-44	-1.14769	0.086	0.175	4.76697e-40	NA2	EIF4B
GAS5.1	2.57596e-44	-1.30988	0.066	0.15	5.03111e-40	NA2	GAS5
ITPRID2	3.26003e-44	-1.79297	0.032	0.103	6.36717e-40	NA2	ITPRID2
CD9	3.46504e-44	0.274042	0.656	0.51	6.76757e-40	NA2	CD9
MS4A6A	5.43941e-44	-1.54406	0.042	0.118	1.06237e-39	NA2	MS4A6A
ELAVL2.1	5.60006e-44	0.883091	0.158	0.086	1.09375e-39	NA2	ELAVL2
SMTN	6.24722e-44	-1.7896	0.031	0.101	1.22014e-39	NA2	SMTN
POLR2K	6.3917e-44	0.713477	0.21	0.125	1.24836e-39	NA2	POLR2K
LARP1.1	7.17842e-44	0.608576	0.263	0.167	1.40202e-39	NA2	LARP1
STARD4	7.38067e-44	0.810988	0.177	0.1	1.44152e-39	NA2	STARD4
PPP2R2C.1	7.46949e-44	0.904828	0.143	0.075	1.45887e-39	NA2	PPP2R2C
PPP2CA	1.0904e-43	0.639613	0.234	0.144	2.12967e-39	NA2	PPP2CA
TNFRSF21	1.1573e-43	0.850786	0.161	0.088	2.26033e-39	NA2	TNFRSF21
ALDOA	1.30516e-43	0.869555	0.155	0.084	2.5491e-39	NA2	ALDOA
ATXN10	1.809e-43	0.651954	0.231	0.142	3.53316e-39	NA2	ATXN10
EPB41L2.1	2.64356e-43	-1.36725	0.057	0.138	5.16314e-39	NA2	EPB41L2
CADM4	3.17011e-43	-1.71178	0.034	0.105	6.19154e-39	NA2	CADM4
HMGN2	4.15324e-43	-1.13448	0.083	0.171	8.1117e-39	NA2	HMGN2
PTBP1	4.25954e-43	-1.77715	0.031	0.1	8.3193e-39	NA2	PTBP1
CCDC92	5.60098e-43	0.669229	0.232	0.144	1.09393e-38	NA2	CCDC92
HNRNPA3	7.76574e-43	-1.07584	0.096	0.187	1.51673e-38	NA2	HNRNPA3
SORBS3.1	8.47186e-43	-1.67553	0.035	0.106	1.65464e-38	NA2	SORBS3
OCIAD2	1.18585e-42	0.921644	0.134	0.069	2.31609e-38	NA2	OCIAD2
HMGB1	1.38073e-42	-0.90805	0.14	0.238	2.6967e-38	NA2	HMGB1
NACA	3.62462e-42	-0.6741	0.294	0.395	7.07925e-38	NA2	NACA
MFGE8	4.05039e-42	-0.97225	0.117	0.211	7.91081e-38	NA2	MFGE8
COX6B1	4.08633e-42	0.398382	0.443	0.324	7.981e-38	NA2	COX6B1
BTG1	6.63573e-42	-1.6847	0.034	0.103	1.29602e-37	NA2	BTG1
GRK3.1	9.6671e-42	0.77796	0.172	0.097	1.88808e-37	NA2	GRK3
HSPH1	1.1693e-41	0.75633	0.173	0.098	2.28376e-37	NA2	HSPH1
SNHG25	1.20178e-41	-1.1377	0.085	0.171	2.3472e-37	NA2	SNHG25
ACSL4	2.02509e-41	0.801577	0.167	0.094	3.9552e-37	NA2	ACSL4
UQCRB	2.36006e-41	0.364453	0.468	0.346	4.60943e-37	NA2	UQCRB
GLO1	2.44403e-41	0.64053	0.246	0.157	4.77344e-37	NA2	GLO1
METTL7A.1	2.54323e-41	-1.26045	0.068	0.149	4.96718e-37	NA2	METTL7A
CTNNAL1.1	3.15083e-41	-1.4824	0.049	0.123	6.15389e-37	NA2	CTNNAL1
DMD	3.23117e-41	-1.50694	0.044	0.117	6.3108e-37	NA2	DMD
GUK1	3.90981e-41	0.328056	0.506	0.377	7.63625e-37	NA2	GUK1
COTL1	4.25996e-41	-1.21532	0.065	0.145	8.32013e-37	NA2	COTL1
MYL12B	6.63801e-41	0.413455	0.413	0.299	1.29647e-36	NA2	MYL12B
ITGAV	7.51901e-41	-1.11734	0.086	0.171	1.46854e-36	NA2	ITGAV
SLC2A6.1	7.85426e-41	0.867835	0.146	0.079	1.53402e-36	NA2	SLC2A6
PSMD8	1.92251e-40	0.489671	0.323	0.22	3.75484e-36	NA2	PSMD8
ARF3	2.45661e-40	0.578902	0.26	0.168	4.79801e-36	NA2	ARF3
FXYD5.1	4.8208e-40	-1.38904	0.048	0.122	9.4155e-36	NA2	FXYD5
SSR4.1	5.56725e-40	-0.89662	0.135	0.229	1.08734e-35	NA2	SSR4
MAPRE2.1	5.73748e-40	0.508265	0.299	0.2	1.12059e-35	NA2	MAPRE2
NAPA	6.92983e-40	0.531243	0.301	0.204	1.35346e-35	NA2	NAPA
TCTA.1	7.50979e-40	0.755554	0.179	0.105	1.46674e-35	NA2	TCTA
PRAF2	9.21913e-40	0.63364	0.222	0.138	1.80059e-35	NA2	PRAF2
YWHAE	1.42585e-39	0.423413	0.395	0.285	2.78482e-35	NA2	YWHAE
GAS6.1	1.45677e-39	-1.07756	0.098	0.184	2.84522e-35	NA2	GAS6
AP2S1	1.72008e-39	0.438041	0.389	0.279	3.35949e-35	NA2	AP2S1
PMP2	2.10572e-39	-0.98232	0.117	0.206	4.11268e-35	NA2	PMP2
VSIG4	2.17046e-39	-1.24561	0.06	0.136	4.23913e-35	NA2	VSIG4
CADM3	2.55478e-39	0.443779	0.351	0.245	4.98974e-35	NA2	CADM3
METRN	2.75808e-39	-0.97656	0.139	0.231	5.38681e-35	NA2	METRN
G3BP2	5.09691e-39	0.648106	0.221	0.138	9.95477e-35	NA2	G3BP2
DMTN.1	5.27949e-39	0.647274	0.218	0.136	1.03114e-34	NA2	DMTN
CAT	5.69141e-39	-1.63189	0.035	0.101	1.11159e-34	NA2	CAT
DHCR7.1	5.93301e-39	0.615451	0.233	0.148	1.15878e-34	NA2	DHCR7
ATP5ME	6.01212e-39	0.267452	0.638	0.505	1.17423e-34	NA2	ATP5ME
ARFGEF3	6.08659e-39	0.888856	0.13	0.068	1.18877e-34	NA2	ARFGEF3
STOML1	9.42362e-39	0.790922	0.159	0.09	1.84053e-34	NA2	STOML1
RAB3D	1.05397e-38	0.792483	0.163	0.093	2.05851e-34	NA2	RAB3D
SERP1	1.24331e-38	-1.35794	0.051	0.124	2.4283e-34	NA2	SERP1
SOX10	1.26681e-38	-1.10301	0.084	0.166	2.47421e-34	NA2	SOX10
LDHB	1.61801e-38	0.4364	0.369	0.263	3.16013e-34	NA2	LDHB
NBDY	2.15347e-38	0.688248	0.198	0.12	4.20595e-34	NA2	NBDY
PSMD2	2.29501e-38	0.506573	0.311	0.214	4.48238e-34	NA2	PSMD2
NDUFB9	2.33498e-38	0.526754	0.282	0.189	4.56045e-34	NA2	NDUFB9
AKR1C2	2.56796e-38	0.732106	0.181	0.107	5.01548e-34	NA2	AKR1C2
SERBP1.1	2.82587e-38	-1.25399	0.061	0.136	5.5192e-34	NA2	SERBP1
PRKCZ	2.8335e-38	0.770634	0.167	0.096	5.53411e-34	NA2	PRKCZ
RAB11A	3.34974e-38	0.54981	0.277	0.184	6.54238e-34	NA2	RAB11A
PTGES	4.13694e-38	1.02885	0.102	0.049	8.07986e-34	NA2	PTGES
MAP7D1	4.17309e-38	0.546169	0.285	0.192	8.15046e-34	NA2	MAP7D1
DPP6	4.27514e-38	0.983929	0.108	0.053	8.34977e-34	NA2	DPP6
BCAP31	4.6779e-38	0.462551	0.353	0.251	9.13641e-34	NA2	BCAP31
CCT5	5.36454e-38	0.586147	0.25	0.163	1.04775e-33	NA2	CCT5
SHC1	5.56079e-38	0.622947	0.217	0.135	1.08608e-33	NA2	SHC1
PNMA8A	5.93834e-38	0.916032	0.121	0.063	1.15982e-33	NA2	PNMA8A
PJA2	6.10151e-38	0.494209	0.303	0.207	1.19169e-33	NA2	PJA2
SHF	6.28478e-38	0.83286	0.144	0.079	1.22748e-33	NA2	SHF
TCEAL2	7.38516e-38	0.939339	0.117	0.059	1.4424e-33	NA2	TCEAL2
STEAP3	7.49345e-38	0.837034	0.135	0.073	1.46355e-33	NA2	STEAP3
ARPC5L	8.85489e-38	0.770465	0.166	0.096	1.72945e-33	NA2	ARPC5L
TM7SF2	9.52283e-38	0.729844	0.181	0.108	1.8599e-33	NA2	TM7SF2
NUPR1.1	9.7273e-38	-1.2704	0.061	0.136	1.89984e-33	NA2	NUPR1
CACNA1B	1.09091e-37	1.0239	0.101	0.049	2.13066e-33	NA2	CACNA1B
IFI27L2	1.45656e-37	0.424066	0.384	0.277	2.84482e-33	NA2	IFI27L2
ELOVL4	1.49707e-37	0.924656	0.121	0.063	2.92392e-33	NA2	ELOVL4
HLA-DMB	2.14193e-37	-1.47406	0.04	0.107	4.1834e-33	NA2	HLA-DMB
PPIB.1	2.32681e-37	-1.00216	0.094	0.177	4.5445e-33	NA2	PPIB
CTDSP2.1	3.17361e-37	-1.43423	0.043	0.111	6.19837e-33	NA2	CTDSP2
DDIT4	3.18467e-37	-1.12076	0.078	0.156	6.21998e-33	NA2	DDIT4
ARHGEF10	3.43789e-37	-1.56429	0.037	0.102	6.71455e-33	NA2	ARHGEF10
PSMD1	4.72413e-37	0.675783	0.197	0.121	9.2267e-33	NA2	PSMD1
PLPP4	5.80181e-37	0.974857	0.112	0.057	1.13315e-32	NA2	PLPP4
TMBIM6	6.08216e-37	-0.74698	0.192	0.287	1.18791e-32	NA2	TMBIM6
ARL8A	1.15025e-36	0.556918	0.246	0.16	2.24655e-32	NA2	ARL8A
SLC44A1	1.33772e-36	-1.54262	0.036	0.1	2.61269e-32	NA2	SLC44A1
MYO5A.1	1.41423e-36	0.683875	0.193	0.118	2.76214e-32	NA2	MYO5A
SOD3	2.35345e-36	-0.87028	0.138	0.226	4.59653e-32	NA2	SOD3
EIF3E.1	2.41466e-36	-1.36999	0.046	0.114	4.71607e-32	NA2	EIF3E
TMEM176A	3.38822e-36	-0.85307	0.13	0.218	6.61753e-32	NA2	TMEM176A
NIBAN2	3.47588e-36	-1.4908	0.037	0.101	6.78874e-32	NA2	NIBAN2
EMC4	3.71686e-36	0.611836	0.221	0.141	7.25939e-32	NA2	EMC4
FAM219B.1	3.82491e-36	0.61794	0.217	0.138	7.47044e-32	NA2	FAM219B
MRFAP1	3.86615e-36	0.388745	0.385	0.278	7.55097e-32	NA2	MRFAP1
IRF2BP2	4.77887e-36	-1.21626	0.062	0.135	9.33361e-32	NA2	IRF2BP2
EIF3F.1	8.08263e-36	-1.13984	0.069	0.144	1.57862e-31	NA2	EIF3F
ANXA5	1.22321e-35	-0.76743	0.169	0.26	2.38904e-31	NA2	ANXA5
RPS26	1.85244e-35	-0.52106	0.451	0.522	3.618e-31	NA2	RPS26
RRAS.1	2.08863e-35	-1.02938	0.087	0.165	4.07931e-31	NA2	RRAS
ZDHHC18	2.59808e-35	0.753992	0.157	0.091	5.07432e-31	NA2	ZDHHC18
HSBP1	4.02536e-35	0.440915	0.343	0.245	7.86193e-31	NA2	HSBP1
CYP51A1	4.0762e-35	0.507527	0.277	0.188	7.96122e-31	NA2	CYP51A1
WASF2	5.57863e-35	-1.42072	0.041	0.105	1.08956e-30	NA2	WASF2
TNS3	6.08496e-35	-1.20759	0.062	0.133	1.18845e-30	NA2	TNS3
YPEL5	7.92924e-35	0.57755	0.221	0.141	1.54866e-30	NA2	YPEL5
GET1	8.83888e-35	0.676758	0.18	0.109	1.72632e-30	NA2	GET1
NDUFB1	1.35693e-34	0.367692	0.389	0.283	2.65022e-30	NA2	NDUFB1
CNST.1	1.40381e-34	0.783385	0.159	0.093	2.74179e-30	NA2	CNST
ATP6V1H	1.50832e-34	0.729104	0.161	0.095	2.9459e-30	NA2	ATP6V1H
TMEM246	1.80787e-34	0.82502	0.135	0.075	3.53095e-30	NA2	TMEM246
YARS	2.3484e-34	0.73375	0.162	0.096	4.58666e-30	NA2	YARS
CAMK2G	2.48427e-34	0.767119	0.147	0.084	4.85203e-30	NA2	CAMK2G
H1FX.1	2.80062e-34	-0.91144	0.107	0.188	5.46988e-30	NA2	H1FX
SLC38A1	3.81207e-34	0.974955	0.102	0.051	7.44535e-30	NA2	SLC38A1
NDUFAB1	4.73756e-34	0.538487	0.249	0.166	9.25292e-30	NA2	NDUFAB1
RAB7A	5.62848e-34	0.448761	0.318	0.224	1.0993e-29	NA2	RAB7A
DYNLRB1	6.31349e-34	0.376859	0.394	0.29	1.23309e-29	NA2	DYNLRB1
MAP7D2	6.43554e-34	0.897578	0.116	0.062	1.25692e-29	NA2	MAP7D2
IFI30.1	8.79092e-34	-1.2754	0.05	0.116	1.71696e-29	NA2	IFI30
GNAZ.1	8.80182e-34	0.823553	0.137	0.077	1.71908e-29	NA2	GNAZ
SEPTIN8.1	9.59064e-34	0.730594	0.158	0.093	1.87315e-29	NA2	SEPTIN8
LAMA4.1	9.63305e-34	-1.19537	0.059	0.128	1.88143e-29	NA2	LAMA4
ACO2	9.64425e-34	0.525045	0.248	0.165	1.88362e-29	NA2	ACO2
CNTNAP1	1.1018e-33	0.858471	0.125	0.069	2.15192e-29	NA2	CNTNAP1
TPM4.1	1.18944e-33	-0.89922	0.113	0.194	2.3231e-29	NA2	TPM4
CYFIP1	1.8243e-33	-1.40086	0.04	0.102	3.56303e-29	NA2	CYFIP1
NME1	2.27674e-33	0.620636	0.21	0.134	4.4467e-29	NA2	NME1
LYNX1	2.77684e-33	0.57679	0.223	0.145	5.42344e-29	NA2	LYNX1
PNMA2.1	3.45052e-33	0.81233	0.134	0.076	6.73921e-29	NA2	PNMA2
PERP	3.68829e-33	0.728357	0.154	0.09	7.20359e-29	NA2	PERP
MRAP2	4.1018e-33	0.895338	0.11	0.058	8.01123e-29	NA2	MRAP2
CPNE3	4.86683e-33	0.569957	0.227	0.149	9.5054e-29	NA2	CPNE3
PCLO	5.14327e-33	0.897042	0.114	0.061	1.00453e-28	NA2	PCLO
TMEM97.1	5.18989e-33	0.761788	0.146	0.085	1.01364e-28	NA2	TMEM97
IL6ST	6.34919e-33	-1.00382	0.089	0.164	1.24006e-28	NA2	IL6ST
HMX1	7.01209e-33	0.82595	0.127	0.07	1.36953e-28	NA2	HMX1
NME2	9.79059e-33	0.270185	0.559	0.439	1.9122e-28	NA2	NME2
RIT2	9.9858e-33	0.950379	0.1	0.051	1.95033e-28	NA2	RIT2
MMP24OS	1.04084e-32	0.542416	0.243	0.163	2.03286e-28	NA2	MMP24OS
MT3	1.11726e-32	-0.60013	0.425	0.494	2.18212e-28	NA2	MT3
NINJ1	1.50105e-32	-1.07925	0.067	0.136	2.93171e-28	NA2	NINJ1
MAST1.1	1.77676e-32	0.684289	0.17	0.104	3.4702e-28	NA2	MAST1
CCND2	2.07732e-32	-1.37164	0.042	0.103	4.05722e-28	NA2	CCND2
ECHS1	2.23963e-32	0.602473	0.214	0.139	4.37421e-28	NA2	ECHS1
TOLLIP	2.34048e-32	0.605063	0.207	0.133	4.5712e-28	NA2	TOLLIP
CACNB1	2.36543e-32	0.882803	0.112	0.06	4.61993e-28	NA2	CACNB1
MGAT1.1	2.94397e-32	-1.20478	0.054	0.119	5.74987e-28	NA2	MGAT1
ASTN1	3.08118e-32	0.923766	0.103	0.053	6.01785e-28	NA2	ASTN1
P4HB.1	3.28868e-32	-0.75944	0.164	0.248	6.42311e-28	NA2	P4HB
ASAH1.1	4.15871e-32	0.462228	0.282	0.195	8.12237e-28	NA2	ASAH1
LANCL1.1	4.30618e-32	0.753268	0.145	0.084	8.41041e-28	NA2	LANCL1
GNG11	5.62849e-32	-1.26633	0.051	0.114	1.0993e-27	NA2	GNG11
PLEC.1	7.27647e-32	-0.69092	0.217	0.303	1.42117e-27	NA2	PLEC
SAT1	8.16283e-32	-0.74657	0.16	0.245	1.59428e-27	NA2	SAT1
OAZ2	9.01917e-32	0.587411	0.207	0.134	1.76153e-27	NA2	OAZ2
HSP90B1	9.79856e-32	-0.69355	0.208	0.294	1.91376e-27	NA2	HSP90B1
PTEN	1.17437e-31	-1.00153	0.088	0.16	2.29367e-27	NA2	PTEN
BMERB1	1.42957e-31	0.804861	0.128	0.072	2.79209e-27	NA2	BMERB1
GABBR1	1.54675e-31	0.606433	0.203	0.131	3.02096e-27	NA2	GABBR1
TKT	1.83312e-31	0.488856	0.271	0.187	3.58026e-27	NA2	TKT
MAP2K4	2.13147e-31	0.808596	0.125	0.07	4.16298e-27	NA2	MAP2K4
TTLL7	2.38272e-31	0.740042	0.149	0.088	4.6537e-27	NA2	TTLL7
PNP	2.75534e-31	0.797708	0.128	0.072	5.38145e-27	NA2	PNP
COX5A	3.45447e-31	0.475662	0.268	0.184	6.74693e-27	NA2	COX5A
ATP6V1D	3.99977e-31	0.69561	0.158	0.095	7.81194e-27	NA2	ATP6V1D
GUCY1B1.1	4.67749e-31	0.774235	0.127	0.072	9.13561e-27	NA2	GUCY1B1
SREBF1.1	4.7807e-31	-1.12331	0.063	0.129	9.33718e-27	NA2	SREBF1
TOMM7	6.08954e-31	-0.50775	0.38	0.458	1.18935e-26	NA2	TOMM7
FKBP3	7.54993e-31	0.682818	0.168	0.103	1.47458e-26	NA2	FKBP3
HSPD1	8.27974e-31	0.52292	0.227	0.151	1.61712e-26	NA2	HSPD1
PDIA6	8.43261e-31	-0.989	0.083	0.154	1.64697e-26	NA2	PDIA6
PHLDB1.1	9.05966e-31	-1.068	0.07	0.138	1.76944e-26	NA2	PHLDB1
CHP1.1	9.1724e-31	0.565042	0.223	0.148	1.79146e-26	NA2	CHP1
MAPK10.1	1.41858e-30	0.765197	0.135	0.078	2.77063e-26	NA2	MAPK10
TBCB	1.44385e-30	0.379833	0.367	0.272	2.81999e-26	NA2	TBCB
G6PC3	1.60249e-30	0.563921	0.213	0.14	3.12982e-26	NA2	G6PC3
NUCKS1	2.30644e-30	-0.84271	0.121	0.198	4.5047e-26	NA2	NUCKS1
CELF6	2.4419e-30	0.817248	0.118	0.065	4.76928e-26	NA2	CELF6
FAM177A1	3.4532e-30	0.605063	0.193	0.124	6.74445e-26	NA2	FAM177A1
AGAP3	3.63045e-30	0.664816	0.169	0.104	7.09063e-26	NA2	AGAP3
SCAMP1.1	4.46099e-30	0.72518	0.141	0.083	8.71277e-26	NA2	SCAMP1
HABP4.1	4.94839e-30	0.636676	0.176	0.11	9.66471e-26	NA2	HABP4
CACYBP	5.11771e-30	0.590707	0.201	0.131	9.99539e-26	NA2	CACYBP
TXNL1	6.61593e-30	0.583917	0.194	0.125	1.29216e-25	NA2	TXNL1
SEC61G	7.63653e-30	0.446331	0.28	0.197	1.49149e-25	NA2	SEC61G
SEC11C	1.18542e-29	0.554378	0.22	0.146	2.31524e-25	NA2	SEC11C
NACAD	1.34688e-29	0.610384	0.194	0.126	2.63058e-25	NA2	NACAD
SLIRP	2.77844e-29	0.489814	0.249	0.171	5.42658e-25	NA2	SLIRP
SCAMP5	2.78065e-29	0.629545	0.187	0.121	5.43088e-25	NA2	SCAMP5
TMEM184B.1	3.55877e-29	0.643567	0.17	0.106	6.95064e-25	NA2	TMEM184B
CCT8	3.69653e-29	0.61746	0.176	0.111	7.2197e-25	NA2	CCT8
SRRM2.1	6.787e-29	-0.88998	0.1	0.171	1.32557e-24	NA2	SRRM2
VCL.1	7.8734e-29	-1.114	0.059	0.121	1.53775e-24	NA2	VCL
CAPRIN2	8.74751e-29	0.757225	0.131	0.076	1.70848e-24	NA2	CAPRIN2
ZYX.1	1.02651e-28	-0.90876	0.087	0.155	2.00487e-24	NA2	ZYX
KCNMB4	1.17801e-28	-1.11279	0.06	0.122	2.30077e-24	NA2	KCNMB4
CLCN6.1	1.21149e-28	0.619737	0.175	0.11	2.36617e-24	NA2	CLCN6
EEF2	1.24025e-28	-0.48463	0.373	0.451	2.42233e-24	NA2	EEF2
ITGB1BP1	1.3654e-28	0.522625	0.216	0.144	2.66676e-24	NA2	ITGB1BP1
WIPF1	1.79238e-28	-1.1392	0.052	0.112	3.5007e-24	NA2	WIPF1
UBE2S	1.87642e-28	0.609179	0.182	0.117	3.66483e-24	NA2	UBE2S
JUN	1.99966e-28	-1.00143	0.069	0.133	3.90553e-24	NA2	JUN
TSC22D3	2.00194e-28	0.398152	0.339	0.251	3.90998e-24	NA2	TSC22D3
NDUFB2	2.36614e-28	0.313661	0.428	0.329	4.62132e-24	NA2	NDUFB2
SORBS1	2.62757e-28	-0.93164	0.092	0.16	5.1319e-24	NA2	SORBS1
EHBP1	3.04789e-28	-1.24351	0.046	0.103	5.95283e-24	NA2	EHBP1
DDX17	3.9925e-28	-0.70085	0.166	0.245	7.79775e-24	NA2	DDX17
RAP1A.1	4.23565e-28	-1.17293	0.052	0.11	8.27264e-24	NA2	RAP1A
LRP10.1	4.24208e-28	-0.91251	0.089	0.157	8.2852e-24	NA2	LRP10
ZFAS1	4.67385e-28	-1.08825	0.062	0.124	9.12849e-24	NA2	ZFAS1
MCL1.1	5.53528e-28	-1.00986	0.074	0.138	1.0811e-23	NA2	MCL1
CLTB	5.99737e-28	0.449592	0.27	0.191	1.17135e-23	NA2	CLTB
SPTBN2	7.93013e-28	0.650866	0.16	0.099	1.54883e-23	NA2	SPTBN2
RAP1GAP2.1	8.0098e-28	0.711257	0.14	0.084	1.5644e-23	NA2	RAP1GAP2
MAP2K1	1.0222e-27	0.650254	0.159	0.099	1.99646e-23	NA2	MAP2K1
C14orf132.1	1.15095e-27	0.583945	0.193	0.126	2.24792e-23	NA2	C14orf132
LGMN	1.17413e-27	-0.9287	0.087	0.154	2.29319e-23	NA2	LGMN
MRPS21	1.26333e-27	0.426364	0.264	0.185	2.46741e-23	NA2	MRPS21
AP2A2	1.59543e-27	0.497296	0.24	0.166	3.11603e-23	NA2	AP2A2
ZCCHC17.1	1.64317e-27	0.675037	0.149	0.091	3.20927e-23	NA2	ZCCHC17
ARMCX3	1.73778e-27	0.627376	0.162	0.102	3.39406e-23	NA2	ARMCX3
FAM189B.1	2.46844e-27	0.539324	0.208	0.14	4.82111e-23	NA2	FAM189B
RASD1	2.70389e-27	0.736602	0.127	0.075	5.28096e-23	NA2	RASD1
HARS	2.90418e-27	0.654716	0.15	0.093	5.67214e-23	NA2	HARS
EGFL7.1	3.41883e-27	-0.91645	0.104	0.172	6.67732e-23	NA2	EGFL7
PFDN5	3.55422e-27	-0.57611	0.253	0.333	6.94175e-23	NA2	PFDN5
DUSP1.1	4.92558e-27	-1.03597	0.099	0.165	9.62016e-23	NA2	DUSP1
PSME1	4.96996e-27	-0.82816	0.106	0.176	9.70684e-23	NA2	PSME1
FGD5-AS1	5.35464e-27	-0.98423	0.073	0.135	1.04581e-22	NA2	FGD5-AS1
ACTN4.1	6.705e-27	-0.89218	0.094	0.161	1.30955e-22	NA2	ACTN4
CYCS	6.8708e-27	0.552579	0.2	0.133	1.34194e-22	NA2	CYCS
OGFRL1.1	8.61205e-27	-1.01269	0.069	0.13	1.68202e-22	NA2	OGFRL1
MPP1	1.03425e-26	0.790821	0.11	0.062	2.02e-22	NA2	MPP1
RAB2A	1.03439e-26	0.511316	0.219	0.149	2.02026e-22	NA2	RAB2A
HSPA1A	1.06219e-26	-0.89259	0.089	0.154	2.07457e-22	NA2	HSPA1A
LSM4	1.20339e-26	0.510693	0.222	0.152	2.35033e-22	NA2	LSM4
SEPTIN6	1.54412e-26	0.827906	0.105	0.059	3.01583e-22	NA2	SEPTIN6
TMEM189	1.85054e-26	0.65005	0.149	0.093	3.61428e-22	NA2	TMEM189
TSPO	1.89848e-26	-0.69006	0.166	0.241	3.70792e-22	NA2	TSPO
DDIT3	2.38594e-26	0.763313	0.117	0.068	4.65997e-22	NA2	DDIT3
THOC7	2.51147e-26	0.648445	0.146	0.09	4.90515e-22	NA2	THOC7
PTPRM.1	2.52052e-26	0.70068	0.131	0.078	4.92284e-22	NA2	PTPRM
SYNM	2.64745e-26	0.573214	0.177	0.115	5.17074e-22	NA2	SYNM
FLOT1	2.65783e-26	0.400647	0.3	0.218	5.19101e-22	NA2	FLOT1
TNS1.1	3.47397e-26	-0.92831	0.086	0.149	6.78502e-22	NA2	TNS1
NDUFA11	4.05566e-26	0.325855	0.375	0.284	7.92111e-22	NA2	NDUFA11
UBE2F.1	4.88267e-26	0.684134	0.138	0.084	9.53635e-22	NA2	UBE2F
TMED10	4.93185e-26	-0.7629	0.125	0.196	9.6324e-22	NA2	TMED10
ATRAID	5.10582e-26	-1.17272	0.047	0.101	9.97217e-22	NA2	ATRAID
NDUFC2	5.90425e-26	0.357826	0.329	0.244	1.15316e-21	NA2	NDUFC2
C18orf32	6.52261e-26	0.539094	0.188	0.124	1.27393e-21	NA2	C18orf32
FSTL1	6.87552e-26	-0.62479	0.187	0.264	1.34286e-21	NA2	FSTL1
CTIF	7.72505e-26	0.678221	0.142	0.087	1.50878e-21	NA2	CTIF
PDLIM4.1	9.2195e-26	-0.93883	0.077	0.138	1.80066e-21	NA2	PDLIM4
PAFAH1B2	1.05586e-25	0.447647	0.254	0.18	2.06221e-21	NA2	PAFAH1B2
B4GALT2.1	1.2424e-25	0.640141	0.148	0.092	2.42653e-21	NA2	B4GALT2
HNRNPH1	1.33073e-25	-0.79187	0.118	0.186	2.59906e-21	NA2	HNRNPH1
PHC2	1.39681e-25	-0.93191	0.079	0.141	2.7281e-21	NA2	PHC2
POLR2L	1.40287e-25	0.25745	0.476	0.375	2.73995e-21	NA2	POLR2L
CASKIN2	1.50086e-25	-1.15425	0.047	0.101	2.93132e-21	NA2	CASKIN2
JPH4	1.53808e-25	0.814896	0.102	0.057	3.00402e-21	NA2	JPH4
AP1M1	1.67313e-25	0.522981	0.207	0.14	3.26778e-21	NA2	AP1M1
[truncated: 13,244 more rows]

## Sheet: Sup. Table 4-Genes venn diagram
Sup. Table 4- Neuronal Genes venn diagram
Gene	Presence in CHO_only	Presence in NA1_only	Presence in NA2_only	Presence in CHO_NA1	Presence in CHO_NA2	Presence in NA1_NA2	Presence in CHO_NA1_NA2
CALCB	1	0	0	0	0	0	0
KLK1	1	0	0	0	0	0	0
RSPO2	1	0	0	0	0	0	0
NECAB2	1	0	0	0	0	0	0
NPY2R	1	0	0	0	0	0	0
TRMT9B	1	0	0	0	0	0	0
CPNE5	1	0	0	0	0	0	0
NTRK3	1	0	0	0	0	0	0
TMEM54	1	0	0	0	0	0	0
ST8SIA2	1	0	0	0	0	0	0
HSPB1	1	0	0	0	0	0	0
CNR1	1	0	0	0	0	0	0
LAYN	1	0	0	0	0	0	0
CRTAC1	1	0	0	0	0	0	0
VSTM2A	1	0	0	0	0	0	0
TMEM255B	1	0	0	0	0	0	0
FAM107B	1	0	0	0	0	0	0
HS6ST3	1	0	0	0	0	0	0
RASGRF2	1	0	0	0	0	0	0
TSPAN8	1	0	0	0	0	0	0
HEATR5A	1	0	0	0	0	0	0
LARP6	1	0	0	0	0	0	0
ECEL1	1	0	0	0	0	0	0
LINC02381	1	0	0	0	0	0	0
HS3ST2	1	0	0	0	0	0	0
PTGFR	1	0	0	0	0	0	0
CGNL1	1	0	0	0	0	0	0
PDLIM2	1	0	0	0	0	0	0
CADM2	1	0	0	0	0	0	0
WDR41	1	0	0	0	0	0	0
MMP15	1	0	0	0	0	0	0
CSGALNACT1	1	0	0	0	0	0	0
DAPK1	1	0	0	0	0	0	0
MAB21L1	1	0	0	0	0	0	0
FXYD7	1	0	0	0	0	0	0
SCN1B	1	0	0	0	0	0	0
LSAMP	1	0	0	0	0	0	0
SORBS2	1	0	0	0	0	0	0
TSPAN13	1	0	0	0	0	0	0
AMOTL1	1	0	0	0	0	0	0
MEIS3	1	0	0	0	0	0	0
STAT1	1	0	0	0	0	0	0
TUB	1	0	0	0	0	0	0
PRKCE	1	0	0	0	0	0	0
BCAT1	1	0	0	0	0	0	0
SLC16A3	1	0	0	0	0	0	0
CDO1	1	0	0	0	0	0	0
CHRM1	1	0	0	0	0	0	0
STAU2	1	0	0	0	0	0	0
ARHGAP21	1	0	0	0	0	0	0
SYNPO2	1	0	0	0	0	0	0
TMEM108	1	0	0	0	0	0	0
PLCB4	1	0	0	0	0	0	0
KLHDC8A	1	0	0	0	0	0	0
MAP9	1	0	0	0	0	0	0
C11orf96	1	0	0	0	0	0	0
TPM1	1	0	0	0	0	0	0
ISOC1	1	0	0	0	0	0	0
RAP1B	1	0	0	0	0	0	0
LPGAT1	1	0	0	0	0	0	0
CD320	1	0	0	0	0	0	0
TSPAN18	1	0	0	0	0	0	0
CD200	1	0	0	0	0	0	0
MRPS35	1	0	0	0	0	0	0
S100A10	0	1	0	0	0	0	0
CALM3	0	1	0	0	0	0	0
SELENOW	0	1	0	0	0	0	0
NDUFA4	0	1	0	0	0	0	0
COX6C	0	1	0	0	0	0	0
CTSD	0	1	0	0	0	0	0
RTL8C	0	1	0	0	0	0	0
PIN1	0	1	0	0	0	0	0
SYT11	0	1	0	0	0	0	0
COX4I1	0	1	0	0	0	0	0
ANXA6	0	1	0	0	0	0	0
SYNGR1	0	1	0	0	0	0	0
MTCH1	0	1	0	0	0	0	0
ATP5MF	0	1	0	0	0	0	0
PINK1	0	1	0	0	0	0	0
DYNLT3	0	1	0	0	0	0	0
PGK1	0	1	0	0	0	0	0
ARHGDIG	0	1	0	0	0	0	0
HCFC1R1	0	1	0	0	0	0	0
CDKN2D	0	1	0	0	0	0	0
COX7B	0	1	0	0	0	0	0
COX7A2	0	1	0	0	0	0	0
UQCR10	0	1	0	0	0	0	0
TNXB	0	1	0	0	0	0	0
DCTN2	0	1	0	0	0	0	0
MAP1A	0	1	0	0	0	0	0
NT5DC2	0	1	0	0	0	0	0
IFI44L	0	1	0	0	0	0	0
TAGLN2	0	1	0	0	0	0	0
COL15A1	0	1	0	0	0	0	0
CHCHD2	0	1	0	0	0	0	0
BTG2	0	1	0	0	0	0	0
ANGPTL4	0	1	0	0	0	0	0
ATP5MPL	0	1	0	0	0	0	0
COX17	0	1	0	0	0	0	0
MLF2	0	1	0	0	0	0	0
ABCA9	0	1	0	0	0	0	0
FCGR2B	0	1	0	0	0	0	0
CHGA	0	1	0	0	0	0	0
NFE2L1	0	1	0	0	0	0	0
JPT1	0	1	0	0	0	0	0
LPL	0	1	0	0	0	0	0
TNFRSF14	0	1	0	0	0	0	0
YAP1	0	1	0	0	0	0	0
MAN1A1	0	1	0	0	0	0	0
PECAM1	0	1	0	0	0	0	0
CRISPLD2	0	1	0	0	0	0	0
RNASE6	0	1	0	0	0	0	0
PRX	0	1	0	0	0	0	0
NCS1	0	1	0	0	0	0	0
HAND2	0	1	0	0	0	0	0
TKT	0	1	0	0	0	0	0
C3AR1	0	1	0	0	0	0	0
CMTM5	0	1	0	0	0	0	0
MGP	0	1	0	0	0	0	0
SIGLEC1	0	1	0	0	0	0	0
CXCL16	0	1	0	0	0	0	0
SGK1	0	1	0	0	0	0	0
SKI	0	1	0	0	0	0	0
SMIM29	0	1	0	0	0	0	0
ATP5PF	0	1	0	0	0	0	0
TOMM5	0	1	0	0	0	0	0
COX14	0	1	0	0	0	0	0
SAP18	0	1	0	0	0	0	0
SAV1	0	1	0	0	0	0	0
PITHD1	0	1	0	0	0	0	0
THBS1	0	1	0	0	0	0	0
MAFB	0	1	0	0	0	0	0
STRAP	0	1	0	0	0	0	0
NAPA	0	1	0	0	0	0	0
PFN2	0	1	0	0	0	0	0
RAN	0	1	0	0	0	0	0
IRF7	0	1	0	0	0	0	0
SESN1	0	1	0	0	0	0	0
TRIP6	0	1	0	0	0	0	0
HCST	0	1	0	0	0	0	0
SLC9A3R2	0	1	0	0	0	0	0
DAAM2	0	1	0	0	0	0	0
RDH10	0	1	0	0	0	0	0
CD302	0	1	0	0	0	0	0
SASH1	0	1	0	0	0	0	0
ARHGEF6	0	1	0	0	0	0	0
VGLL3	0	1	0	0	0	0	0
IL10RA	0	1	0	0	0	0	0
TMEM151B	0	1	0	0	0	0	0
COL8A1	0	1	0	0	0	0	0
HSPA9	0	1	0	0	0	0	0
ANKRD12	0	1	0	0	0	0	0
VDAC2	0	1	0	0	0	0	0
RAB3B	0	1	0	0	0	0	0
CTNNA2	0	1	0	0	0	0	0
TJP1	0	1	0	0	0	0	0
PTS	0	1	0	0	0	0	0
RASL12	0	1	0	0	0	0	0
GLO1	0	1	0	0	0	0	0
GSDMD	0	1	0	0	0	0	0
EIF1B	0	1	0	0	0	0	0
SMDT1	0	1	0	0	0	0	0
CMTM6	0	1	0	0	0	0	0
TRPV2	0	1	0	0	0	0	0
CAMK2G	0	1	0	0	0	0	0
MBD2	0	1	0	0	0	0	0
IGFBP2	0	1	0	0	0	0	0
UTRN	0	1	0	0	0	0	0
LIX1L	0	1	0	0	0	0	0
CCDC92	0	1	0	0	0	0	0
ELOC	0	1	0	0	0	0	0
TMEM246	0	1	0	0	0	0	0
RCBTB2	0	1	0	0	0	0	0
RXRA	0	1	0	0	0	0	0
OGFR	0	1	0	0	0	0	0
TP53I13	0	1	0	0	0	0	0
DTX3L	0	1	0	0	0	0	0
SH3GL1	0	1	0	0	0	0	0
COL5A1	0	1	0	0	0	0	0
CENPX	0	1	0	0	0	0	0
SWAP70	0	1	0	0	0	0	0
GMFG	0	1	0	0	0	0	0
SYNM	0	1	0	0	0	0	0
PLXNB1	0	1	0	0	0	0	0
POLR2K	0	1	0	0	0	0	0
SEC14L1	0	1	0	0	0	0	0
PTPN13	0	1	0	0	0	0	0
LAMP1	0	1	0	0	0	0	0
CAPRIN2	0	1	0	0	0	0	0
EFS	0	1	0	0	0	0	0
GPR137B	0	1	0	0	0	0	0
AKT2	0	1	0	0	0	0	0
BGN	0	1	0	0	0	0	0
NACA	0	1	0	0	0	0	0
HIPK3	0	1	0	0	0	0	0
SEC11C	0	1	0	0	0	0	0
TMEM131	0	1	0	0	0	0	0
TSPO	0	1	0	0	0	0	0
ATXN10	0	1	0	0	0	0	0
SFT2D1	0	1	0	0	0	0	0
TMEM47	0	1	0	0	0	0	0
FSTL3	0	1	0	0	0	0	0
CYB5R2	0	1	0	0	0	0	0
MED28	0	1	0	0	0	0	0
AHSA1	0	1	0	0	0	0	0
SLC2A1	0	1	0	0	0	0	0
ITGB1BP1	0	1	0	0	0	0	0
RNF130	0	1	0	0	0	0	0
NME1	0	1	0	0	0	0	0
SH3BP2	0	1	0	0	0	0	0
MAF1	0	1	0	0	0	0	0
NDUFA7	0	1	0	0	0	0	0
CLIP4	0	1	0	0	0	0	0
MRPL15	0	1	0	0	0	0	0
UBA7	0	1	0	0	0	0	0
HMGCR	0	1	0	0	0	0	0
NDUFB6	0	1	0	0	0	0	0
RNASET2	0	1	0	0	0	0	0
PPIG	0	1	0	0	0	0	0
SSR1	0	1	0	0	0	0	0
PLAAT4	0	1	0	0	0	0	0
COL12A1	0	1	0	0	0	0	0
JAG1	0	1	0	0	0	0	0
PPP2R2C	0	1	0	0	0	0	0
FSTL1	0	1	0	0	0	0	0
FOXD3-AS1	0	1	0	0	0	0	0
AGPAT2	0	1	0	0	0	0	0
RCN1	0	1	0	0	0	0	0
PRCP	0	1	0	0	0	0	0
TIMM23	0	1	0	0	0	0	0
ERGIC1	0	1	0	0	0	0	0
ELOVL4	0	1	0	0	0	0	0
SLC2A3	0	1	0	0	0	0	0
GRASP	0	1	0	0	0	0	0
TTYH2	0	1	0	0	0	0	0
TMED2	0	1	0	0	0	0	0
CAB39L	0	1	0	0	0	0	0
CACYBP	0	1	0	0	0	0	0
NFIC	0	1	0	0	0	0	0
MECP2	0	1	0	0	0	0	0
RNF213	0	1	0	0	0	0	0
TOB1	0	1	0	0	0	0	0
SLC2A4RG	0	1	0	0	0	0	0
SPRY2	0	1	0	0	0	0	0
SETD7	0	1	0	0	0	0	0
GPBP1L1	0	1	0	0	0	0	0
VCL	0	1	0	0	0	0	0
SYF2	0	1	0	0	0	0	0
CACNA2D3	0	1	0	0	0	0	0
PDCD4	0	1	0	0	0	0	0
HNRNPC	0	1	0	0	0	0	0
SNRPA	0	1	0	0	0	0	0
MPC2	0	1	0	0	0	0	0
KLF13	0	1	0	0	0	0	0
SLC27A1	0	1	0	0	0	0	0
GSK3B	0	1	0	0	0	0	0
FAM131B	0	1	0	0	0	0	0
TUG1	0	1	0	0	0	0	0
BTBD3	0	1	0	0	0	0	0
GET1	0	1	0	0	0	0	0
ARHGEF37	0	1	0	0	0	0	0
XIAP	0	1	0	0	0	0	0
TAF15	0	1	0	0	0	0	0
ALDH6A1	0	1	0	0	0	0	0
TNRC18	0	1	0	0	0	0	0
ATRX	0	1	0	0	0	0	0
AFF4	0	1	0	0	0	0	0
CAB39	0	1	0	0	0	0	0
RBFOX1	0	1	0	0	0	0	0
CALCOCO1	0	1	0	0	0	0	0
JOSD1	0	1	0	0	0	0	0
AK3	0	1	0	0	0	0	0
CTDSPL	0	1	0	0	0	0	0
MLLT6	0	1	0	0	0	0	0
H1F0	0	1	0	0	0	0	0
ITM2C	0	1	0	0	0	0	0
STT3A	0	1	0	0	0	0	0
NASP	0	1	0	0	0	0	0
SLITRK2	0	1	0	0	0	0	0
INAFM2	0	1	0	0	0	0	0
CIT	0	1	0	0	0	0	0
PFKL	0	1	0	0	0	0	0
LTBP2	0	1	0	0	0	0	0
PARP9	0	1	0	0	0	0	0
NDST1	0	1	0	0	0	0	0
FAM210B	0	1	0	0	0	0	0
ARHGAP5	0	1	0	0	0	0	0
PCGF5	0	1	0	0	0	0	0
VBP1	0	1	0	0	0	0	0
RBM6	0	1	0	0	0	0	0
SAMD4B	0	1	0	0	0	0	0
SIGIRR	0	1	0	0	0	0	0
JADE2	0	1	0	0	0	0	0
G3BP1	0	1	0	0	0	0	0
FRZB	0	1	0	0	0	0	0
RBM17	0	1	0	0	0	0	0
PML	0	1	0	0	0	0	0
TUSC2	0	1	0	0	0	0	0
TRIOBP	0	1	0	0	0	0	0
PSIP1	0	1	0	0	0	0	0
GPD1L	0	1	0	0	0	0	0
C5orf24	0	1	0	0	0	0	0
RCN2	0	1	0	0	0	0	0
MIEN1	0	1	0	0	0	0	0
SNX27	0	1	0	0	0	0	0
TCEA1	0	1	0	0	0	0	0
ROCK2	0	1	0	0	0	0	0
ARVCF	0	1	0	0	0	0	0
TNS1	0	1	0	0	0	0	0
NOMO1	0	1	0	0	0	0	0
EXOSC10	0	1	0	0	0	0	0
PLXNA3	0	1	0	0	0	0	0
WDFY1	0	1	0	0	0	0	0
IQSEC1	0	1	0	0	0	0	0
UBE2I	0	1	0	0	0	0	0
CHID1	0	1	0	0	0	0	0
RB1	0	1	0	0	0	0	0
CFLAR	0	1	0	0	0	0	0
AP1S2	0	1	0	0	0	0	0
SYNPO	0	1	0	0	0	0	0
GAA	0	1	0	0	0	0	0
VGLL4	0	1	0	0	0	0	0
ADIPOR2	0	1	0	0	0	0	0
PLEKHA2	0	1	0	0	0	0	0
ETS2	0	1	0	0	0	0	0
SLC38A10	0	1	0	0	0	0	0
CFL2	0	1	0	0	0	0	0
DTX4	0	1	0	0	0	0	0
ADD2	0	1	0	0	0	0	0
ME1	0	1	0	0	0	0	0
TMEM94	0	1	0	0	0	0	0
DAZAP2	0	1	0	0	0	0	0
REXO2	0	1	0	0	0	0	0
RNASEH2C	0	1	0	0	0	0	0
CYP2U1	0	1	0	0	0	0	0
ATRAID	0	1	0	0	0	0	0
WDR45B	0	1	0	0	0	0	0
YTHDC1	0	1	0	0	0	0	0
PALLD	0	1	0	0	0	0	0
SPPL2A	0	1	0	0	0	0	0
PNN	0	1	0	0	0	0	0
DPP7	0	1	0	0	0	0	0
GPR158	0	1	0	0	0	0	0
PPP1R9B	0	1	0	0	0	0	0
U2SURP	0	1	0	0	0	0	0
NRG1	0	1	0	0	0	0	0
RAD21	0	1	0	0	0	0	0
SMPD1	0	1	0	0	0	0	0
HNRNPL	0	1	0	0	0	0	0
SEPTIN9	0	1	0	0	0	0	0
ZMYND11	0	1	0	0	0	0	0
TEX261	0	1	0	0	0	0	0
LASP1	0	1	0	0	0	0	0
CIAPIN1	0	1	0	0	0	0	0
BRAT1	0	1	0	0	0	0	0
RBM14	0	1	0	0	0	0	0
NELFB	0	1	0	0	0	0	0
LIPA	0	1	0	0	0	0	0
CCS	0	1	0	0	0	0	0
MRAS	0	1	0	0	0	0	0
ATP1B2	0	1	0	0	0	0	0
PDE2A	0	1	0	0	0	0	0
ANP32B	0	1	0	0	0	0	0
TMEM242	0	1	0	0	0	0	0
ZMIZ2	0	1	0	0	0	0	0
SPEG	0	1	0	0	0	0	0
ACSL1	0	1	0	0	0	0	0
NPTX2	0	1	0	0	0	0	0
SELENOO	0	1	0	0	0	0	0
ILRUN	0	1	0	0	0	0	0
TIMP4	0	1	0	0	0	0	0
PHLDA3	0	1	0	0	0	0	0
CSK	0	1	0	0	0	0	0
C7orf50	0	1	0	0	0	0	0
QRICH1	0	1	0	0	0	0	0
ZSWIM6	0	1	0	0	0	0	0
SLIT3	0	1	0	0	0	0	0
TMED7	0	1	0	0	0	0	0
NR1H2	0	1	0	0	0	0	0
TMED3	0	1	0	0	0	0	0
WASHC4	0	1	0	0	0	0	0
GPAA1	0	1	0	0	0	0	0
TMEM132C	0	1	0	0	0	0	0
FARSB	0	1	0	0	0	0	0
MBD3	0	1	0	0	0	0	0
CDC42SE2	0	1	0	0	0	0	0
PTAR1	0	1	0	0	0	0	0
PPM1F	0	1	0	0	0	0	0
BPTF	0	1	0	0	0	0	0
ECE1	0	1	0	0	0	0	0
SCRIB	0	1	0	0	0	0	0
ECE2	0	1	0	0	0	0	0
PLOD1	0	1	0	0	0	0	0
LIFR	0	1	0	0	0	0	0
STAT5B	0	1	0	0	0	0	0
HLA-F	0	1	0	0	0	0	0
HNRNPD	0	1	0	0	0	0	0
NTHL1	0	1	0	0	0	0	0
LCMT1	0	1	0	0	0	0	0
MAN2A2	0	1	0	0	0	0	0
LPCAT2	0	1	0	0	0	0	0
ZNF638	0	1	0	0	0	0	0
MT-CO3	0	0	1	0	0	0	0
MT-CO1	0	0	1	0	0	0	0
RPL41	0	0	1	0	0	0	0
ATP5F1B	0	0	1	0	0	0	0
CHCHD10	0	0	1	0	0	0	0
SERINC1	0	0	1	0	0	0	0
PRDX1	0	0	1	0	0	0	0
RPL38	0	0	1	0	0	0	0
ATP6V0B	0	0	1	0	0	0	0
AKR1B1	0	0	1	0	0	0	0
CRIP2	0	0	1	0	0	0	0
HLA-A	0	0	1	0	0	0	0
ATP6V0D1	0	0	1	0	0	0	0
SNCA	0	0	1	0	0	0	0
PGRMC1	0	0	1	0	0	0	0
UBA52	0	0	1	0	0	0	0
TOMM7	0	0	1	0	0	0	0
NCOA7	0	0	1	0	0	0	0
S100A4	0	0	1	0	0	0	0
DNAJA1	0	0	1	0	0	0	0
MVD	0	0	1	0	0	0	0
PLEKHB2	0	0	1	0	0	0	0
PRXL2A	0	0	1	0	0	0	0
MT3	0	0	1	0	0	0	0
BNIP3	0	0	1	0	0	0	0
ATOX1	0	0	1	0	0	0	0
WSB2	0	0	1	0	0	0	0
TTL	0	0	1	0	0	0	0
TMEM30A	0	0	1	0	0	0	0
DNAJA4	0	0	1	0	0	0	0
PNP	0	0	1	0	0	0	0
CDIPT	0	0	1	0	0	0	0
ATP6V0E1	0	0	1	0	0	0	0
PSMB7	0	0	1	0	0	0	0
MDH2	0	0	1	0	0	0	0
ARMCX2	0	0	1	0	0	0	0
PSMB2	0	0	1	0	0	0	0
SHF	0	0	1	0	0	0	0
TRIM2	0	0	1	0	0	0	0
INSIG1	0	0	1	0	0	0	0
ARL8B	0	0	1	0	0	0	0
ENTPD6	0	0	1	0	0	0	0
ARFGEF3	0	0	1	0	0	0	0
FHOD3	0	0	1	0	0	0	0
MPP1	0	0	1	0	0	0	0
PERP	0	0	1	0	0	0	0
AP2B1	0	0	1	0	0	0	0
PRAF2	0	0	1	0	0	0	0
ANXA5	0	0	1	0	0	0	0
IDI1	0	0	1	0	0	0	0
CREM	0	0	1	0	0	0	0
PTPRN2	0	0	1	0	0	0	0
POMP	0	0	1	0	0	0	0
KPNA2	0	0	1	0	0	0	0
SDC3	0	0	1	0	0	0	0
MAPK8IP3	0	0	1	0	0	0	0
TCTA	0	0	1	0	0	0	0
HABP4	0	0	1	0	0	0	0
ECHS1	0	0	1	0	0	0	0
CYCS	0	0	1	0	0	0	0
RAB3D	0	0	1	0	0	0	0
MVK	0	0	1	0	0	0	0
CDIP1	0	0	1	0	0	0	0
EPB41L1	0	0	1	0	0	0	0
RAB11A	0	0	1	0	0	0	0
RPS4Y1	0	0	1	0	0	0	0
LANCL1	0	0	1	0	0	0	0
TMEM63C	0	0	1	0	0	0	0
ARL8A	0	0	1	0	0	0	0
G6PC3	0	0	1	0	0	0	0
PDE4DIP	0	0	1	0	0	0	0
HSPD1	0	0	1	0	0	0	0
SCAMP1	0	0	1	0	0	0	0
TMEM189	0	0	1	0	0	0	0
TUSC3	0	0	1	0	0	0	0
SEPTIN8	0	0	1	0	0	0	0
ASTN1	0	0	1	0	0	0	0
DAP	0	0	1	0	0	0	0
CELF6	0	0	1	0	0	0	0
GALNT2	0	0	1	0	0	0	0
ADAMTS8	0	0	1	0	0	0	0
DNAJC12	0	0	1	0	0	0	0
SC5D	0	0	1	0	0	0	0
PPP2R2B	0	0	1	0	0	0	0
RAB11FIP5	0	0	1	0	0	0	0
PMAIP1	0	0	1	0	0	0	0
AIDA	0	0	1	0	0	0	0
YARS	0	0	1	0	0	0	0
TMEM184B	0	0	1	0	0	0	0
ZCCHC12	0	0	1	0	0	0	0
G3BP2	0	0	1	0	0	0	0
ISG15	0	0	1	0	0	0	0
DUSP26	0	0	1	0	0	0	0
CORO2A	0	0	1	0	0	0	0
HIF1A	0	0	1	0	0	0	0
WASHC3	0	0	1	0	0	0	0
ZC3H15	0	0	1	0	0	0	0
HSPA1A	0	0	1	0	0	0	0
HSDL1	0	0	1	0	0	0	0
EMC4	0	0	1	0	0	0	0
MANEAL	0	0	1	0	0	0	0
KCNAB2	0	0	1	0	0	0	0
OIP5-AS1	0	0	1	0	0	0	0
TRIM47	0	0	1	0	0	0	0
MYO1B	0	0	1	0	0	0	0
INF2	0	0	1	0	0	0	0
NBDY	0	0	1	0	0	0	0
RRBP1	0	0	1	0	0	0	0
PCSK1	0	0	1	0	0	0	0
MFSD14B	0	0	1	0	0	0	0
MRPS25	0	0	1	0	0	0	0
PRDX4	0	0	1	0	0	0	0
TBPL1	0	0	1	0	0	0	0
TMEM179	0	0	1	0	0	0	0
EBP	0	0	1	0	0	0	0
ACSS2	0	0	1	0	0	0	0
RBFOX2	0	0	1	0	0	0	0
UBE2F	0	0	1	0	0	0	0
GNAZ	0	0	1	0	0	0	0
C12orf57	0	0	1	0	0	0	0
ADCY2	0	0	1	0	0	0	0
DBNDD1	0	0	1	0	0	0	0
GRHPR	0	0	1	0	0	0	0
CHD5	0	0	1	0	0	0	0
GRK3	0	0	1	0	0	0	0
SLC25A22	0	0	1	0	0	0	0
BCAP29	0	0	1	0	0	0	0
NOP56	0	0	1	0	0	0	0
GPC1	0	0	1	0	0	0	0
SH3KBP1	0	0	1	0	0	0	0
FBXL16	0	0	1	0	0	0	0
MIR100HG	0	0	1	0	0	0	0
RERE	0	0	1	0	0	0	0
GAL	0	0	1	0	0	0	0
PTK2B	0	0	1	0	0	0	0
COMMD6	0	0	1	0	0	0	0
MMD	0	0	1	0	0	0	0
PFKFB3	0	0	1	0	0	0	0
RDH11	0	0	1	0	0	0	0
PPME1	0	0	1	0	0	0	0
CD163L1	0	0	1	0	0	0	0
B4GALT2	0	0	1	0	0	0	0
PEPD	0	0	1	0	0	0	0
KLF6	0	0	1	0	0	0	0
PMM1	0	0	1	0	0	0	0
EHD1	0	0	1	0	0	0	0
BIN1	0	0	1	0	0	0	0
COPS4	0	0	1	0	0	0	0
NAMPT	0	0	1	0	0	0	0
CLCN3	0	0	1	0	0	0	0
BTF3	0	0	1	0	0	0	0
UNC13A	0	0	1	0	0	0	0
TAF9	0	0	1	0	0	0	0
ATRNL1	0	0	1	0	0	0	0
ADAM9	0	0	1	0	0	0	0
KTN1	0	0	1	0	0	0	0
TPBGL	0	0	1	0	0	0	0
GOT2	0	0	1	0	0	0	0
PAM16	0	0	1	0	0	0	0
STAR	0	0	1	0	0	0	0
CELF4	0	0	1	0	0	0	0
HNRNPDL	0	0	1	0	0	0	0
MAP7D2	0	0	1	0	0	0	0
SGTB	0	0	1	0	0	0	0
SEC61B	0	0	1	0	0	0	0
CKLF	0	0	1	0	0	0	0
APOL1	0	0	1	0	0	0	0
PHF24	0	0	1	0	0	0	0
CDK5R2	0	0	1	0	0	0	0
RUSC1	0	0	1	0	0	0	0
SV2A	0	0	1	0	0	0	0
OXCT1	0	0	1	0	0	0	0
RGS3	0	0	1	0	0	0	0
PTP4A2	0	0	1	0	0	0	0
PHC2	0	0	1	0	0	0	0
AIF1L	0	0	1	0	0	0	0
FBLN5	0	0	1	0	0	0	0
C6orf62	0	0	1	0	0	0	0
SECISBP2L	0	0	1	0	0	0	0
SEMA4F	0	0	1	0	0	0	0
MFSD4A	0	0	1	0	0	0	0
OXR1	0	0	1	0	0	0	0
DIXDC1	0	0	1	0	0	0	0
SCRG1	0	0	1	0	0	0	0
ATN1	0	0	1	0	0	0	0
ACYP1	0	0	1	0	0	0	0
CXXC5	0	0	1	0	0	0	0
TMEM50A	0	0	1	0	0	0	0
BAZ1B	0	0	1	0	0	0	0
TMEM63B	0	0	1	0	0	0	0
UXS1	0	0	1	0	0	0	0
KIFC2	0	0	1	0	0	0	0
NFKBIE	0	0	1	0	0	0	0
HNRNPA0	0	0	1	0	0	0	0
DYSF	0	0	1	0	0	0	0
TPR	0	0	1	0	0	0	0
SLC7A1	0	0	1	0	0	0	0
C19orf33	0	0	1	0	0	0	0
ELOVL1	0	0	1	0	0	0	0
FOXJ3	0	0	1	0	0	0	0
DLC1	0	0	1	0	0	0	0
SORCS1	0	0	1	0	0	0	0
CYTH3	0	0	1	0	0	0	0
BCAS2	0	0	1	0	0	0	0
ELAVL1	0	0	1	0	0	0	0
JAM2	0	0	1	0	0	0	0
PTK2	0	0	1	0	0	0	0
HSD17B11	0	0	1	0	0	0	0
STAC	0	0	1	0	0	0	0
CHMP1B	0	0	1	0	0	0	0
LMO1	0	0	1	0	0	0	0
LIMK1	0	0	1	0	0	0	0
IQGAP1	0	0	1	0	0	0	0
ZNF358	0	0	1	0	0	0	0
SNRNP70	0	0	1	0	0	0	0
RING1	0	0	1	0	0	0	0
PKIA	0	0	1	0	0	0	0
SVOP	0	0	1	0	0	0	0
BCL7C	0	0	1	0	0	0	0
RGS7	0	0	1	0	0	0	0
JPH3	0	0	1	0	0	0	0
ZFAS1	0	0	1	0	0	0	0
SLC25A46	0	0	1	0	0	0	0
RHOG	0	0	1	0	0	0	0
VIP	0	0	0	1	1	1	1
CALCA	0	0	0	1	1	1	1
GFRA2	0	0	0	1	1	1	1
SLC18A3	0	0	0	1	1	1	1
GRP	0	0	0	1	1	1	1
TH	0	0	0	1	1	1	1
CHGB	0	0	0	1	1	1	1
RET	0	0	0	1	1	1	1
SPP1	0	0	0	1	0	0	0
ARHGAP36	0	0	0	1	1	1	1
NEFH	0	0	0	1	0	0	0
FBP1	0	0	0	1	1	1	1
KRT19	0	0	0	1	1	1	1
TMSB10	0	0	0	1	0	0	0
NGFR	0	0	0	1	1	1	1
MAP1B	0	0	0	1	0	0	0
ASS1	0	0	0	1	1	1	1
TMX4	0	0	0	1	0	0	0
SLC18A2	0	0	0	1	1	1	1
TAC3	0	0	0	1	1	1	1
CD9	0	0	0	1	0	0	0
NMB	0	0	0	1	0	0	0
FGF1	0	0	0	1	1	1	1
ATP1A1	0	0	0	1	1	1	1
EZR	0	0	0	1	0	0	0
CPNE6	0	0	0	1	1	1	1
CYB561	0	0	0	1	1	1	1
OGDHL	0	0	0	1	1	1	1
RGS4	0	0	0	1	1	1	1
CTXN2	0	0	0	1	0	0	0
SPTAN1	0	0	0	1	0	0	0
FABP7	0	0	0	1	1	1	1
FABP5	0	0	0	1	0	0	0
GALR1	0	0	0	1	0	0	0
MT-ND4	0	0	0	1	1	1	1
SLC25A1	0	0	0	1	1	1	1
STMN1	0	0	0	1	0	0	0
FABP3	0	0	0	1	1	1	1
DCLK1	0	0	0	1	1	1	1
CAPN5	0	0	0	1	1	1	1
ATP6V1B2	0	0	0	1	1	1	1
AHNAK2	0	0	0	1	0	0	0
CD24	0	0	0	1	1	1	1
CPLX2	0	0	0	1	1	1	1
VGF	0	0	0	1	1	1	1
CPE	0	0	0	1	1	1	1
CNTN1	0	0	0	1	1	1	1
AVIL	0	0	0	1	1	1	1
CYSTM1	0	0	0	1	1	1	1
SNAP25	0	0	0	1	1	1	1
LBH	0	0	0	1	1	1	1
SYN2	0	0	0	1	0	0	0
DPYSL3	0	0	0	1	1	1	1
SPOCK2	0	0	0	1	1	1	1
OLFM1	0	0	0	1	1	1	1
TMEM176B	0	0	0	1	1	1	1
GDE1	0	0	0	1	0	0	0
GAP43	0	0	0	1	1	1	1
LRRN3	0	0	0	1	0	0	0
LXN	0	0	0	1	1	1	1
DYNLL1	0	0	0	1	0	0	0
ARL6IP1	0	0	0	1	0	0	0
MEG3	0	0	0	1	1	1	1
GUK1	0	0	0	1	0	0	0
NNAT	0	0	0	1	0	0	0
EHD3	0	0	0	1	0	0	0
NSF	0	0	0	1	0	0	0
GLRX	0	0	0	1	0	0	0
TNFRSF21	0	0	0	1	0	0	0
VAMP1	0	0	0	1	0	0	0
HPCAL1	0	0	0	1	0	0	0
TMEM130	0	0	0	1	1	1	1
PLK2	0	0	0	1	0	0	0
GCHFR	0	0	0	1	0	0	0
HSBP1	0	0	0	1	0	0	0
DDC	0	0	0	1	1	1	1
FBXO2	0	0	0	1	1	1	1
BAG3	0	0	0	1	1	1	1
SYT4	0	0	0	1	1	1	1
YPEL5	0	0	0	1	0	0	0
HSD17B12	0	0	0	1	1	1	1
INA	0	0	0	1	1	1	1
CADM3	0	0	0	1	0	0	0
ATP2C1	0	0	0	1	0	0	0
MT-ND5	0	0	0	1	1	1	1
FAM234B	0	0	0	1	0	0	0
SERPINA3	0	0	0	1	1	1	1
EGFL7	0	0	0	1	0	0	0
CISD1	0	0	0	1	0	0	0
SNX10	0	0	0	1	0	0	0
C5orf30	0	0	0	1	0	0	0
IGHA1	0	0	0	1	0	0	0
IFI16	0	0	0	1	1	1	1
AKR1C2	0	0	0	1	0	0	0
DDIT4	0	0	0	1	1	1	1
EDIL3	0	0	0	1	0	0	0
DCTN3	0	0	0	1	0	0	0
SLC40A1	0	0	0	1	0	0	0
PEG3	0	0	0	1	0	0	0
2025-03-11	0	0	0	1	0	0	0
ID1	0	0	0	1	1	1	1
TRIM36	0	0	0	1	0	0	0
TXNIP	0	0	0	1	1	1	1
IFI6	0	0	0	1	1	1	1
SRPX	0	0	0	1	1	1	1
SLC7A14	0	0	0	1	0	0	0
C3orf14	0	0	0	1	0	0	0
RGCC	0	0	0	1	1	1	1
MT-ND4L	0	0	0	1	1	1	1
VEGFA	0	0	0	1	1	1	1
DUSP1	0	0	0	1	0	0	0
BLOC1S2	0	0	0	1	1	1	1
SEZ6L2	0	0	0	1	0	0	0
FAXDC2	0	0	0	1	0	0	0
PDIA2	0	0	0	1	0	0	0
PHYHIPL	0	0	0	1	1	1	1
COX20	0	0	0	1	0	0	0
CCDC184	0	0	0	1	1	1	1
AKR1C1	0	0	0	1	0	0	0
ETV5	0	0	0	1	0	0	0
VWA5A	0	0	0	1	0	0	0
PCBP3	0	0	0	1	0	0	0
SPTBN2	0	0	0	1	0	0	0
H2AFZ	0	0	0	1	0	0	0
ITGAE	0	0	0	1	0	0	0
DBH	0	0	0	0	1	0	0
NPY	0	0	0	0	1	0	0
RGS5	0	0	0	0	1	0	0
SLC6A2	0	0	0	0	1	0	0
AGTR1	0	0	0	0	1	0	0
RAMP3	0	0	0	0	1	0	0
GREM2	0	0	0	0	1	0	0
NDUFA4L2	0	0	0	0	1	0	0
ALCAM	0	0	0	0	1	0	0
RFK	0	0	0	0	1	0	0
CYGB	0	0	0	0	1	0	0
MT-CO2	0	0	0	0	1	0	0
EXOC4	0	0	0	0	1	0	0
RAMP1	0	0	0	0	1	0	0
SLC18A1	0	0	0	0	1	0	0
F2R	0	0	0	0	1	0	0
PGF	0	0	0	0	1	0	0
DRD2	0	0	0	0	1	0	0
CHST1	0	0	0	0	1	0	0
SATB1	0	0	0	0	1	0	0
RGMB	0	0	0	0	1	0	0
SLC35D3	0	0	0	0	1	0	0
HOPX	0	0	0	0	1	0	0
PLCXD3	0	0	0	0	1	0	0
SPOCK1	0	0	0	0	1	0	0
SHC1	0	0	0	0	1	0	0
CAMK4	0	0	0	0	1	0	0
TFAP2B	0	0	0	0	1	0	0
ENTPD3	0	0	0	0	1	0	0
BAALC	0	0	0	0	1	0	0
CKB	0	0	0	0	1	0	0
STEAP3	0	0	0	0	1	0	0
PRKACB	0	0	0	0	1	0	0
TMEM176A	0	0	0	0	1	0	0
DDAH1	0	0	0	0	1	0	0
APP	0	0	0	0	1	0	0
C7	0	0	0	0	1	0	0
CHST8	0	0	0	0	1	0	0
PCDH7	0	0	0	0	1	0	0
PHYHIP	0	0	0	0	1	0	0
KCNQ3	0	0	0	0	1	0	0
SLC31A1	0	0	0	0	1	0	0
PRIMA1	0	0	0	0	1	0	0
SYT2	0	0	0	0	1	0	0
HACD3	0	0	0	0	1	0	0
KCNQ5	0	0	0	0	1	0	0
PPA1	0	0	0	0	1	0	0
RASD1	0	0	0	0	1	0	0
PCDH9	0	0	0	0	1	0	0
PITPNC1	0	0	0	0	1	0	0
C20orf27	0	0	0	0	1	0	0
NECTIN1	0	0	0	0	1	0	0
ZYX	0	0	0	0	1	0	0
HRH1	0	0	0	0	1	0	0
LINGO4	0	0	0	0	1	0	0
GCH1	0	0	0	0	1	0	0
GREM1	0	0	0	0	1	0	0
TPM4	0	0	0	0	1	0	0
HAMP	0	0	0	0	1	0	0
NCAM2	0	0	0	0	1	0	0
CA10	0	0	0	0	1	0	0
BRINP2	0	0	0	0	1	0	0
EGFLAM	0	0	0	0	1	0	0
SPRY4	0	0	0	0	1	0	0
KCNAB1	0	0	0	0	1	0	0
PRPS2	0	0	0	0	1	0	0
WFS1	0	0	0	0	1	0	0
ATF4	0	0	0	0	1	0	0
MRAP2	0	0	0	0	1	0	0
CALB2	0	0	0	0	1	0	0
SCD5	0	0	0	0	1	0	0
MCUB	0	0	0	0	1	0	0
COX7A1	0	0	0	0	1	0	0
ELOVL5	0	0	0	0	1	0	0
PLEKHA6	0	0	0	0	1	0	0
TBC1D9	0	0	0	0	1	0	0
SUSD2	0	0	0	0	1	0	0
SLC6A17	0	0	0	0	1	0	0
PGM2L1	0	0	0	0	1	0	0
DGKH	0	0	0	0	1	0	0
PRKCA	0	0	0	0	1	0	0
FSTL5	0	0	0	0	1	0	0
FEZ1	0	0	0	0	1	0	0
AMIGO2	0	0	0	0	1	0	0
ATP8A1	0	0	0	0	1	0	0
GPNMB	0	0	0	0	1	0	0
SERINC2	0	0	0	0	1	0	0
SLC7A5	0	0	0	0	1	0	0
PPP1R14C	0	0	0	0	1	0	0
APOC1	0	0	0	0	1	0	0
SLC4A8	0	0	0	0	1	0	0
TFRC	0	0	0	0	1	0	0
PDP1	0	0	0	0	1	0	0
KCNC4	0	0	0	0	1	0	0
JUN	0	0	0	0	1	0	0
GOLM1	0	0	0	0	1	0	0
CDR2L	0	0	0	0	1	0	0
SYT7	0	0	0	0	1	0	0
RIMBP2	0	0	0	0	1	0	0
DGKB	0	0	0	0	1	0	0
GUCY1B1	0	0	0	0	1	0	0
AMPD2	0	0	0	0	1	0	0
FHL1	0	0	0	0	1	0	0
EPHA5	0	0	0	0	1	0	0
PPM1H	0	0	0	0	1	0	0
ASPH	0	0	0	0	1	0	0
PHLDA2	0	0	0	0	1	0	0
SLCO3A1	0	0	0	0	1	0	0
MYO1D	0	0	0	0	1	0	0
SRD5A1	0	0	0	0	1	0	0
MGAT5	0	0	0	0	1	0	0
PPFIA2	0	0	0	0	1	0	0
PTPRM	0	0	0	0	1	0	0
ZCCHC17	0	0	0	0	1	0	0
ADAM22	0	0	0	0	1	0	0
CAMK2B	0	0	0	0	1	0	0
PRKAR2B	0	0	0	0	1	0	0
GABRG2	0	0	0	0	1	0	0
CDC42BPA	0	0	0	0	1	0	0
DDIT3	0	0	0	0	1	0	0
ACTN1	0	0	0	0	1	0	0
SMARCA1	0	0	0	0	1	0	0
AGAP3	0	0	0	0	1	0	0
SEPTIN6	0	0	0	0	1	0	0
PIP4P2	0	0	0	0	1	0	0
CPNE2	0	0	0	0	1	0	0
	0	0	0	0	1	0	0
APOD	0	0	0	0	0	1	0
VIM	0	0	0	0	0	1	0
EEF1A1	0	0	0	0	0	1	0
TUBB2A	0	0	0	0	0	1	0
UCHL1	0	0	0	0	0	1	0
PRPH	0	0	0	0	0	1	0
IGFBP7	0	0	0	0	0	1	0
GNAS	0	0	0	0	0	1	0
CD74	0	0	0	0	0	1	0
STMN2	0	0	0	0	0	1	0
NDRG4	0	0	0	0	0	1	0
RTN1	0	0	0	0	0	1	0
THY1	0	0	0	0	0	1	0
TUBA1A	0	0	0	0	0	1	0
PCSK1N	0	0	0	0	0	1	0
GSN	0	0	0	0	0	1	0
PTGDS	0	0	0	0	0	1	0
IFITM3	0	0	0	0	0	1	0
HLA-DRA	0	0	0	0	0	1	0
RPL13	0	0	0	0	0	1	0
GAPDH	0	0	0	0	0	1	0
SELENOP	0	0	0	0	0	1	0
CST3	0	0	0	0	0	1	0
A2M	0	0	0	0	0	1	0
DCN	0	0	0	0	0	1	0
VAT1L	0	0	0	0	0	1	0
HSP90AB1	0	0	0	0	0	1	0
C1QA	0	0	0	0	0	1	0
RPL13A	0	0	0	0	0	1	0
RTN3	0	0	0	0	0	1	0
RPS27	0	0	0	0	0	1	0
NEFL	0	0	0	0	0	1	0
CHRNA3	0	0	0	0	0	1	0
YWHAG	0	0	0	0	0	1	0
RNASE1	0	0	0	0	0	1	0
RPL37	0	0	0	0	0	1	0
HSP90AA1	0	0	0	0	0	1	0
RPS11	0	0	0	0	0	1	0
ACHE	0	0	0	0	0	1	0
TPT1	0	0	0	0	0	1	0
HSPA8	0	0	0	0	0	1	0
SARAF	0	0	0	0	0	1	0
BEX1	0	0	0	0	0	1	0
TUBB3	0	0	0	0	0	1	0
SNCG	0	0	0	0	0	1	0
RPL7	0	0	0	0	0	1	0
HLA-DRB1	0	0	0	0	0	1	0
YWHAZ	0	0	0	0	0	1	0
EPB41L3	0	0	0	0	0	1	0
YWHAH	0	0	0	0	0	1	0
FTL	0	0	0	0	0	1	0
KLC1	0	0	0	0	0	1	0
NSG1	0	0	0	0	0	1	0
TUBB2B	0	0	0	0	0	1	0
CADPS	0	0	0	0	0	1	0
PKM	0	0	0	0	0	1	0
ACLY	0	0	0	0	0	1	0
IFI27	0	0	0	0	0	1	0
LDHA	0	0	0	0	0	1	0
MLLT11	0	0	0	0	0	1	0
ATP1B1	0	0	0	0	0	1	0
RPS12	0	0	0	0	0	1	0
RPLP2	0	0	0	0	0	1	0
SPARC	0	0	0	0	0	1	0
NRCAM	0	0	0	0	0	1	0
NSG2	0	0	0	0	0	1	0
CAPNS1	0	0	0	0	0	1	0
RPL10	0	0	0	0	0	1	0
RTN4	0	0	0	0	0	1	0
SOD1	0	0	0	0	0	1	0
RPS6	0	0	0	0	0	1	0
DYNC1H1	0	0	0	0	0	1	0
RPS29	0	0	0	0	0	1	0
ENO2	0	0	0	0	0	1	0
RPS16	0	0	0	0	0	1	0
C1QB	0	0	0	0	0	1	0
SYNGR3	0	0	0	0	0	1	0
SERPING1	0	0	0	0	0	1	0
MT-ND2	0	0	0	0	0	1	0
HLA-DPA1	0	0	0	0	0	1	0
RPS8	0	0	0	0	0	1	0
RPS18	0	0	0	0	0	1	0
RPL36	0	0	0	0	0	1	0
RPL9	0	0	0	0	0	1	0
RPS19	0	0	0	0	0	1	0
ATP5IF1	0	0	0	0	0	1	0
PTMA	0	0	0	0	0	1	0
IFITM2	0	0	0	0	0	1	0
C1R	0	0	0	0	0	1	0
RPL32	0	0	0	0	0	1	0
RPS15A	0	0	0	0	0	1	0
C1S	0	0	0	0	0	1	0
ATP5MD	0	0	0	0	0	1	0
SYT1	0	0	0	0	0	1	0
FXYD6	0	0	0	0	0	1	0
RPL30	0	0	0	0	0	1	0
PTPRN	0	0	0	0	0	1	0
RPL11	0	0	0	0	0	1	0
PPIA	0	0	0	0	0	1	0
PRUNE2	0	0	0	0	0	1	0
HINT1	0	0	0	0	0	1	0
CALM2	0	0	0	0	0	1	0
RPL39	0	0	0	0	0	1	0
RPLP1	0	0	0	0	0	1	0
NEFM	0	0	0	0	0	1	0
NDFIP1	0	0	0	0	0	1	0
GPM6B	0	0	0	0	0	1	0
EPDR1	0	0	0	0	0	1	0
RPL37A	0	0	0	0	0	1	0
SNRPN	0	0	0	0	0	1	0
RPS2	0	0	0	0	0	1	0
SPARCL1	0	0	0	0	0	1	0
H3F3B	0	0	0	0	0	1	0
RPS17	0	0	0	0	0	1	0
MT-CYB	0	0	0	0	0	1	0
LGI4	0	0	0	0	0	1	0
MPZ	0	0	0	0	0	1	0
RPL27A	0	0	0	0	0	1	0
AHNAK	0	0	0	0	0	1	0
CALM1	0	0	0	0	0	1	0
BSCL2	0	0	0	0	0	1	0
PEBP1	0	0	0	0	0	1	0
RPL28	0	0	0	0	0	1	0
RPS3	0	0	0	0	0	1	0
TGFBR2	0	0	0	0	0	1	0
PLP1	0	0	0	0	0	1	0
MT-ND3	0	0	0	0	0	1	0
RPS28	0	0	0	0	0	1	0
MALAT1	0	0	0	0	0	1	0
GNG3	0	0	0	0	0	1	0
ADIRF	0	0	0	0	0	1	0
RPL18A	0	0	0	0	0	1	0
SKP1	0	0	0	0	0	1	0
PRDX2	0	0	0	0	0	1	0
RPS14	0	0	0	0	0	1	0
SLC25A4	0	0	0	0	0	1	0
MYL9	0	0	0	0	0	1	0
RPL36A	0	0	0	0	0	1	0
DSTN	0	0	0	0	0	1	0
COL1A2	0	0	0	0	0	1	0
AP2M1	0	0	0	0	0	1	0
GPI	0	0	0	0	0	1	0
IGFBP4	0	0	0	0	0	1	0
CDH19	0	0	0	0	0	1	0
RPL21	0	0	0	0	0	1	0
ATP6V0C	0	0	0	0	0	1	0
RPS13	0	0	0	0	0	1	0
VAT1	0	0	0	0	0	1	0
CD14	0	0	0	0	0	1	0
RPS4X	0	0	0	0	0	1	0
GABARAPL2	0	0	0	0	0	1	0
CD163	0	0	0	0	0	1	0
ALDOC	0	0	0	0	0	1	0
ID3	0	0	0	0	0	1	0
NTRK1	0	0	0	0	0	1	0
HLA-E	0	0	0	0	0	1	0
RPL34	0	0	0	0	0	1	0
COX7C	0	0	0	0	0	1	0
AHR	0	0	0	0	0	1	0
CRYAB	0	0	0	0	0	1	0
GLUL	0	0	0	0	0	1	0
LTBP4	0	0	0	0	0	1	0
MT2A	0	0	0	0	0	1	0
ANK2	0	0	0	0	0	1	0
FN1	0	0	0	0	0	1	0
KCTD12	0	0	0	0	0	1	0
RPL19	0	0	0	0	0	1	0
HLA-DPB1	0	0	0	0	0	1	0
KIFAP3	0	0	0	0	0	1	0
RPS23	0	0	0	0	0	1	0
GABARAPL1	0	0	0	0	0	1	0
SCG2	0	0	0	0	0	1	0
ENG	0	0	0	0	0	1	0
RPL23A	0	0	0	0	0	1	0
FAIM2	0	0	0	0	0	1	0
QDPR	0	0	0	0	0	1	0
RPS21	0	0	0	0	0	1	0
RPS20	0	0	0	0	0	1	0
RAB3C	0	0	0	0	0	1	0
MAP1LC3B	0	0	0	0	0	1	0
CAVIN1	0	0	0	0	0	1	0
RPS3A	0	0	0	0	0	1	0
REEP1	0	0	0	0	0	1	0
HSPG2	0	0	0	0	0	1	0
C1QC	0	0	0	0	0	1	0
ADH1B	0	0	0	0	0	1	0
ZFP36L1	0	0	0	0	0	1	0
TIMP3	0	0	0	0	0	1	0
RPL29	0	0	0	0	0	1	0
MARCKS	0	0	0	0	0	1	0
KIF1A	0	0	0	0	0	1	0
TYROBP	0	0	0	0	0	1	0
NDRG2	0	0	0	0	0	1	0
BEX3	0	0	0	0	0	1	0
RPLP0	0	0	0	0	0	1	0
ATP13A2	0	0	0	0	0	1	0
ABCA8	0	0	0	0	0	1	0
RPS25	0	0	0	0	0	1	0
CEBPD	0	0	0	0	0	1	0
ITGB4	0	0	0	0	0	1	0
TPI1	0	0	0	0	0	1	0
STAB1	0	0	0	0	0	1	0
ZFP36L2	0	0	0	0	0	1	0
RPL12	0	0	0	0	0	1	0
RPL3	0	0	0	0	0	1	0
TAGLN	0	0	0	0	0	1	0
SH3BGRL3	0	0	0	0	0	1	0
ACOT7	0	0	0	0	0	1	0
PABPC1	0	0	0	0	0	1	0
HLA-DRB5	0	0	0	0	0	1	0
AQP1	0	0	0	0	0	1	0
RPL18	0	0	0	0	0	1	0
PGAM1	0	0	0	0	0	1	0
TPPP3	0	0	0	0	0	1	0
PHOX2A	0	0	0	0	0	1	0
SEMA3B	0	0	0	0	0	1	0
DHCR24	0	0	0	0	0	1	0
QKI	0	0	0	0	0	1	0
ANXA1	0	0	0	0	0	1	0
VWA1	0	0	0	0	0	1	0
CLIC4	0	0	0	0	0	1	0
RPS24	0	0	0	0	0	1	0
TMOD1	0	0	0	0	0	1	0
GPX3	0	0	0	0	0	1	0
SCG5	0	0	0	0	0	1	0
MXRA7	0	0	0	0	0	1	0
S100B	0	0	0	0	0	1	0
RPS9	0	0	0	0	0	1	0
CFD	0	0	0	0	0	1	0
RPL10A	0	0	0	0	0	1	0
MTRNR2L12	0	0	0	0	0	1	0
LAPTM5	0	0	0	0	0	1	0
L1CAM	0	0	0	0	0	1	0
UQCRH	0	0	0	0	0	1	0
REEP5	0	0	0	0	0	1	0
TIMP1	0	0	0	0	0	1	0
RPL23	0	0	0	0	0	1	0
RPL7A	0	0	0	0	0	1	0
EEF1A2	0	0	0	0	0	1	0
ALDH1A1	0	0	0	0	0	1	0
SRP14	0	0	0	0	0	1	0
COL6A2	0	0	0	0	0	1	0
RACK1	0	0	0	0	0	1	0
NGRN	0	0	0	0	0	1	0
RPL24	0	0	0	0	0	1	0
GDI1	0	0	0	0	0	1	0
SLC10A4	0	0	0	0	0	1	0
RPL35A	0	0	0	0	0	1	0
RPS27A	0	0	0	0	0	1	0
SV2C	0	0	0	0	0	1	0
BST2	0	0	0	0	0	1	0
CFH	0	0	0	0	0	1	0
ATP6V0E2	0	0	0	0	0	1	0
RPL5	0	0	0	0	0	1	0
MT-ND1	0	0	0	0	0	1	0
SNAP91	0	0	0	0	0	1	0
TUBB4A	0	0	0	0	0	1	0
WBP2	0	0	0	0	0	1	0
FCGRT	0	0	0	0	0	1	0
LRP1	0	0	0	0	0	1	0
LUM	0	0	0	0	0	1	0
ZFP36	0	0	0	0	0	1	0
CXCL12	0	0	0	0	0	1	0
STMN3	0	0	0	0	0	1	0
MAF	0	0	0	0	0	1	0
SCOC	0	0	0	0	0	1	0
RPS7	0	0	0	0	0	1	0
MCAM	0	0	0	0	0	1	0
RAB6A	0	0	0	0	0	1	0
IDS	0	0	0	0	0	1	0
DNM1	0	0	0	0	0	1	0
TXN	0	0	0	0	0	1	0
SOD3	0	0	0	0	0	1	0
RPL27	0	0	0	0	0	1	0
KIF21A	0	0	0	0	0	1	0
PCMT1	0	0	0	0	0	1	0
TGFBI	0	0	0	0	0	1	0
DNER	0	0	0	0	0	1	0
TMEM123	0	0	0	0	0	1	0
GNB1	0	0	0	0	0	1	0
CLTC	0	0	0	0	0	1	0
FCGBP	0	0	0	0	0	1	0
MT-ATP6	0	0	0	0	0	1	0
FXYD1	0	0	0	0	0	1	0
GHITM	0	0	0	0	0	1	0
NR2F2	0	0	0	0	0	1	0
BASP1	0	0	0	0	0	1	0
SERPINF1	0	0	0	0	0	1	0
PAFAH1B1	0	0	0	0	0	1	0
ATP6V1E1	0	0	0	0	0	1	0
TMEM59L	0	0	0	0	0	1	0
RARRES2	0	0	0	0	0	1	0
FOS	0	0	0	0	0	1	0
DEPP1	0	0	0	0	0	1	0
YWHAQ	0	0	0	0	0	1	0
KIF5A	0	0	0	0	0	1	0
BEX2	0	0	0	0	0	1	0
VWF	0	0	0	0	0	1	0
IGFBP5	0	0	0	0	0	1	0
ISCU	0	0	0	0	0	1	0
PFKP	0	0	0	0	0	1	0
EEF1D	0	0	0	0	0	1	0
CNN3	0	0	0	0	0	1	0
MAL	0	0	0	0	0	1	0
RPL8	0	0	0	0	0	1	0
MGST3	0	0	0	0	0	1	0
H3F3A	0	0	0	0	0	1	0
NFKBIA	0	0	0	0	0	1	0
COL28A1	0	0	0	0	0	1	0
NDUFA1	0	0	0	0	0	1	0
RPS15	0	0	0	0	0	1	0
SCN7A	0	0	0	0	0	1	0
TMEM255A	0	0	0	0	0	1	0
SOX18	0	0	0	0	0	1	0
TAGLN3	0	0	0	0	0	1	0
CYBA	0	0	0	0	0	1	0
F13A1	0	0	0	0	0	1	0
HLA-DQB1	0	0	0	0	0	1	0
DYNC1I1	0	0	0	0	0	1	0
MORF4L2	0	0	0	0	0	1	0
RPS10	0	0	0	0	0	1	0
ATP6V1A	0	0	0	0	0	1	0
SYP	0	0	0	0	0	1	0
CTSS	0	0	0	0	0	1	0
ANGPTL7	0	0	0	0	0	1	0
RHBDD2	0	0	0	0	0	1	0
CYB5R3	0	0	0	0	0	1	0
TUBB4B	0	0	0	0	0	1	0
VSIR	0	0	0	0	0	1	0
RPL35	0	0	0	0	0	1	0
FCER1G	0	0	0	0	0	1	0
PDK4	0	0	0	0	0	1	0
RPL26	0	0	0	0	0	1	0
RAB6B	0	0	0	0	0	1	0
ZCCHC24	0	0	0	0	0	1	0
HMGCS1	0	0	0	0	0	1	0
C3	0	0	0	0	0	1	0
SYN1	0	0	0	0	0	1	0
CTNNA1	0	0	0	0	0	1	0
GAS7	0	0	0	0	0	1	0
TXNL4A	0	0	0	0	0	1	0
MOAP1	0	0	0	0	0	1	0
CTSH	0	0	0	0	0	1	0
MBP	0	0	0	0	0	1	0
RPL31	0	0	0	0	0	1	0
ZEB2	0	0	0	0	0	1	0
LINC02802	0	0	0	0	0	1	0
NDRG1	0	0	0	0	0	1	0
NCDN	0	0	0	0	0	1	0
IGFBP6	0	0	0	0	0	1	0
TERF2IP	0	0	0	0	0	1	0
LINC00682	0	0	0	0	0	1	0
PLTP	0	0	0	0	0	1	0
HK1	0	0	0	0	0	1	0
ITGB2	0	0	0	0	0	1	0
MAP1LC3A	0	0	0	0	0	1	0
LHFPL6	0	0	0	0	0	1	0
SOX10	0	0	0	0	0	1	0
FBLN2	0	0	0	0	0	1	0
SLCO2B1	0	0	0	0	0	1	0
ITGB8	0	0	0	0	0	1	0
SRGN	0	0	0	0	0	1	0
CSF1R	0	0	0	0	0	1	0
ATP6V0A1	0	0	0	0	0	1	0
CLSTN3	0	0	0	0	0	1	0
ITGAV	0	0	0	0	0	1	0
NOP53	0	0	0	0	0	1	0
LGALS3	0	0	0	0	0	1	0
COL4A1	0	0	0	0	0	1	0
SAMHD1	0	0	0	0	0	1	0
NEDD8	0	0	0	0	0	1	0
CEND1	0	0	0	0	0	1	0
PLPP3	0	0	0	0	0	1	0
PFKM	0	0	0	0	0	1	0
RAB15	0	0	0	0	0	1	0
LTBP3	0	0	0	0	0	1	0
CALD1	0	0	0	0	0	1	0
KIF3C	0	0	0	0	0	1	0
ATP6AP1	0	0	0	0	0	1	0
CYBRD1	0	0	0	0	0	1	0
EPAS1	0	0	0	0	0	1	0
TCEAL7	0	0	0	0	0	1	0
FLNA	0	0	0	0	0	1	0
RNASEK	0	0	0	0	0	1	0
MXRA8	0	0	0	0	0	1	0
GRN	0	0	0	0	0	1	0
GNAO1	0	0	0	0	0	1	0
EGR1	0	0	0	0	0	1	0
B4GAT1	0	0	0	0	0	1	0
CCL14	0	0	0	0	0	1	0
RPS5	0	0	0	0	0	1	0
NAP1L5	0	0	0	0	0	1	0
TSPAN7	0	0	0	0	0	1	0
OAF	0	0	0	0	0	1	0
MTRNR2L8	0	0	0	0	0	1	0
TNFRSF1A	0	0	0	0	0	1	0
PLXNB2	0	0	0	0	0	1	0
MAOA	0	0	0	0	0	1	0
PREPL	0	0	0	0	0	1	0
RPL17	0	0	0	0	0	1	0
VAMP2	0	0	0	0	0	1	0
PDGFRB	0	0	0	0	0	1	0
CALY	0	0	0	0	0	1	0
TRAPPC1	0	0	0	0	0	1	0
CNP	0	0	0	0	0	1	0
SLC15A3	0	0	0	0	0	1	0
SULT4A1	0	0	0	0	0	1	0
CYP1B1	0	0	0	0	0	1	0
CAMLG	0	0	0	0	0	1	0
CD68	0	0	0	0	0	1	0
RPL22	0	0	0	0	0	1	0
ATP2B4	0	0	0	0	0	1	0
STXBP1	0	0	0	0	0	1	0
ITM2B	0	0	0	0	0	1	0
PLXND1	0	0	0	0	0	1	0
JUNB	0	0	0	0	0	1	0
CLIP3	0	0	0	0	0	1	0
MIA	0	0	0	0	0	1	0
CTSC	0	0	0	0	0	1	0
ERBB3	0	0	0	0	0	1	0
CD93	0	0	0	0	0	1	0
HLA-DMA	0	0	0	0	0	1	0
PRSS3	0	0	0	0	0	1	0
LYZ	0	0	0	0	0	1	0
MS4A7	0	0	0	0	0	1	0
APLP1	0	0	0	0	0	1	0
TNS3	0	0	0	0	0	1	0
HLA-DMB	0	0	0	0	0	1	0
FOLR2	0	0	0	0	0	1	0
LYVE1	0	0	0	0	0	1	0
SFRP5	0	0	0	0	0	1	0
KLF2	0	0	0	0	0	1	0
USP5	0	0	0	0	0	1	0
LAMB1	0	0	0	0	0	1	0
RUFY3	0	0	0	0	0	1	0
ARHGAP15	0	0	0	0	0	1	0
REEP2	0	0	0	0	0	1	0
ADD3	0	0	0	0	0	1	0
CTDSP1	0	0	0	0	0	1	0
TSC22D4	0	0	0	0	0	1	0
VDAC3	0	0	0	0	0	1	0
AEBP1	0	0	0	0	0	1	0
ENTPD2	0	0	0	0	0	1	0
PNRC1	0	0	0	0	0	1	0
DHRS3	0	0	0	0	0	1	0
ATP6V1G1	0	0	0	0	0	1	0
S100A11	0	0	0	0	0	1	0
CSRP1	0	0	0	0	0	1	0
ISLR	0	0	0	0	0	1	0
PCBD1	0	0	0	0	0	1	0
MSR1	0	0	0	0	0	1	0
PRELP	0	0	0	0	0	1	0
MFGE8	0	0	0	0	0	1	0
COL4A2	0	0	0	0	0	1	0
ESYT1	0	0	0	0	0	1	0
GNG11	0	0	0	0	0	1	0
IRF2BP2	0	0	0	0	0	1	0
MS4A4A	0	0	0	0	0	1	0
PLBD2	0	0	0	0	0	1	0
TYMP	0	0	0	0	0	1	0
ACAT2	0	0	0	0	0	1	0
OLFML2A	0	0	0	0	0	1	0
RELN	0	0	0	0	0	1	0
CTNNAL1	0	0	0	0	0	1	0
MATN2	0	0	0	0	0	1	0
FGL2	0	0	0	0	0	1	0
PKIB	0	0	0	0	0	1	0
OCIAD1	0	0	0	0	0	1	0
SARS	0	0	0	0	0	1	0
EEF1G	0	0	0	0	0	1	0
RHEB	0	0	0	0	0	1	0
NAPB	0	0	0	0	0	1	0
GJA1	0	0	0	0	0	1	0
DMD	0	0	0	0	0	1	0
FCGR2A	0	0	0	0	0	1	0
PEA15	0	0	0	0	0	1	0
MRC1	0	0	0	0	0	1	0
RPL6	0	0	0	0	0	1	0
GNAI2	0	0	0	0	0	1	0
EMP1	0	0	0	0	0	1	0
TMEFF2	0	0	0	0	0	1	0
ATL1	0	0	0	0	0	1	0
TPM2	0	0	0	0	0	1	0
ATP6V1G2	0	0	0	0	0	1	0
NDUFB3	0	0	0	0	0	1	0
AXL	0	0	0	0	0	1	0
C1orf198	0	0	0	0	0	1	0
FAU	0	0	0	0	0	1	0
CPVL	0	0	0	0	0	1	0
NR4A1	0	0	0	0	0	1	0
TBCA	0	0	0	0	0	1	0
RPSA	0	0	0	0	0	1	0
DAB2	0	0	0	0	0	1	0
RNF7	0	0	0	0	0	1	0
CRTAP	0	0	0	0	0	1	0
PSMB5	0	0	0	0	0	1	0
RNASE4	0	0	0	0	0	1	0
WIPF1	0	0	0	0	0	1	0
FDPS	0	0	0	0	0	1	0
LAMB2	0	0	0	0	0	1	0
HLA-DQA1	0	0	0	0	0	1	0
YBX1	0	0	0	0	0	1	0
PLSCR1	0	0	0	0	0	1	0
ATP1A2	0	0	0	0	0	1	0
ELAVL4	0	0	0	0	0	1	0
CCND2	0	0	0	0	0	1	0
MICOS10	0	0	0	0	0	1	0
MT1E	0	0	0	0	0	1	0
IFI35	0	0	0	0	0	1	0
CYB5R1	0	0	0	0	0	1	0
MIAT	0	0	0	0	0	1	0
PLAC9	0	0	0	0	0	1	0
ALDH2	0	0	0	0	0	1	0
NID1	0	0	0	0	0	1	0
GNG4	0	0	0	0	0	1	0
MDH1	0	0	0	0	0	1	0
GASK1B	0	0	0	0	0	1	0
ACTR1A	0	0	0	0	0	1	0
SAT1	0	0	0	0	0	1	0
RUNDC3A	0	0	0	0	0	1	0
DAG1	0	0	0	0	0	1	0
APOE	0	0	0	0	0	1	0
EMP2	0	0	0	0	0	1	0
NOTCH2	0	0	0	0	0	1	0
SCN9A	0	0	0	0	0	1	0
LPAR1	0	0	0	0	0	1	0
EGFL8	0	0	0	0	0	1	0
EPB41L2	0	0	0	0	0	1	0
AP1S1	0	0	0	0	0	1	0
HIGD1A	0	0	0	0	0	1	0
MS4A6A	0	0	0	0	0	1	0
C1orf162	0	0	0	0	0	1	0
EIF4EBP2	0	0	0	0	0	1	0
NRXN1	0	0	0	0	0	1	0
AKAP6	0	0	0	0	0	1	0
H2AFJ	0	0	0	0	0	1	0
SCG3	0	0	0	0	0	1	0
MAPRE3	0	0	0	0	0	1	0
MAPT	0	0	0	0	0	1	0
HAND2-AS1	0	0	0	0	0	1	0
LAMA2	0	0	0	0	0	1	0
SIAE	0	0	0	0	0	1	0
LSS	0	0	0	0	0	1	0
ANTXR1	0	0	0	0	0	1	0
RPL4	0	0	0	0	0	1	0
CEBPB	0	0	0	0	0	1	0
SNHG25	0	0	0	0	0	1	0
METRN	0	0	0	0	0	1	0
ITPRID2	0	0	0	0	0	1	0
TLX2	0	0	0	0	0	1	0
FCGR3A	0	0	0	0	0	1	0
PROS1	0	0	0	0	0	1	0
METTL7A	0	0	0	0	0	1	0
MAP3K11	0	0	0	0	0	1	0
ATP9A	0	0	0	0	0	1	0
PRKAR1B	0	0	0	0	0	1	0
KIF5C	0	0	0	0	0	1	0
CTXN1	0	0	0	0	0	1	0
LGMN	0	0	0	0	0	1	0
HSPB8	0	0	0	0	0	1	0
SNHG14	0	0	0	0	0	1	0
SEZ6L	0	0	0	0	0	1	0
PI4KA	0	0	0	0	0	1	0
PRSS23	0	0	0	0	0	1	0
ARPC1B	0	0	0	0	0	1	0
NFIA	0	0	0	0	0	1	0
GATM	0	0	0	0	0	1	0
PXN	0	0	0	0	0	1	0
CAVIN3	0	0	0	0	0	1	0
NPC2	0	0	0	0	0	1	0
RAB31	0	0	0	0	0	1	0
AIF1	0	0	0	0	0	1	0
ARHGEF26	0	0	0	0	0	1	0
PLPP4	0	0	0	0	0	1	0
UNC93B1	0	0	0	0	0	1	0
OAT	0	0	0	0	0	1	0
COL14A1	0	0	0	0	0	1	0
HMGN2	0	0	0	0	0	1	0
HCLS1	0	0	0	0	0	1	0
TTYH1	0	0	0	0	0	1	0
EMP3	0	0	0	0	0	1	0
GRIK3	0	0	0	0	0	1	0
TSPAN11	0	0	0	0	0	1	0
ERBB2	0	0	0	0	0	1	0
MAN2B1	0	0	0	0	0	1	0
CALR	0	0	0	0	0	1	0
FGF12	0	0	0	0	0	1	0
VCP	0	0	0	0	0	1	0
ARHGDIB	0	0	0	0	0	1	0
STX1A	0	0	0	0	0	1	0
STMN4	0	0	0	0	0	1	0
KIF3A	0	0	0	0	0	1	0
LMNA	0	0	0	0	0	1	0
SCN3B	0	0	0	0	0	1	0
ATP1A3	0	0	0	0	0	1	0
ELAVL2	0	0	0	0	0	1	0
DNAJC6	0	0	0	0	0	1	0
TNS2	0	0	0	0	0	1	0
IFIT3	0	0	0	0	0	1	0
TUBA4A	0	0	0	0	0	1	0
VDAC1	0	0	0	0	0	1	0
CYFIP1	0	0	0	0	0	1	0
IFIT1	0	0	0	0	0	1	0
LMO4	0	0	0	0	0	1	0
ITFG1	0	0	0	0	0	1	0
TOMM34	0	0	0	0	0	1	0
HMGN1	0	0	0	0	0	1	0
THBS4	0	0	0	0	0	1	0
BTG1	0	0	0	0	0	1	0
PRKAG2	0	0	0	0	0	1	0
FOSL2	0	0	0	0	0	1	0
CTNNB1	0	0	0	0	0	1	0
CMTM3	0	0	0	0	0	1	0
EHBP1L1	0	0	0	0	0	1	0
COL9A3	0	0	0	0	0	1	0
SV2B	0	0	0	0	0	1	0
LGI3	0	0	0	0	0	1	0
PLSCR4	0	0	0	0	0	1	0
DCTN1	0	0	0	0	0	1	0
LAIR1	0	0	0	0	0	1	0
COL18A1	0	0	0	0	0	1	0
APMAP	0	0	0	0	0	1	0
LIMS2	0	0	0	0	0	1	0
SLC44A1	0	0	0	0	0	1	0
PAM	0	0	0	0	0	1	0
NRXN3	0	0	0	0	0	1	0
LPIN1	0	0	0	0	0	1	0
ITGA6	0	0	0	0	0	1	0
BEX5	0	0	0	0	0	1	0
CTDSP2	0	0	0	0	0	1	0
TNFRSF1B	0	0	0	0	0	1	0
GFRA3	0	0	0	0	0	1	0
MMP2	0	0	0	0	0	1	0
KLF9	0	0	0	0	0	1	0
TXNDC5	0	0	0	0	0	1	0
MICALL2	0	0	0	0	0	1	0
SMTN	0	0	0	0	0	1	0
TSPAN15	0	0	0	0	0	1	0
PTBP1	0	0	0	0	0	1	0
SOX8	0	0	0	0	0	1	0
PRDM16-DT	0	0	0	0	0	1	0
NEGR1	0	0	0	0	0	1	0
NR2F1	0	0	0	0	0	1	0
DNM3	0	0	0	0	0	1	0
IGKC	0	0	0	0	0	1	0
DIRAS3	0	0	0	0	0	1	0
SH3D19	0	0	0	0	0	1	0
SIPA1	0	0	0	0	0	1	0
GYPC	0	0	0	0	0	1	0
HMGB1	0	0	0	0	0	1	0
HEBP2	0	0	0	0	0	1	0
MKNK2	0	0	0	0	0	1	0
ANO6	0	0	0	0	0	1	0
EML2	0	0	0	0	0	1	0
ARHGEF10	0	0	0	0	0	1	0
PMP2	0	0	0	0	0	1	0
NUPR1	0	0	0	0	0	1	0
CDS2	0	0	0	0	0	1	0
SERPINI1	0	0	0	0	0	1	0
WWTR1	0	0	0	0	0	1	0
LAPTM4A	0	0	0	0	0	1	0
ITPR3	0	0	0	0	0	1	0
SORBS3	0	0	0	0	0	1	0
MAP6	0	0	0	0	0	1	0
S100A9	0	0	0	0	0	1	0
PPP2R5B	0	0	0	0	0	1	0
CSF1	0	0	0	0	0	1	0
COL1A1	0	0	0	0	0	1	0
TACC1	0	0	0	0	0	1	0
DDX17	0	0	0	0	0	1	0
ID2	0	0	0	0	0	1	0
INPP5F	0	0	0	0	0	1	0
MT-ATP8	0	0	0	0	0	1	0
COTL1	0	0	0	0	0	1	0
STARD13	0	0	0	0	0	1	0
FKBP1B	0	0	0	0	0	1	0
BNIP2	0	0	0	0	0	1	0
ABCA3	0	0	0	0	0	1	0
RAB34	0	0	0	0	0	1	0
CYBB	0	0	0	0	0	1	0
PSMB9	0	0	0	0	0	1	0
MT1M	0	0	0	0	0	1	0
MYL12A	0	0	0	0	0	1	0
RELL1	0	0	0	0	0	1	0
SLC35F1	0	0	0	0	0	1	0
COL6A1	0	0	0	0	0	1	0
CASKIN2	0	0	0	0	0	1	0
AC027228.2	0	0	0	0	0	1	0
ACTR10	0	0	0	0	0	1	0
TMEM35A	0	0	0	0	0	1	0
TNFSF13	0	0	0	0	0	1	0
EEF1B2	0	0	0	0	0	1	0
CREB3L2	0	0	0	0	0	1	0
YBX3	0	0	0	0	0	1	0
FOXD3	0	0	0	0	0	1	0
ZDHHC18	0	0	0	0	0	1	0
PHOX2B	0	0	0	0	0	1	0
BCL2	0	0	0	0	0	1	0
CCL2	0	0	0	0	0	1	0
MDK	0	0	0	0	0	1	0
CDC42EP5	0	0	0	0	0	1	0
NIBAN2	0	0	0	0	0	1	0
SERPINH1	0	0	0	0	0	1	0
SBSPON	0	0	0	0	0	1	0
GARS	0	0	0	0	0	1	0
MFSD1	0	0	0	0	0	1	0
BEX4	0	0	0	0	0	1	0
PARP14	0	0	0	0	0	1	0
CTSZ	0	0	0	0	0	1	0
TPRG1L	0	0	0	0	0	1	0
SIPA1L2	0	0	0	0	0	1	0
WASF2	0	0	0	0	0	1	0
LAMP2	0	0	0	0	0	1	0
PIRT	0	0	0	0	0	1	0
KAT2B	0	0	0	0	0	1	0
GNB4	0	0	0	0	0	1	0
SLC29A4	0	0	0	0	0	1	0
LEPROT	0	0	0	0	0	1	0
TMBIM6	0	0	0	0	0	1	0
GPR37L1	0	0	0	0	0	1	0
RAB3A	0	0	0	0	0	1	0
EIF4B	0	0	0	0	0	1	0
CMAS	0	0	0	0	0	1	0
SSR4	0	0	0	0	0	1	0
NOTCH1	0	0	0	0	0	1	0
SEPTIN2	0	0	0	0	0	1	0
H2AFV	0	0	0	0	0	1	0
WLS	0	0	0	0	0	1	0
TNFAIP2	0	0	0	0	0	1	0
NES	0	0	0	0	0	1	0
MYO9B	0	0	0	0	0	1	0
PNISR	0	0	0	0	0	1	0
TRAM1	0	0	0	0	0	1	0
RGS10	0	0	0	0	0	1	0
IER2	0	0	0	0	0	1	0
CELF2	0	0	0	0	0	1	0
LAMC1	0	0	0	0	0	1	0
HMGB2	0	0	0	0	0	1	0
FXYD5	0	0	0	0	0	1	0
PLEKHA4	0	0	0	0	0	1	0
CAT	0	0	0	0	0	1	0
ANTXR2	0	0	0	0	0	1	0
IFNGR2	0	0	0	0	0	1	0
UBALD2	0	0	0	0	0	1	0
NINJ1	0	0	0	0	0	1	0
CRMP1	0	0	0	0	0	1	0
GOT1	0	0	0	0	0	1	0
BMP8B	0	0	0	0	0	1	0
PHGDH	0	0	0	0	0	1	0
NRP2	0	0	0	0	0	1	0
CADM4	0	0	0	0	0	1	0
PLXDC2	0	0	0	0	0	1	0
COL5A3	0	0	0	0	0	1	0
RDX	0	0	0	0	0	1	0
GLS	0	0	0	0	0	1	0
ADAMTS1	0	0	0	0	0	1	0
ADA2	0	0	0	0	0	1	0
DUSP6	0	0	0	0	0	1	0
MZT2A	0	0	0	0	0	1	0
SST	0	0	0	0	0	1	0
PHLDB1	0	0	0	0	0	1	0
DEK	0	0	0	0	0	1	0
ALOX5AP	0	0	0	0	0	1	0
OGFRL1	0	0	0	0	0	1	0
VOPP1	0	0	0	0	0	1	0
HMX1	0	0	0	0	0	1	0
SPI1	0	0	0	0	0	1	0
SERP1	0	0	0	0	0	1	0
SELENOM	0	0	0	0	0	1	0
RAPGEF5	0	0	0	0	0	1	0
SLC2A6	0	0	0	0	0	1	0
TCF4	0	0	0	0	0	1	0
ARPC5L	0	0	0	0	0	1	0
EMC10	0	0	0	0	0	1	0
IMPDH2	0	0	0	0	0	1	0
LAMA4	0	0	0	0	0	1	0
PDCD5	0	0	0	0	0	1	0
PLAT	0	0	0	0	0	1	0
HNRNPUL1	0	0	0	0	0	1	0
NDEL1	0	0	0	0	0	1	0
MGAT1	0	0	0	0	0	1	0
EML3	0	0	0	0	0	1	0
OCIAD2	0	0	0	0	0	1	0
TMEM109	0	0	0	0	0	1	0
MAP2K4	0	0	0	0	0	1	0
FBL	0	0	0	0	0	1	0
PMEPA1	0	0	0	0	0	1	0
ASAP2	0	0	0	0	0	1	0
UBE2V2	0	0	0	0	0	1	0
PARP10	0	0	0	0	0	1	0
PON2	0	0	0	0	0	1	0
HNRNPH1	0	0	0	0	0	1	0
AFAP1L2	0	0	0	0	0	1	0
B4GALNT4	0	0	0	0	0	1	0
BHLHE40	0	0	0	0	0	1	0
CCND1	0	0	0	0	0	1	0
LPCAT1	0	0	0	0	0	1	0
PNMA2	0	0	0	0	0	1	0
PODXL2	0	0	0	0	0	1	0
CHL1	0	0	0	0	0	1	0
FGD5-AS1	0	0	0	0	0	1	0
SZRD1	0	0	0	0	0	1	0
HSP90B1	0	0	0	0	0	1	0
PPIB	0	0	0	0	0	1	0
COPS8	0	0	0	0	0	1	0
SORBS1	0	0	0	0	0	1	0
UBE2S	0	0	0	0	0	1	0
PYGL	0	0	0	0	0	1	0
PPP1R18	0	0	0	0	0	1	0
FKBP5	0	0	0	0	0	1	0
NPTN	0	0	0	0	0	1	0
ANP32A	0	0	0	0	0	1	0
SEMA4B	0	0	0	0	0	1	0
IFI30	0	0	0	0	0	1	0
AATK	0	0	0	0	0	1	0
SLC39A1	0	0	0	0	0	1	0
PLLP	0	0	0	0	0	1	0
MAPK8IP2	0	0	0	0	0	1	0
MARCKSL1	0	0	0	0	0	1	0
ANXA11	0	0	0	0	0	1	0
STAT2	0	0	0	0	0	1	0
SNHG5	0	0	0	0	0	1	0
TNFSF12	0	0	0	0	0	1	0
CACNA1B	0	0	0	0	0	1	0
VAMP8	0	0	0	0	0	1	0
KLHL13	0	0	0	0	0	1	0
SYNGR2	0	0	0	0	0	1	0
ACSL4	0	0	0	0	0	1	0
EIF3F	0	0	0	0	0	1	0
GAS5	0	0	0	0	0	1	0
MYO1C	0	0	0	0	0	1	0
PREX1	0	0	0	0	0	1	0
SGCE	0	0	0	0	0	1	0
BMI1	0	0	0	0	0	1	0
CD53	0	0	0	0	0	1	0
CNPY3	0	0	0	0	0	1	0
TMEM14A	0	0	0	0	0	1	0
VSIG4	0	0	0	0	0	1	0
WNT6	0	0	0	0	0	1	0
CBX7	0	0	0	0	0	1	0
HARS	0	0	0	0	0	1	0
LST1	0	0	0	0	0	1	0
EIF3E	0	0	0	0	0	1	0
ADGRA2	0	0	0	0	0	1	0
MFSD6	0	0	0	0	0	1	0
RBPJ	0	0	0	0	0	1	0
FOXN3	0	0	0	0	0	1	0
NDRG3	0	0	0	0	0	1	0
TMED10	0	0	0	0	0	1	0
PLEKHO1	0	0	0	0	0	1	0
TMEM141	0	0	0	0	0	1	0
SOX2	0	0	0	0	0	1	0
MEF2A	0	0	0	0	0	1	0
CREG1	0	0	0	0	0	1	0
CLK1	0	0	0	0	0	1	0
TRAPPC4	0	0	0	0	0	1	0
COX7A2L	0	0	0	0	0	1	0
EHD2	0	0	0	0	0	1	0
ATP6V1D	0	0	0	0	0	1	0
FAM3C	0	0	0	0	0	1	0
FXR2	0	0	0	0	0	1	0
HBP1	0	0	0	0	0	1	0
TMC6	0	0	0	0	0	1	0
PLEKHB1	0	0	0	0	0	1	0
SLC9A6	0	0	0	0	0	1	0
SELENON	0	0	0	0	0	1	0
FAM177A1	0	0	0	0	0	1	0
HNRNPA3	0	0	0	0	0	1	0
ARF6	0	0	0	0	0	1	0
NPC1	0	0	0	0	0	1	0
STARD4	0	0	0	0	0	1	0
SCAMP2	0	0	0	0	0	1	0
LYNX1	0	0	0	0	0	1	0
EXTL1	0	0	0	0	0	1	0
TLE1	0	0	0	0	0	1	0
STOML1	0	0	0	0	0	1	0
PCBP1	0	0	0	0	0	1	0
CKMT1A	0	0	0	0	0	1	0
THOC7	0	0	0	0	0	1	0
ADAM10	0	0	0	0	0	1	0
ADCY3	0	0	0	0	0	1	0
NFE2L2	0	0	0	0	0	1	0
LRP10	0	0	0	0	0	1	0
C2orf88	0	0	0	0	0	1	0
CAMK2N2	0	0	0	0	0	1	0
DPP6	0	0	0	0	0	1	0
METRNL	0	0	0	0	0	1	0
UBTF	0	0	0	0	0	1	0
IER3	0	0	0	0	0	1	0
SERPINE2	0	0	0	0	0	1	0
KCNMB4	0	0	0	0	0	1	0
COLGALT1	0	0	0	0	0	1	0
SERBP1	0	0	0	0	0	1	0
PSME1	0	0	0	0	0	1	0
COMT	0	0	0	0	0	1	0
VCAN	0	0	0	0	0	1	0
JKAMP	0	0	0	0	0	1	0
MAX	0	0	0	0	0	1	0
MAPK10	0	0	0	0	0	1	0
TP53INP2	0	0	0	0	0	1	0
CTNND1	0	0	0	0	0	1	0
PKD1	0	0	0	0	0	1	0
P4HB	0	0	0	0	0	1	0
HDGF	0	0	0	0	0	1	0
HNRNPA1	0	0	0	0	0	1	0
MYH9	0	0	0	0	0	1	0
LY6E	0	0	0	0	0	1	0
ANAPC16	0	0	0	0	0	1	0
DICER1	0	0	0	0	0	1	0
TAB2	0	0	0	0	0	1	0
LTBP1	0	0	0	0	0	1	0
ACKR1	0	0	0	0	0	1	0
TTC19	0	0	0	0	0	1	0
CARD19	0	0	0	0	0	1	0
MBNL1	0	0	0	0	0	1	0
JAM3	0	0	0	0	0	1	0
HP1BP3	0	0	0	0	0	1	0
SPRED1	0	0	0	0	0	1	0
GDAP1	0	0	0	0	0	1	0
CDC42SE1	0	0	0	0	0	1	0
HNRNPU	0	0	0	0	0	1	0
STARD3	0	0	0	0	0	1	0
S100A8	0	0	0	0	0	1	0
RASSF4	0	0	0	0	0	1	0
BCL6	0	0	0	0	0	1	0
NMNAT2	0	0	0	0	0	1	0
GNA11	0	0	0	0	0	1	0
VAMP5	0	0	0	0	0	1	0
PABPC4	0	0	0	0	0	1	0
KHDRBS1	0	0	0	0	0	1	0
PRRC2A	0	0	0	0	0	1	0
FKBP3	0	0	0	0	0	1	0
SGCB	0	0	0	0	0	1	0
TM2D3	0	0	0	0	0	1	0
ALDOA	0	0	0	0	0	1	0
PTEN	0	0	0	0	0	1	0
CNST	0	0	0	0	0	1	0
RHBDF1	0	0	0	0	0	1	0
TM7SF2	0	0	0	0	0	1	0
APH1A	0	0	0	0	0	1	0
ADNP	0	0	0	0	0	1	0
SQLE	0	0	0	0	0	1	0
TOLLIP	0	0	0	0	0	1	0
TTC39A	0	0	0	0	0	1	0
ARHGEF12	0	0	0	0	0	1	0
WSB1	0	0	0	0	0	1	0
CNTNAP1	0	0	0	0	0	1	0
H1FX	0	0	0	0	0	1	0
SPATA13	0	0	0	0	0	1	0
ANKRD10	0	0	0	0	0	1	0
CORO6	0	0	0	0	0	1	0
CYP27A1	0	0	0	0	0	1	0
CPQ	0	0	0	0	0	1	0
SLC35G2	0	0	0	0	0	1	0
HTRA1	0	0	0	0	0	1	0
PDIA4	0	0	0	0	0	1	0
NUCKS1	0	0	0	0	0	1	0
SMAD4	0	0	0	0	0	1	0
AMD1	0	0	0	0	0	1	0
ARAP1	0	0	0	0	0	1	0
RIT2	0	0	0	0	0	1	0
LONRF2	0	0	0	0	0	1	0
TSPAN4	0	0	0	0	0	1	0
RHOC	0	0	0	0	0	1	0
PRKCZ	0	0	0	0	0	1	0
CHADL	0	0	0	0	0	1	0
MYO15B	0	0	0	0	0	1	0
TPP1	0	0	0	0	0	1	0
COBL	0	0	0	0	0	1	0
SIVA1	0	0	0	0	0	1	0
ACYP2	0	0	0	0	0	1	0
TIA1	0	0	0	0	0	1	0
MAPKAPK2	0	0	0	0	0	1	0
HSPH1	0	0	0	0	0	1	0
CDC42EP4	0	0	0	0	0	1	0
SYPL1	0	0	0	0	0	1	0
TMBIM1	0	0	0	0	0	1	0
NUDT4	0	0	0	0	0	1	0
SREBF1	0	0	0	0	0	1	0
PCM1	0	0	0	0	0	1	0
RAP1A	0	0	0	0	0	1	0
ARG2	0	0	0	0	0	1	0
HNRNPF	0	0	0	0	0	1	0
PPFIBP1	0	0	0	0	0	1	0
CGGBP1	0	0	0	0	0	1	0
CTIF	0	0	0	0	0	1	0
PTPN12	0	0	0	0	0	1	0
TMEM132B	0	0	0	0	0	1	0
CUX1	0	0	0	0	0	1	0
IL6ST	0	0	0	0	0	1	0
TAFA5	0	0	0	0	0	1	0
PDIA6	0	0	0	0	0	1	0
MPST	0	0	0	0	0	1	0
SPSB3	0	0	0	0	0	1	0
EPHX1	0	0	0	0	0	1	0
NOL3	0	0	0	0	0	1	0
SRRM2	0	0	0	0	0	1	0
COL16A1	0	0	0	0	0	1	0
TCEAL2	0	0	0	0	0	1	0
MEGF9	0	0	0	0	0	1	0
CALU	0	0	0	0	0	1	0
FNDC3A	0	0	0	0	0	1	0
WAC	0	0	0	0	0	1	0
FBXW4	0	0	0	0	0	1	0
ZC3H7B	0	0	0	0	0	1	0
ERBIN	0	0	0	0	0	1	0
ADCYAP1	0	0	0	0	0	1	0
TAX1BP3	0	0	0	0	0	1	0
MCL1	0	0	0	0	0	1	0
SON	0	0	0	0	0	1	0
HEXB	0	0	0	0	0	1	0
PPP1R14B	0	0	0	0	0	1	0
RELA	0	0	0	0	0	1	0
SLC4A2	0	0	0	0	0	1	0
MICAL3	0	0	0	0	0	1	0
RGL2	0	0	0	0	0	1	0
IL13RA1	0	0	0	0	0	1	0
DPYSL5	0	0	0	0	0	1	0
LRIG1	0	0	0	0	0	1	0
MOB1A	0	0	0	0	0	1	0
CBX5	0	0	0	0	0	1	0
BAZ2A	0	0	0	0	0	1	0
CHPT1	0	0	0	0	0	1	0
PTPRJ	0	0	0	0	0	1	0
CENPB	0	0	0	0	0	1	0
SNX5	0	0	0	0	0	1	0
P4HTM	0	0	0	0	0	1	0
SBNO2	0	0	0	0	0	1	0
RRAS	0	0	0	0	0	1	0
BORCS8	0	0	0	0	0	1	0
EFCAB14	0	0	0	0	0	1	0
PNRC2	0	0	0	0	0	1	0
ATP8A2	0	0	0	0	0	1	0
CACNA2D1	0	0	0	0	0	1	0
USF2	0	0	0	0	0	1	0
ISCA1	0	0	0	0	0	1	0
EGLN1	0	0	0	0	0	1	0
LMAN1	0	0	0	0	0	1	0
PNMA8A	0	0	0	0	0	1	0
MDGA1	0	0	0	0	0	1	0
RPL22L1	0	0	0	0	0	1	0
SLC38A1	0	0	0	0	0	1	0
PPP1CC	0	0	0	0	0	1	0
ARRB2	0	0	0	0	0	1	0
SLC9A3R1	0	0	0	0	0	1	0
ALPL	0	0	0	0	0	1	0
WDR47	0	0	0	0	0	1	0
DDR1	0	0	0	0	0	1	0
HID1	0	0	0	0	0	1	0
GAS6	0	0	0	0	0	1	0
PHLDA1	0	0	0	0	0	1	0
QARS	0	0	0	0	0	1	0
MBTPS1	0	0	0	0	0	1	0
ARHGEF40	0	0	0	0	0	1	0
BMERB1	0	0	0	0	0	1	0
SEMA3C	0	0	0	0	0	1	0
CACNB1	0	0	0	0	0	1	0
PLEKHO2	0	0	0	0	0	1	0
KDELR2	0	0	0	0	0	1	0
BRD4	0	0	0	0	0	1	0
WBP1L	0	0	0	0	0	1	0
TGFB1	0	0	0	0	0	1	0
FBXO44	0	0	0	0	0	1	0
ZBED1	0	0	0	0	0	1	0
PCLO	0	0	0	0	0	1	0
EHBP1	0	0	0	0	0	1	0
CNOT1	0	0	0	0	0	1	0
TMOD2	0	0	0	0	0	1	0
FZD8	0	0	0	0	0	1	0
PTGES	0	0	0	0	0	1	0
GBA2	0	0	0	0	0	1	0
SDC2	0	0	0	0	0	1	0
CYBC1	0	0	0	0	0	1	0

## Sheet: Sup. Table 5- Cell numbers
Sup. Table 5-Number of cells per cluster per condition
Cell_Type	state	total_cells	%
NA1	DIABETIC	1489	44.5542
NA1	NON_DIABETIC	2857	38.6865
NA2	DIABETIC	1250	37.4028				neurons		non-neurons
NA2	NON_DIABETIC	2492	33.7441		diabetes	7996	3342	0.417959	4654	0.582041
Macrophages	DIABETIC	783	23.4291		non_diabetes	18513	7385	0.398909	11128	0.601091
Macrophages	NON_DIABETIC	1980	26.8111
CHO	DIABETIC	603	18.0431
CHO	NON_DIABETIC	2036	27.5694
Schwann cells 1 (M)	DIABETIC	453	13.5548
Schwann cells 1 (M)	NON_DIABETIC	2152	29.1401
Schwann cells 2 (M)	DIABETIC	858	25.6732
Schwann cells 2 (M)	NON_DIABETIC	1525	20.65
Fibroblasts	DIABETIC	568	16.9958
Fibroblasts	NON_DIABETIC	1619	21.9228
Endothelial cells 1	DIABETIC	670	20.0479
Endothelial cells 1	NON_DIABETIC	1050	14.218
Schwann cells 3 (NM)	DIABETIC	503	15.0509
Schwann cells 3 (NM)	NON_DIABETIC	878	11.889
Adipocytes	DIABETIC	344	10.2932
Adipocytes	NON_DIABETIC	912	12.3494
Immune cells	DIABETIC	261	7.80969
Immune cells	NON_DIABETIC	639	8.65267
Endothelial cells 2	DIABETIC	214	6.40335
Endothelial cells 2	NON_DIABETIC	373	5.05078

## Sheet: Sup. Table 6-Cell proportion 
Sup. Table 6. Cell proportion (Policastro analysis)
cluster	DIABETIC	NON_DIABETIC	obs_log2FD	pval	FDR	boot_mean_log2FD	boot_CI_2.5	boot_CI_97.5
Adipocytes	0.0430215	0.0492627	-0.195437	0.0165967	0.0181055	-0.195857	-0.370728	-0.0247936
CHO	0.0754127	0.109977	-0.544319	0.00019996	0.000342789	-0.545542	-0.675987	-0.418146
Endothelial cells 1	0.0837919	0.0567169	0.563032	0.00019996	0.000342789	0.562291	0.424281	0.696019
Endothelial cells 2	0.0267634	0.020148	0.409623	0.00039992	0.000533227	0.407494	0.170732	0.642489
Fibroblasts	0.0710355	0.0874521	-0.299952	0.00039992	0.000533227	-0.29987	-0.431621	-0.165498
Immune cells	0.0326413	0.0345163	-0.0805778	0.236153	0.236153	-0.082384	-0.285648	0.122257
Macrophages	0.097924	0.106952	-0.127228	0.0139972	0.0167966	-0.126534	-0.240365	-0.0123999
NA1	0.186218	0.154324	0.271031	0.00019996	0.000342789	0.270383	0.186756	0.3509
NA2	0.156328	0.134608	0.215812	0.00019996	0.000342789	0.215822	0.125514	0.305833
Schwann cells 1 (M)	0.0566533	0.116243	-1.03691	0.00019996	0.000342789	-1.03816	-1.17811	-0.90088
Schwann cells 2 (M)	0.107304	0.0823746	0.381429	0.00019996	0.000342789	0.379904	0.264823	0.490241
Schwann cells 3 (NM)	0.0629065	0.0474261	0.407526	0.00019996	0.000342789	0.407267	0.256669	0.558354

## Sheet: Sup. Table 7. Neu DEG condition
Sup. Table 7. Neuronal differentially expressed genes per condition
Gene	p_val	avg_log2FC	pct.1	pct.2	p_val_adj
MT-CO2	0	-0.64726	0.996	0.999	0
CLU	0	0.473859	1	1	0
TMSB10	1.16371e-262	-0.383437	1	1	2.27284e-258		pct.1 - percentage of cells expressing transcript in non-diabetic SCG
SPP1	5.67386e-254	-1.09368	0.651	0.848	1.10816e-249		pct.2 - percentage of cells expressing transcript in diabetic SCG
TXNIP	9.95594e-225	1.3189	0.659	0.392	1.9445e-220
PDK4	2.28529e-223	2.16043	0.311	0.076	4.4634e-219
S100A6	2.63965e-220	-0.392981	0.999	1	5.15551e-216
APOE	7.14298e-212	-0.907853	0.783	0.902	1.3951e-207
DEPP1	4.20424e-199	2.16805	0.35	0.117	8.21129e-195
VGF	6.06084e-193	1.02726	0.677	0.412	1.18374e-188
VIP	6.46197e-188	-1.80593	0.303	0.574	1.26209e-183
FTL	8.15814e-188	-0.489573	0.987	0.995	1.59337e-183
SCD	5.51376e-174	-0.821418	0.615	0.804	1.07689e-169
ANGPTL4	3.30696e-161	2.84783	0.169	0.025	6.45881e-157
MT-CO3	5.80297e-157	-0.278928	0.995	1	1.13338e-152
TMSB4X	1.84524e-152	-0.341956	0.996	0.998	3.60394e-148
S100B	1.90207e-148	-0.700531	0.737	0.865	3.71493e-144
THY1	3.88201e-132	0.354171	0.997	0.981	7.58195e-128
PTGDS	2.10817e-130	-1.17589	0.512	0.682	4.11746e-126
MT-CO1	2.90719e-129	-0.273785	0.999	1	5.67803e-125
MT-CYB	9.12638e-128	-0.354984	0.923	0.993	1.78247e-123
HMGCS1	1.2462e-127	-0.798922	0.515	0.704	2.43396e-123
RNASE1	6.94589e-104	-0.920373	0.442	0.631	1.3566e-99
ACTB	3.35378e-102	-0.301213	0.994	0.997	6.55027e-98
NGFR	2.89006e-101	0.535458	0.867	0.748	5.64458e-97
ATP6V0C	6.19473e-101	0.385137	0.964	0.916	1.20989e-96
NEFL	3.02531e-99	-0.31291	0.996	0.996	5.90873e-95
MT-ATP6	1.1151e-96	-0.242035	0.94	0.992	2.1779e-92
FGFBP3	2.93061e-94	-1.7385	0.084	0.255	5.72378e-90
HLA-C	1.23784e-93	-0.50942	0.772	0.853	2.41762e-89
APP	2.04726e-93	0.471805	0.878	0.773	3.9985e-89
RPLP1	1.27189e-90	-0.40587	0.885	0.951	2.48412e-86
GAPDH	5.57051e-90	-0.232174	0.999	0.999	1.08798e-85
AHNAK	6.0151e-86	0.627289	0.74	0.618	1.17481e-81
HSPA8	5.44113e-80	-0.316711	0.949	0.97	1.06271e-75
RPL41	8.15456e-77	-0.294829	0.965	0.989	1.59267e-72
SLC11A1	7.12027e-72	1.70604	0.142	0.044	1.39066e-67
GNAS	1.25962e-71	0.211905	0.999	0.998	2.46016e-67
CD74	5.31714e-71	0.484045	0.863	0.774	1.03849e-66
TUBA1B	1.971e-68	-0.17348	1	1	3.84956e-64
VIM	1.65143e-67	-0.416805	0.912	0.946	3.22541e-63
DBI	1.80938e-67	-0.605638	0.493	0.64	3.53389e-63
SFRP5	3.04025e-67	1.05086	0.287	0.147	5.9379e-63
CTSD	2.67029e-66	0.307312	0.965	0.931	5.21534e-62
CALCA	4.213e-66	-1.21601	0.165	0.318	8.22842e-62
FKBP5	9.01905e-66	1.32858	0.199	0.084	1.76151e-61
CYGB	2.59966e-65	0.839479	0.407	0.254	5.0774e-61
FABP7	4.38349e-62	-1.09532	0.172	0.322	8.56139e-58
RGCC	6.42758e-62	0.743031	0.456	0.303	1.25537e-57
MT-ND4	1.26091e-61	-0.165813	0.935	0.991	2.46268e-57
NEFM	1.17066e-60	-0.373753	0.906	0.921	2.28642e-56
ADH1B	1.32428e-60	1.19578	0.226	0.107	2.58645e-56
ACTG1	8.13965e-59	-0.178777	0.999	0.999	1.58976e-54
S100A10	2.47411e-58	-0.22446	0.985	0.991	4.83218e-54
ADCYAP1	1.79088e-57	0.494461	0.429	0.267	3.49777e-53
PAX8-AS1	2.38088e-57	1.71066	0.113	0.035	4.65009e-53
SNCB	6.56789e-56	0.996559	0.259	0.136	1.28277e-51
TUBB2B	7.98809e-56	-0.287337	0.939	0.951	1.56015e-51
PADI2	1.02597e-55	2.10912	0.083	0.02	2.00381e-51
APOC2	1.27505e-55	-1.2732	0.1	0.226	2.49029e-51
GPX3	1.43074e-51	0.673068	0.65	0.562	2.79439e-47
CHL1	1.40219e-50	0.614892	0.56	0.43	2.73863e-46
INSIG1	1.62279e-50	-0.663909	0.358	0.497	3.16947e-46
ADARB2	1.91509e-50	2.93466	0.051	0.007	3.74037e-46
HSP90AB1	1.17782e-49	0.211539	0.993	0.979	2.3004e-45
SRGN	3.24692e-49	0.933859	0.283	0.164	6.34156e-45
PPIA	5.58437e-49	-0.251223	0.934	0.952	1.09068e-44
SYT4	7.67759e-49	0.301903	0.854	0.76	1.49951e-44
GRP	1.24609e-48	-1.97742	0.046	0.142	2.43373e-44
TFRC	3.1803e-48	0.715014	0.367	0.233	6.21144e-44
FABP5	4.37465e-47	-0.615755	0.372	0.506	8.54412e-43
HSPB1	3.70414e-46	0.291969	0.897	0.822	7.23455e-42
FADS2	7.7727e-46	-0.51812	0.455	0.583	1.51809e-41
SPOCK2	2.18582e-44	0.346464	0.864	0.796	4.26912e-40
LYVE1	2.33332e-43	1.17569	0.176	0.086	4.5572e-39
TSC22D4	2.22616e-42	-0.853564	0.197	0.319	4.34791e-38
CA10	8.42155e-42	1.10761	0.165	0.079	1.64481e-37
INPP5F	1.05412e-41	0.607587	0.437	0.312	2.0588e-37
ZBTB16	1.36724e-41	1.89258	0.072	0.019	2.67036e-37
SOD3	1.89689e-41	0.662978	0.417	0.296	3.70482e-37
SOD1	2.91173e-41	-0.24636	0.915	0.944	5.6869e-37
MSR1	7.96624e-41	1.26166	0.131	0.056	1.55589e-36
C5AR1	1.04802e-40	1.46802	0.096	0.034	2.04688e-36
CDH19	1.09368e-40	0.664574	0.417	0.298	2.13606e-36
IFITM3	8.05467e-40	-0.456176	0.659	0.738	1.57316e-35
OGFRL1	1.13351e-39	0.787235	0.263	0.157	2.21386e-35
TIMP2	1.6003e-39	0.317206	0.857	0.788	3.12555e-35
TUBB	2.61954e-39	-0.218866	0.943	0.96	5.11623e-35
PSAP	7.77042e-39	0.166091	0.996	0.995	1.51764e-34
SYNDIG1L	1.57909e-38	1.54006	0.09	0.031	3.08412e-34
HLA-DRA	5.2092e-38	0.477092	0.68	0.599	1.01741e-33
LGALS1	8.88762e-38	-0.17556	0.994	0.995	1.73584e-33
PMP2	1.31554e-37	-0.772462	0.223	0.339	2.56938e-33
WNT6	1.88319e-37	0.988109	0.18	0.093	3.67806e-33
APOD	3.01761e-37	0.269429	0.906	0.843	5.8937e-33
MAPK3	7.39315e-37	0.348817	0.741	0.648	1.44396e-32
ACHE	2.39957e-36	0.315607	0.824	0.753	4.6866e-32
ABCA9	3.60249e-36	1.20884	0.132	0.06	7.03602e-32
PLAC9	4.63909e-36	-0.768519	0.228	0.34	9.0606e-32
S100A8	1.34355e-35	-1.50085	0.057	0.139	2.62408e-31
NMB	2.547e-35	-0.647223	0.292	0.407	4.97455e-31
LMOD1	4.59936e-35	1.68174	0.069	0.021	8.983e-31
METRN	9.91842e-35	-0.733513	0.253	0.362	1.93717e-30
CHL1-AS2	2.16469e-34	1.26057	0.112	0.048	4.22785e-30
B2M	2.52009e-34	-0.195225	0.999	0.999	4.92199e-30
TUBB2A	4.33463e-34	-0.139776	0.998	0.997	8.46597e-30
HAMP	1.02038e-33	-1.23329	0.085	0.172	1.99291e-29
TCEAL2	1.7054e-33	0.706158	0.267	0.168	3.33081e-29
SNHG25	1.92305e-33	0.657262	0.307	0.202	3.75592e-29
ATP6V0A1	3.66212e-33	0.394293	0.622	0.527	7.1525e-29
DYNLL2	3.92361e-33	0.391386	0.674	0.585	7.66321e-29
ATP5F1E	4.72316e-33	-0.196059	0.934	0.972	9.2248e-29
RGMB	6.32376e-33	0.423674	0.59	0.484	1.23509e-28
SYP	7.21141e-33	0.421434	0.615	0.524	1.40846e-28
BAALC	8.12259e-33	0.530684	0.422	0.308	1.58642e-28
GFRA2	9.36303e-33	-0.750549	0.174	0.279	1.82869e-28
SESN1	1.46686e-32	1.09154	0.125	0.058	2.86493e-28
GSTT2B	3.66123e-32	-1.789	0.026	0.088	7.15075e-28
ISLR	4.12955e-32	0.894179	0.192	0.109	8.06542e-28
BCL6	6.85582e-32	1.00905	0.151	0.078	1.33901e-27
N4BP2L1	6.98154e-32	1.24587	0.099	0.041	1.36356e-27
UQCRQ	8.74598e-32	-0.285681	0.69	0.783	1.70818e-27
NPTX2	9.09615e-32	0.739667	0.249	0.156	1.77657e-27
HLA-DOA	1.026e-31	1.31054	0.094	0.038	2.00389e-27
STOM	1.40977e-31	0.575043	0.385	0.277	2.75342e-27
RPL12	1.8384e-31	-0.352505	0.572	0.676	3.59059e-27
UQCR11	2.89207e-31	-0.229726	0.829	0.898	5.6485e-27
SLC16A3	3.38803e-31	0.749027	0.226	0.137	6.61716e-27
PRELP	8.33159e-31	1.06639	0.128	0.062	1.62724e-26
SPEGNB	1.12161e-30	1.71119	0.06	0.018	2.19062e-26
MSMO1	1.13269e-30	-0.497462	0.381	0.486	2.21226e-26
PLP1	1.17209e-30	-0.460543	0.537	0.621	2.28921e-26
MS4A7	1.46574e-30	0.858705	0.183	0.104	2.86274e-26
DDAH1	2.69165e-30	0.392454	0.605	0.504	5.25707e-26
MCAM	5.68807e-30	0.318039	0.751	0.686	1.11094e-25
AQP7	6.98778e-30	2.42566	0.037	0.007	1.36478e-25
MYL6	1.37426e-29	-0.203003	0.905	0.931	2.68406e-25
THNSL2	1.9696e-29	-1.6724	0.026	0.085	3.84682e-25
MAP2	2.08048e-29	0.420387	0.541	0.434	4.06339e-25
SLC35E2A	2.36903e-29	1.39949	0.079	0.03	4.62695e-25
TNFRSF1B	4.94857e-29	0.956058	0.147	0.078	9.66505e-25
COX7A2	5.14832e-29	-0.280189	0.668	0.761	1.00552e-24
SERF2	5.61385e-29	-0.241025	0.84	0.902	1.09644e-24
PRNP	7.77631e-29	0.308652	0.736	0.661	1.51879e-24
COX6C	9.68804e-29	-0.249915	0.769	0.844	1.89217e-24
ACSBG1	9.69131e-29	1.18226	0.107	0.049	1.89281e-24
ATP6V0B	1.04142e-28	0.268767	0.796	0.72	2.034e-24
SELENOW	1.19003e-28	-0.197577	0.921	0.947	2.32425e-24
PDE1C	1.19372e-28	1.302	0.084	0.034	2.33146e-24
MS4A14	1.48462e-28	2.88085	0.029	0.004	2.89961e-24
AKAP13	1.92439e-28	0.626977	0.282	0.188	3.75853e-24
RPS21	1.96208e-28	-0.270684	0.683	0.765	3.83213e-24
SLC35D3	2.06696e-28	0.66755	0.244	0.155	4.03697e-24
RGS5	2.29915e-28	0.237383	0.855	0.775	4.49048e-24
NDUFA4	2.66933e-28	-0.223985	0.819	0.895	5.21346e-24
C1orf162	3.7321e-28	0.911342	0.15	0.081	7.28917e-24
RPS12	4.81925e-28	-0.250307	0.838	0.897	9.41247e-24
PAPPA	1.03728e-27	1.07863	0.112	0.053	2.02592e-23
CIITA	1.17626e-27	1.08069	0.114	0.055	2.29735e-23
SRD5A1	1.31483e-27	0.706285	0.221	0.137	2.56799e-23
ABCA8	2.53625e-27	0.532759	0.446	0.35	4.95355e-23
GAP43	2.9167e-27	-0.261995	0.751	0.802	5.69661e-23
TMEM176A	3.75448e-27	-0.581385	0.287	0.385	7.33287e-23
IFI27	3.9335e-27	-0.136415	0.996	0.997	7.68251e-23
ATP9A	7.92445e-27	0.425516	0.53	0.437	1.54773e-22
IRS2	1.59472e-26	0.623278	0.265	0.177	3.11465e-22
NNAT	2.38178e-26	-0.914506	0.098	0.176	4.65186e-22
SNCG	2.79049e-26	-0.170556	0.941	0.958	5.4501e-22
ACAT2	3.36874e-26	-0.538542	0.299	0.396	6.57948e-22
CREM	3.43811e-26	0.545312	0.335	0.24	6.71497e-22
IDI1	5.60731e-26	-0.456516	0.386	0.484	1.09516e-21
HIF3A	5.74014e-26	1.14814	0.097	0.044	1.12111e-21
SYNM	5.80907e-26	-0.59886	0.23	0.327	1.13457e-21
PPFIBP1	1.01115e-25	0.650511	0.243	0.159	1.97488e-21
CXCL16	1.15911e-25	1.02405	0.111	0.054	2.26386e-21
NELL1	2.46151e-25	1.65085	0.054	0.018	4.80758e-21
FGF1	4.0693e-25	0.371266	0.519	0.418	7.94775e-21
TGFBI	5.33584e-25	0.753595	0.221	0.143	1.04214e-20
TUBB4B	6.4572e-25	-0.266504	0.708	0.766	1.26116e-20
SKI	6.86763e-25	0.980912	0.113	0.057	1.34132e-20
HINT1	7.40218e-25	-0.204432	0.85	0.891	1.44572e-20
EEF1A2	2.75873e-24	0.224378	0.842	0.774	5.38808e-20
OLFM2	2.94375e-24	0.836665	0.144	0.08	5.74943e-20
AC007009.1	3.45697e-24	1.31312	0.075	0.031	6.75182e-20
HLA-DPB1	3.75614e-24	0.457319	0.389	0.291	7.33612e-20
FCGBP	4.44722e-24	0.59019	0.408	0.32	8.68587e-20
ABCA10	4.70674e-24	1.01396	0.108	0.054	9.19273e-20
GPR83	6.59377e-24	0.879802	0.131	0.071	1.28783e-19
VMO1	8.48384e-24	1.69344	0.047	0.014	1.65698e-19
MAPK8IP1	8.88111e-24	0.41438	0.438	0.339	1.73457e-19
TTYH1	1.11104e-23	-0.532581	0.304	0.394	2.16998e-19
COL12A1	1.58484e-23	0.940794	0.121	0.064	3.09534e-19
EXOC4	2.8641e-23	0.340064	0.538	0.435	5.59387e-19
TMEM30A	4.89511e-23	0.390612	0.474	0.378	9.56064e-19
GPNMB	5.35932e-23	0.737745	0.196	0.124	1.04673e-18
AIF1	5.41513e-23	-0.692309	0.157	0.239	1.05763e-18
HLA-DRB5	9.51663e-23	0.669617	0.214	0.139	1.85869e-18
FSTL3	1.00892e-22	0.565183	0.265	0.183	1.97051e-18
POLR2L	1.09119e-22	-0.281499	0.624	0.704	2.13121e-18
SV2C	1.7443e-22	0.340321	0.59	0.506	3.4068e-18
SLC7A8	2.10515e-22	0.820731	0.136	0.077	4.11156e-18
ANXA6	2.68733e-22	0.270984	0.776	0.72	5.24863e-18
PTMA	3.37398e-22	-0.417355	0.45	0.531	6.58972e-18
PHF24	3.62751e-22	0.636267	0.225	0.15	7.08489e-18
TH	4.10925e-22	0.170414	0.941	0.894	8.02577e-18
HLA-DQA2	4.64341e-22	1.22254	0.071	0.03	9.06904e-18
SV2B	4.89265e-22	0.40277	0.493	0.406	9.55584e-18
GREM1	5.08562e-22	0.810419	0.148	0.086	9.93272e-18
FABP3	5.93512e-22	-0.235899	0.776	0.832	1.15919e-17
HSPA1B	5.97369e-22	0.453915	0.328	0.239	1.16672e-17
TSPAN8	6.13258e-22	-0.373061	0.439	0.53	1.19775e-17
CCN1	6.70428e-22	-1.837	0.016	0.058	1.30941e-17
UBALD2	6.7256e-22	0.6889	0.183	0.114	1.31358e-17
VAMP4	8.77061e-22	0.666739	0.197	0.126	1.71299e-17
FOSL2	9.42911e-22	0.811311	0.137	0.078	1.8416e-17
GALNT15	1.64014e-21	2.22024	0.028	0.006	3.20335e-17
CCDC184	1.78273e-21	0.460078	0.336	0.248	3.48186e-17
GJA1	1.85802e-21	0.732055	0.158	0.095	3.62891e-17
VAT1L	1.88855e-21	0.199044	0.91	0.875	3.68853e-17
MEGF6	1.93346e-21	1.03791	0.095	0.047	3.77623e-17
SMPD1	2.77433e-21	0.501029	0.308	0.225	5.41854e-17
P4HA2	3.28529e-21	0.606986	0.215	0.142	6.4165e-17
GRIPAP1	3.32495e-21	0.74305	0.164	0.1	6.49396e-17
SAT1	3.36224e-21	0.416172	0.428	0.341	6.56679e-17
BCAM	3.38701e-21	1.19573	0.074	0.033	6.61517e-17
KLF15	3.93155e-21	1.20147	0.067	0.028	7.67871e-17
IDS	4.57935e-21	0.250407	0.791	0.736	8.94392e-17
MTURN	5.12517e-21	0.479235	0.343	0.258	1.001e-16
PCDH17	5.80887e-21	0.819289	0.126	0.07	1.13453e-16
PTK2B	6.02057e-21	0.557924	0.264	0.186	1.17588e-16
RARRES1	6.54797e-21	1.08887	0.082	0.038	1.27888e-16
APOC1	6.65135e-21	-0.569833	0.199	0.282	1.29907e-16
SMAP2	6.90167e-21	0.666689	0.186	0.118	1.34796e-16
DYNLL1	7.52425e-21	-0.215419	0.734	0.797	1.46956e-16
STEAP3	7.59422e-21	0.528447	0.264	0.185	1.48323e-16
CLEC4E	8.33413e-21	2.45704	0.024	0.004	1.62774e-16
SPATS1	8.44117e-21	1.56487	0.047	0.016	1.64865e-16
MBOAT7	8.74838e-21	0.412593	0.372	0.283	1.70865e-16
FADS1	9.13848e-21	-0.692846	0.143	0.219	1.78484e-16
ALDH1A3	1.02615e-20	0.695336	0.174	0.109	2.00417e-16
SERPINI1	1.05281e-20	0.565461	0.228	0.154	2.05625e-16
TAGLN3	1.40215e-20	0.311183	0.611	0.528	2.73854e-16
CAPNS1	1.76566e-20	0.171231	0.936	0.899	3.44851e-16
ZFAND5	1.89727e-20	0.439342	0.423	0.341	3.70557e-16
CLDND2	2.52515e-20	1.30354	0.061	0.025	4.93187e-16
CD163	2.95809e-20	0.429142	0.365	0.28	5.77744e-16
NDUFB2	3.24154e-20	-0.289388	0.577	0.649	6.33105e-16
AKR1C1	3.35941e-20	-0.657362	0.166	0.243	6.56126e-16
KIAA1217	4.04968e-20	0.982476	0.093	0.047	7.90942e-16
AEBP1	4.53409e-20	0.791932	0.135	0.079	8.85553e-16
LPCAT2	4.64603e-20	0.69881	0.171	0.107	9.07416e-16
FAXDC2	4.9271e-20	0.656945	0.188	0.122	9.62312e-16
PGF	5.02575e-20	0.491809	0.295	0.214	9.81579e-16
CXCR4	5.59506e-20	1.11933	0.068	0.03	1.09277e-15
GABRG2	5.79099e-20	0.54156	0.257	0.181	1.13104e-15
OGA	5.79933e-20	0.519644	0.29	0.211	1.13267e-15
CBLB	5.9753e-20	1.20387	0.065	0.028	1.16704e-15
GPI	6.4906e-20	0.221605	0.793	0.72	1.26768e-15
ERBIN	8.84446e-20	0.773048	0.134	0.078	1.72741e-15
USP53	1.15348e-19	1.10191	0.078	0.037	2.25286e-15
ATP1A1	1.40928e-19	0.141101	0.979	0.94	2.75246e-15
ZDBF2	1.44293e-19	1.02921	0.08	0.038	2.81819e-15
HMGCR	1.56257e-19	-0.461203	0.278	0.363	3.05185e-15
RNASE4	1.62292e-19	0.776076	0.13	0.075	3.16973e-15
PMAIP1	1.89616e-19	0.802494	0.123	0.07	3.70339e-15
CLIP4	2.0518e-19	0.820591	0.12	0.068	4.00736e-15
CCL2	2.15822e-19	-0.81363	0.152	0.223	4.21522e-15
KIF1A	2.42444e-19	0.253502	0.758	0.697	4.73517e-15
ATP6V1B2	2.44013e-19	0.282288	0.627	0.544	4.76582e-15
NPY	2.64398e-19	0.136294	0.999	0.971	5.16395e-15
RHOQ	3.19735e-19	0.37479	0.431	0.345	6.24475e-15
OTUD7B	3.88534e-19	1.14389	0.069	0.031	7.58846e-15
YPEL4	3.99324e-19	1.06201	0.08	0.039	7.79919e-15
LIFR	4.04659e-19	0.610565	0.199	0.132	7.9034e-15
UBL5	4.80573e-19	-0.229147	0.661	0.732	9.38607e-15
YBX1	5.21044e-19	-0.620897	0.157	0.232	1.01765e-14
CTSF	6.08958e-19	0.565838	0.256	0.183	1.18936e-14
RPL37A	8.06419e-19	-0.158113	0.905	0.944	1.57502e-14
ATP5MD	8.3554e-19	-0.19589	0.73	0.803	1.63189e-14
CALM1	8.44974e-19	0.153264	0.947	0.931	1.65032e-14
CAMK4	1.00365e-18	0.517514	0.24	0.168	1.96023e-14
DAB2	1.18953e-18	-1.01378	0.058	0.112	2.32326e-14
APLP2	1.38871e-18	0.240527	0.754	0.699	2.7123e-14
CCL4L2	1.45453e-18	1.46789	0.047	0.017	2.84084e-14
ANKRD10	1.60009e-18	0.648521	0.173	0.111	3.12513e-14
CX3CR1	1.69145e-18	-1.13371	0.044	0.093	3.30357e-14
MISP3	1.80425e-18	1.02337	0.079	0.038	3.52388e-14
SYNGR3	1.97913e-18	0.232814	0.746	0.683	3.86543e-14
CHPT1	2.20468e-18	0.608196	0.191	0.127	4.30596e-14
MDK	2.41051e-18	0.483083	0.25	0.177	4.70796e-14
DDX17	2.45133e-18	0.389648	0.421	0.34	4.78769e-14
IGFBP6	2.63417e-18	0.528399	0.204	0.137	5.1448e-14
CADM3	3.4188e-18	0.309189	0.588	0.51	6.67725e-14
LMBR1L	3.75823e-18	1.08127	0.072	0.034	7.34019e-14
SCAMP5	4.62404e-18	0.409492	0.372	0.292	9.03121e-14
PPP1R14A	5.05464e-18	1.30023	0.053	0.022	9.87221e-14
ADAM33	5.17937e-18	0.983867	0.094	0.05	1.01158e-13
LINC01535	5.4145e-18	2.72885	0.018	0.002	1.05751e-13
DDIT3	5.57029e-18	0.49125	0.255	0.183	1.08793e-13
CFH	5.63401e-18	0.670447	0.158	0.1	1.10038e-13
SULT1C4	5.77542e-18	1.54485	0.04	0.014	1.128e-13
MERTK	6.1836e-18	1.30295	0.053	0.022	1.20772e-13
GBP2	6.44525e-18	0.914404	0.098	0.053	1.25882e-13
ZBTB4	6.61674e-18	0.514969	0.24	0.169	1.29232e-13
IGF1R	7.90226e-18	0.687029	0.158	0.1	1.54339e-13
CYP2U1	9.14522e-18	0.662996	0.155	0.098	1.78615e-13
PLIN2	9.19625e-18	1.37633	0.049	0.019	1.79612e-13
CDHR1	9.79774e-18	0.765149	0.139	0.085	1.9136e-13
FASN	1.15329e-17	-0.27429	0.552	0.632	2.25248e-13
DOK5	1.17548e-17	0.922887	0.087	0.045	2.29583e-13
CYBRD1	1.17721e-17	0.578102	0.219	0.153	2.29921e-13
GDPD3	1.22593e-17	1.514	0.04	0.014	2.39436e-13
CPLX1	1.25758e-17	0.573331	0.207	0.142	2.45619e-13
VSIR	1.30185e-17	0.548406	0.223	0.156	2.54265e-13
MRGPRE	1.34423e-17	0.631052	0.167	0.108	2.62542e-13
DNM1	1.3863e-17	0.297515	0.609	0.535	2.70758e-13
RASD1	1.49011e-17	-0.728479	0.139	0.205	2.91032e-13
SCARA3	1.5261e-17	0.876724	0.101	0.056	2.98064e-13
SRSF11	1.56526e-17	0.549787	0.217	0.151	3.05711e-13
ATP5IF1	1.91537e-17	-0.216131	0.674	0.74	3.7409e-13
SEMA3G	2.16654e-17	1.05849	0.071	0.034	4.23147e-13
PEA15	2.60524e-17	0.266349	0.657	0.592	5.0883e-13
RBP7	2.63701e-17	0.802849	0.107	0.061	5.15035e-13
CDK19	2.99399e-17	1.00638	0.073	0.036	5.84757e-13
PAX8	3.00324e-17	2.12618	0.024	0.005	5.86562e-13
OLFM1	3.09181e-17	-0.244706	0.686	0.732	6.0386e-13
TIAM1	3.58898e-17	0.765118	0.124	0.074	7.00963e-13
PHC2	3.76006e-17	0.478083	0.265	0.194	7.34378e-13
BMERB1	3.83348e-17	0.474488	0.272	0.199	7.48718e-13
HLA-A	5.21554e-17	-0.213377	0.849	0.861	1.01865e-12
RPL35	5.57821e-17	-0.212296	0.76	0.805	1.08948e-12
ST14	5.92833e-17	1.74961	0.031	0.009	1.15786e-12
CCDC93	6.2208e-17	0.949186	0.078	0.039	1.21498e-12
ZDHHC2	6.47855e-17	0.438479	0.28	0.207	1.26533e-12
LTBP1	6.54494e-17	0.691898	0.149	0.095	1.27829e-12
RAPGEF3	7.3016e-17	1.34287	0.048	0.019	1.42607e-12
XK	7.48278e-17	0.758896	0.111	0.064	1.46146e-12
IFNGR1	8.15264e-17	0.566939	0.198	0.135	1.59229e-12
AC092666.1	9.16769e-17	2.78132	0.016	0.002	1.79054e-12
LENG8	9.42288e-17	0.724561	0.142	0.09	1.84038e-12
SYT1	9.75041e-17	0.175609	0.887	0.845	1.90435e-12
SQLE	9.97314e-17	-0.48239	0.25	0.323	1.94785e-12
NRXN1	1.00172e-16	0.574259	0.168	0.11	1.95646e-12
PHLDA2	1.01314e-16	0.727302	0.132	0.081	1.97876e-12
PABPC4	1.02206e-16	0.572382	0.198	0.136	1.99618e-12
SAP25	1.07889e-16	1.14389	0.06	0.027	2.10719e-12
THORLNC	1.1642e-16	3.03697	0.015	0.002	2.27379e-12
MYO1E	1.34368e-16	1.37777	0.043	0.017	2.62435e-12
CAPN5	1.40526e-16	0.351087	0.443	0.367	2.7446e-12
ARHGAP36	1.42933e-16	0.31616	0.564	0.485	2.79162e-12
CD93	1.50146e-16	0.723882	0.123	0.074	2.93249e-12
RBAKDN	1.51846e-16	1.13713	0.062	0.028	2.96571e-12
LONRF2	1.5821e-16	0.426679	0.318	0.243	3.09e-12
SERINC1	1.61936e-16	0.171919	0.862	0.819	3.16277e-12
FOXO1	1.68888e-16	0.836705	0.1	0.056	3.29855e-12
ARHGEF37	1.71896e-16	0.773852	0.116	0.069	3.35731e-12
SERPINA3	1.75685e-16	-0.594431	0.298	0.361	3.4313e-12
ETNK1	1.79495e-16	0.554262	0.202	0.139	3.50571e-12
ART3	1.90878e-16	1.40894	0.042	0.016	3.72805e-12
CDH2	1.95614e-16	0.632173	0.171	0.113	3.82054e-12
ACSL1	1.95874e-16	0.670063	0.152	0.098	3.82562e-12
HSPB8	2.37377e-16	0.367948	0.4	0.322	4.6362e-12
GATA2	2.44333e-16	-0.655374	0.11	0.171	4.77207e-12
SLC44A2	2.56047e-16	0.338282	0.511	0.443	5.00085e-12
COL21A1	2.64531e-16	0.954572	0.079	0.041	5.16656e-12
CLDN10	2.6536e-16	3.57015	0.012	0.001	5.18274e-12
ANKRD52	2.8991e-16	0.623496	0.168	0.111	5.66224e-12
ADA2	3.0891e-16	0.610667	0.174	0.116	6.03332e-12
CLK1	3.14663e-16	0.534699	0.189	0.129	6.14569e-12
SCAMP1	3.16514e-16	0.445104	0.288	0.218	6.18183e-12
PIRT	3.35738e-16	0.313895	0.502	0.426	6.5573e-12
MARCKS	3.52806e-16	-0.380371	0.416	0.489	6.89065e-12
AC132872.1	3.88693e-16	1.38205	0.041	0.015	7.59156e-12
C3orf70	3.92149e-16	1.13647	0.057	0.025	7.65906e-12
THEMIS2	4.04851e-16	0.815185	0.099	0.056	7.90715e-12
PLCG1	4.17048e-16	0.884865	0.088	0.047	8.14536e-12
AREG	4.21091e-16	2.99804	0.013	0.001	8.22433e-12
COL3A1	4.29374e-16	-1.18222	0.04	0.083	8.3861e-12
LRRK2	4.39975e-16	1.15965	0.054	0.024	8.59314e-12
AL034397.3	4.41204e-16	1.70188	0.031	0.009	8.61716e-12
MLPH	4.41453e-16	1.44939	0.039	0.014	8.62202e-12
NCAM2	4.55312e-16	0.4587	0.244	0.177	8.89269e-12
NT5DC2	4.59082e-16	0.270688	0.592	0.521	8.96633e-12
HBP1	4.9785e-16	0.738902	0.123	0.075	9.72351e-12
IL10RA	5.11581e-16	0.748867	0.111	0.065	9.9917e-12
PRKCA	5.21651e-16	0.476726	0.267	0.199	1.01884e-11
ARRDC2	5.8423e-16	0.989639	0.074	0.038	1.14106e-11
PLXDC1	6.00796e-16	1.24517	0.051	0.022	1.17342e-11
ENTPD6	6.06218e-16	0.387888	0.379	0.305	1.184e-11
GPR146	7.16435e-16	1.06409	0.061	0.029	1.39927e-11
EGFL8	7.23974e-16	-0.497836	0.223	0.294	1.41399e-11
NRXN3	7.28149e-16	0.521655	0.212	0.15	1.42215e-11
RPS27A	7.40462e-16	-0.17251	0.813	0.866	1.4462e-11
NBL1	8.06438e-16	0.352527	0.429	0.355	1.57505e-11
PDE5A	8.50221e-16	0.857672	0.092	0.051	1.66057e-11
IFRD1	8.59889e-16	0.659675	0.144	0.092	1.67945e-11
DRD2	8.92425e-16	0.508537	0.197	0.136	1.743e-11
ZRANB2	9.43092e-16	0.571612	0.164	0.108	1.84195e-11
NID1	1.04333e-15	0.620324	0.149	0.096	2.03773e-11
AC103591.3	1.08938e-15	0.847754	0.091	0.05	2.12767e-11
UNC13D	1.19261e-15	1.23352	0.049	0.021	2.32929e-11
PNRC1	1.43753e-15	0.555166	0.178	0.121	2.80764e-11
ATP5F1B	1.50582e-15	0.180194	0.859	0.814	2.94101e-11
MIF	1.67345e-15	-0.155687	0.899	0.911	3.26842e-11
CPLX2	1.69649e-15	0.256211	0.644	0.578	3.31341e-11
EEF2	1.83431e-15	0.235121	0.702	0.646	3.58259e-11
CPT1A	1.84462e-15	0.529752	0.214	0.152	3.60272e-11
TRIM69	1.8591e-15	0.447278	0.239	0.173	3.631e-11
ADAP1	2.10338e-15	0.703493	0.122	0.075	4.10812e-11
APOL2	2.11425e-15	0.417534	0.308	0.237	4.12934e-11
HLA-DMA	2.16387e-15	0.534717	0.21	0.149	4.22626e-11
YPEL3	2.26513e-15	0.352589	0.404	0.33	4.42403e-11
DHH	2.35291e-15	-1.15205	0.033	0.072	4.59547e-11
FGD4	2.41393e-15	1.21831	0.051	0.023	4.71466e-11
S100A4	2.4605e-15	-0.350373	0.469	0.535	4.80561e-11
RPL38	2.56542e-15	-0.195908	0.705	0.769	5.01052e-11
PRKCD	2.72707e-15	0.58429	0.174	0.118	5.32624e-11
CBFB	2.85873e-15	0.540901	0.212	0.151	5.58338e-11
GLS	2.99197e-15	0.377631	0.367	0.295	5.84363e-11
ETV5	3.06934e-15	0.668017	0.136	0.086	5.99474e-11
ABCA6	3.24533e-15	1.04216	0.064	0.031	6.33846e-11
DCAKD	3.28018e-15	0.81268	0.099	0.057	6.40651e-11
CABLES1	3.3834e-15	1.35594	0.041	0.016	6.60811e-11
CD300LG	3.79921e-15	1.42964	0.037	0.014	7.42024e-11
QSOX1	4.95459e-15	0.446449	0.261	0.194	9.67681e-11
WNT11	5.04987e-15	1.6994	0.028	0.009	9.8629e-11
PCSK1N	5.41082e-15	0.173722	0.899	0.865	1.05679e-10
RARRES2	5.51474e-15	-0.461933	0.326	0.39	1.07708e-10
SLC1A3	5.54598e-15	0.951954	0.073	0.038	1.08319e-10
RNF152	5.65601e-15	0.833703	0.087	0.048	1.10468e-10
AMOTL1	6.01335e-15	0.571576	0.182	0.126	1.17447e-10
EPOR	6.21605e-15	1.29475	0.042	0.017	1.21406e-10
MAP1LC3B	6.56717e-15	0.20544	0.732	0.671	1.28263e-10
SETD7	7.15656e-15	0.610565	0.138	0.088	1.39775e-10
RNF149	7.391e-15	0.609245	0.159	0.106	1.44354e-10
PILRA	7.49076e-15	1.32446	0.043	0.018	1.46302e-10
SLC11A2	7.64863e-15	0.654887	0.134	0.086	1.49385e-10
SPRY2	8.49856e-15	0.709483	0.126	0.079	1.65985e-10
TPPP	8.69698e-15	0.513749	0.211	0.151	1.69861e-10
NORAD	9.48368e-15	0.192433	0.81	0.771	1.85226e-10
NDRG4	9.64133e-15	0.145898	0.937	0.912	1.88305e-10
OPN3	9.75654e-15	1.05566	0.064	0.032	1.90555e-10
CHRNA3	9.84569e-15	0.171889	0.892	0.846	1.92296e-10
NELFB	1.04909e-14	0.553443	0.174	0.118	2.04898e-10
APOL3	1.13068e-14	0.930405	0.069	0.035	2.20832e-10
HCST	1.13944e-14	0.719001	0.107	0.064	2.22545e-10
CREBRF	1.20237e-14	0.79366	0.092	0.052	2.34835e-10
MAST1	1.2437e-14	0.378999	0.341	0.271	2.42907e-10
PAK1	1.24417e-14	0.618397	0.156	0.104	2.42999e-10
MMP2	1.27345e-14	0.675737	0.133	0.085	2.48717e-10
MTRNR2L1	1.28629e-14	-1.34416	0.035	0.073	2.51225e-10
CALCOCO1	1.34723e-14	0.703648	0.127	0.081	2.63127e-10
MLLT6	1.44929e-14	0.6504	0.144	0.094	2.83061e-10
CTDSPL	1.51597e-14	0.604345	0.15	0.099	2.96085e-10
KLHL24	1.62806e-14	0.714261	0.107	0.064	3.17975e-10
ANTXR2	1.75127e-14	0.687671	0.127	0.08	3.4204e-10
GGT7	1.773e-14	0.582317	0.17	0.116	3.46285e-10
FBXO3	1.79464e-14	0.516468	0.194	0.137	3.50511e-10
NCDN	1.81595e-14	0.314683	0.466	0.394	3.54672e-10
PERP	1.88311e-14	0.420921	0.303	0.235	3.6779e-10
TPBGL	1.89432e-14	0.602616	0.148	0.097	3.69979e-10
KCNMA1	1.9935e-14	0.552311	0.183	0.127	3.89351e-10
S100A11	2.04404e-14	-0.470484	0.311	0.373	3.99222e-10
NCOA7	2.14369e-14	0.21285	0.627	0.555	4.18684e-10
KCNQ3	2.55152e-14	0.418649	0.255	0.19	4.98338e-10
ISLR2	2.63853e-14	0.83713	0.093	0.054	5.15331e-10
HCN2	2.72181e-14	0.447064	0.242	0.179	5.31596e-10
TMEM176B	2.74269e-14	-0.383247	0.33	0.399	5.35675e-10
MAST3	2.79544e-14	0.550387	0.187	0.131	5.45978e-10
NRIP3	2.89755e-14	0.576963	0.173	0.119	5.65921e-10
PNPLA2	2.94241e-14	0.463655	0.249	0.186	5.74681e-10
FOXO3	3.29044e-14	0.48696	0.212	0.153	6.42656e-10
CGNL1	3.29456e-14	0.671034	0.124	0.078	6.4346e-10
LDHA	3.43254e-14	-0.151008	0.882	0.896	6.70409e-10
CACNA2D1	3.5134e-14	0.443703	0.241	0.178	6.86202e-10
COLGALT2	3.65036e-14	0.711733	0.113	0.07	7.12952e-10
CD14	3.70632e-14	-0.464481	0.314	0.378	7.23881e-10
BIRC3	3.71066e-14	0.832334	0.088	0.05	7.24729e-10
IGSF1	4.38757e-14	1.08499	0.049	0.022	8.56936e-10
ITPRIPL2	4.4645e-14	0.786625	0.103	0.062	8.71961e-10
PXDN	4.68356e-14	0.68894	0.118	0.074	9.14747e-10
CKMT1B	4.73214e-14	0.579574	0.151	0.1	9.24235e-10
F11R	4.91961e-14	1.28448	0.041	0.017	9.6085e-10
HNRNPH3	5.04811e-14	0.440842	0.227	0.165	9.85946e-10
SMAD6	5.47363e-14	1.37184	0.038	0.015	1.06905e-09
AC108673.3	6.02934e-14	1.32831	0.037	0.014	1.17759e-09
FCN3	6.30009e-14	1.43762	0.033	0.012	1.23047e-09
COL14A1	6.42373e-14	-0.890145	0.058	0.102	1.25462e-09
EEF1D	6.42582e-14	0.349387	0.344	0.274	1.25503e-09
ARGLU1	6.4349e-14	0.506192	0.213	0.155	1.2568e-09
RECK	6.52244e-14	0.948795	0.065	0.033	1.2739e-09
PNISR	6.93467e-14	0.581831	0.149	0.1	1.35441e-09
CAMK2N2	7.0463e-14	0.352334	0.362	0.293	1.37621e-09
AL590617.2	7.0847e-14	1.68888	0.026	0.008	1.38371e-09
BAZ2A	7.29932e-14	0.636447	0.129	0.083	1.42563e-09
ETFB	7.57382e-14	0.388734	0.278	0.212	1.47924e-09
RNF20	7.64315e-14	0.683789	0.114	0.071	1.49278e-09
PRPS2	7.88496e-14	0.492442	0.178	0.123	1.54001e-09
PBXIP1	8.36631e-14	0.794919	0.086	0.049	1.63402e-09
LSS	8.49628e-14	-0.316853	0.399	0.468	1.65941e-09
NRXN2	8.63869e-14	0.482629	0.202	0.145	1.68722e-09
PDXDC1	8.86664e-14	0.583308	0.154	0.104	1.73174e-09
MAP1LC3A	8.93213e-14	0.227842	0.677	0.627	1.74453e-09
ACOT1	9.95232e-14	-5.79863	0	0.016	1.94379e-09
NTN4	1.00741e-13	1.17323	0.043	0.019	1.96758e-09
TAPT1	1.07233e-13	0.696427	0.102	0.062	2.09438e-09
IP6K2	1.09442e-13	0.403129	0.27	0.206	2.1375e-09
ECH1	1.09771e-13	0.416708	0.254	0.191	2.14394e-09
TBL1XR1	1.16754e-13	0.519578	0.181	0.127	2.28033e-09
COX7A1	1.17287e-13	0.281423	0.47	0.398	2.29072e-09
RBM6	1.20215e-13	0.605655	0.143	0.095	2.34792e-09
DKK3	1.25506e-13	0.155188	0.846	0.8	2.45126e-09
PLPP1	1.34486e-13	0.252399	0.603	0.542	2.62665e-09
LUC7L3	1.62088e-13	0.470465	0.203	0.147	3.16575e-09
GSKIP	1.75954e-13	0.502798	0.186	0.131	3.43656e-09
CLEC5A	1.76403e-13	1.57387	0.028	0.009	3.44533e-09
FAU	1.77229e-13	-0.180279	0.691	0.752	3.46145e-09
RPL32	1.83188e-13	-0.164656	0.824	0.86	3.57784e-09
GRIN1	1.84876e-13	0.509135	0.194	0.139	3.61081e-09
F13A1	1.86298e-13	-0.534186	0.215	0.276	3.63859e-09
AGTR1	1.89918e-13	0.170373	0.556	0.465	3.70928e-09
CD36	1.96684e-13	0.875868	0.079	0.044	3.84144e-09
TAMM41	1.97259e-13	0.938302	0.066	0.034	3.85267e-09
RNF44	1.98059e-13	0.609773	0.134	0.088	3.86828e-09
KIAA1324L	2.33011e-13	0.494633	0.186	0.132	4.55094e-09
MAN2B2	2.3591e-13	0.629943	0.131	0.085	4.60755e-09
SLC7A1	2.39606e-13	0.535465	0.188	0.134	4.67974e-09
HIF1A	2.41858e-13	0.476462	0.212	0.155	4.72373e-09
ZNF266	2.50124e-13	1.04889	0.056	0.027	4.88517e-09
RGS14	2.71359e-13	0.80178	0.083	0.047	5.29992e-09
ANXA2	2.77991e-13	0.11281	0.977	0.97	5.42944e-09
KLHL36	2.83871e-13	0.853296	0.072	0.039	5.54428e-09
EBF4	2.85232e-13	0.668281	0.11	0.069	5.57087e-09
TYMP	2.97229e-13	0.488946	0.212	0.155	5.80518e-09
PPA1	3.03026e-13	0.237028	0.611	0.55	5.9184e-09
SSH2	3.06329e-13	0.701157	0.111	0.069	5.98292e-09
LAMB2	3.16587e-13	0.523841	0.18	0.127	6.18327e-09
RPS14	3.25979e-13	-0.220539	0.707	0.75	6.3667e-09
TYMS	3.40972e-13	-3.66347	0.001	0.018	6.65952e-09
MGAT4C	3.44907e-13	0.563342	0.155	0.106	6.73638e-09
ACO2	3.57883e-13	0.29192	0.446	0.375	6.98982e-09
LGI4	3.75348e-13	0.245615	0.507	0.435	7.33093e-09
TK2	3.79049e-13	0.545203	0.166	0.115	7.40322e-09
BCL2	3.90046e-13	0.612883	0.13	0.085	7.61798e-09
TSC22D3	3.99415e-13	0.24619	0.557	0.49	7.80098e-09
MCFD2	4.0635e-13	0.41918	0.221	0.162	7.93642e-09
ECE1	4.10128e-13	0.373636	0.297	0.232	8.01021e-09
AGAP3	4.28155e-13	0.334272	0.32	0.252	8.36229e-09
TNS2	4.30433e-13	0.597098	0.127	0.082	8.40679e-09
MCUB	4.49608e-13	0.519265	0.17	0.118	8.7813e-09
RPL36AL	4.52205e-13	-0.325826	0.351	0.421	8.83202e-09
PLEKHM1	4.56021e-13	0.813497	0.079	0.044	8.90654e-09
MEGF11	4.66707e-13	1.20199	0.044	0.019	9.11525e-09
EIF4B	4.79422e-13	0.410923	0.284	0.221	9.36359e-09
RPS25	4.97952e-13	-0.208529	0.662	0.708	9.72551e-09
FAM131C	5.06096e-13	1.20754	0.041	0.018	9.88455e-09
EIF2S3	5.15703e-13	0.443885	0.212	0.155	1.00722e-08
GAK	5.17574e-13	0.552094	0.16	0.11	1.01087e-08
CD9	5.27948e-13	-0.170918	0.835	0.845	1.03113e-08
EGR3	5.3132e-13	-2.02604	0.007	0.03	1.03772e-08
CFLAR	5.34931e-13	0.603884	0.136	0.09	1.04477e-08
CLCN7	5.37761e-13	0.454815	0.23	0.172	1.0503e-08
ARHGDIA	5.41809e-13	0.189083	0.774	0.742	1.05821e-08
PHF13	5.58088e-13	1.02168	0.054	0.026	1.09e-08
DNM3	5.59607e-13	0.384617	0.309	0.245	1.09297e-08
NFKBIA	5.6201e-13	0.480921	0.187	0.133	1.09766e-08
PCMTD2	5.66994e-13	0.688882	0.123	0.08	1.1074e-08
ZNF217	5.70154e-13	0.98534	0.058	0.029	1.11357e-08
COL8A1	5.72935e-13	0.681725	0.109	0.068	1.119e-08
TACC1	5.80997e-13	0.429132	0.233	0.174	1.13474e-08
KAT8	5.84223e-13	0.680319	0.111	0.069	1.14105e-08
UBXN7	5.90459e-13	0.897246	0.069	0.038	1.15323e-08
MYO1B	5.92642e-13	0.464219	0.217	0.16	1.15749e-08
RPS23	5.9498e-13	-0.173316	0.738	0.784	1.16205e-08
KCNAB1	5.96141e-13	0.471981	0.211	0.155	1.16432e-08
RPL21	6.07016e-13	-0.191774	0.744	0.789	1.18556e-08
LINC01278	6.19432e-13	0.899961	0.067	0.036	1.20981e-08
ALDH1L1	6.25074e-13	1.64346	0.024	0.007	1.22083e-08
SORL1	6.3521e-13	0.463046	0.216	0.159	1.24063e-08
PSIP1	6.3707e-13	0.469684	0.197	0.142	1.24426e-08
KCTD3	6.68108e-13	0.738371	0.098	0.06	1.30488e-08
MXRA8	6.81949e-13	0.537144	0.201	0.147	1.33191e-08
RPS29	6.85549e-13	-0.190944	0.735	0.781	1.33895e-08
HOXB3	7.18284e-13	1.36207	0.033	0.013	1.40288e-08
BBS2	7.44814e-13	0.543603	0.16	0.11	1.4547e-08
TMEFF2	7.88351e-13	0.282448	0.49	0.424	1.53973e-08
S100A9	7.98204e-13	-0.73783	0.098	0.147	1.55897e-08
SLC39A6	8.14696e-13	0.396783	0.256	0.195	1.59118e-08
SRGAP2	8.53983e-13	0.7413	0.093	0.056	1.66791e-08
HSPA1A	8.56849e-13	-0.478839	0.201	0.262	1.67351e-08
UTS2	8.73804e-13	0.876782	0.057	0.028	1.70663e-08
RPL10A	9.09942e-13	-0.265482	0.491	0.553	1.77721e-08
TSPAN11	9.58276e-13	0.450896	0.245	0.186	1.87161e-08
LAMA5	9.62555e-13	0.657358	0.109	0.068	1.87997e-08
FXYD6	9.85566e-13	-0.182476	0.762	0.802	1.92491e-08
IGHG4	1.06461e-12	1.33826	0.033	0.012	2.0793e-08
GPRASP1	1.08161e-12	0.536642	0.149	0.101	2.11249e-08
SLC43A1	1.08202e-12	1.52855	0.028	0.01	2.11329e-08
ZDHHC7	1.09155e-12	0.504942	0.175	0.123	2.13191e-08
SEMA3C	1.09456e-12	0.622102	0.129	0.085	2.13779e-08
TMEM97	1.09586e-12	-0.44756	0.207	0.269	2.14033e-08
FAM210B	1.15602e-12	0.588627	0.133	0.088	2.25782e-08
ELL2	1.17259e-12	0.53276	0.148	0.1	2.29018e-08
PRPF19	1.19962e-12	0.494244	0.183	0.131	2.34297e-08
TMEM140	1.21031e-12	0.801331	0.074	0.041	2.36385e-08
INSR	1.23459e-12	0.690295	0.104	0.064	2.41127e-08
ZMAT3	1.23846e-12	0.585258	0.146	0.099	2.41883e-08
MAPK8IP3	1.24315e-12	0.281479	0.414	0.343	2.428e-08
GPR183	1.28961e-12	1.09976	0.047	0.022	2.51873e-08
ARHGEF11	1.31466e-12	0.542612	0.16	0.111	2.56767e-08
DNAJB2	1.40575e-12	0.375933	0.324	0.262	2.74557e-08
WDR48	1.41695e-12	0.558924	0.137	0.091	2.76745e-08
FDFT1	1.54607e-12	-0.277507	0.46	0.52	3.01962e-08
F2R	1.55909e-12	0.524918	0.163	0.114	3.04506e-08
IFITM10	1.57493e-12	0.692818	0.101	0.063	3.07599e-08
TMEM123	1.59732e-12	0.4165	0.224	0.167	3.11972e-08
ERMP1	1.59794e-12	1.02589	0.052	0.025	3.12094e-08
CBLN4	1.66532e-12	0.733747	0.087	0.052	3.25254e-08
B4GALT1	1.75772e-12	0.756037	0.089	0.053	3.43301e-08
MZT2B	1.77965e-12	-0.225882	0.576	0.632	3.47584e-08
ARAP2	1.77981e-12	1.28249	0.038	0.016	3.47614e-08
SNPH	1.8097e-12	0.471417	0.186	0.134	3.53453e-08
SNRNP48	1.81855e-12	1.13417	0.044	0.02	3.5518e-08
H6PD	1.82268e-12	0.850839	0.066	0.035	3.55988e-08
TMEM63C	1.84062e-12	0.487039	0.216	0.162	3.59491e-08
FIBIN	1.8535e-12	0.760558	0.089	0.053	3.62008e-08
MAN1B1	1.9198e-12	0.431947	0.257	0.198	3.74957e-08
RNF217	1.96137e-12	0.762613	0.082	0.048	3.83075e-08
XPO7	1.96777e-12	0.616374	0.126	0.083	3.84325e-08
GPC4	2.02355e-12	0.779766	0.087	0.052	3.9522e-08
PDE9A	2.06473e-12	0.704803	0.102	0.064	4.03262e-08
ENPP4	2.07232e-12	0.632924	0.124	0.081	4.04746e-08
EDEM3	2.07919e-12	0.722686	0.086	0.051	4.06087e-08
SLIRP	2.15701e-12	-0.335745	0.355	0.418	4.21286e-08
RNASET2	2.26607e-12	0.433948	0.206	0.151	4.42585e-08
FOXP1	2.29784e-12	0.812265	0.077	0.044	4.48791e-08
IFNGR2	2.34293e-12	0.427827	0.229	0.172	4.57597e-08
TBKBP1	2.5044e-12	0.866352	0.068	0.037	4.89135e-08
LRRC1	2.5385e-12	0.916618	0.062	0.032	4.95794e-08
TARDBP	2.63742e-12	0.463021	0.182	0.13	5.15114e-08
COX7B	2.67395e-12	-0.198587	0.607	0.666	5.2225e-08
FNDC3A	2.67801e-12	0.57865	0.15	0.103	5.23042e-08
MXI1	2.7493e-12	0.599659	0.127	0.084	5.36965e-08
MAPK11	2.76692e-12	0.672706	0.11	0.07	5.40408e-08
DHX36	2.77073e-12	0.491371	0.171	0.121	5.4115e-08
AC087741.1	2.77838e-12	1.237	0.038	0.016	5.42646e-08
MAP2K7	2.78766e-12	0.858178	0.071	0.039	5.44458e-08
AK4	2.87617e-12	0.452749	0.208	0.153	5.61745e-08
YAP1	2.90007e-12	0.716249	0.098	0.061	5.66412e-08
CEMIP2	3.00145e-12	1.20092	0.038	0.016	5.86213e-08
APBA1	3.06818e-12	0.427399	0.246	0.188	5.99246e-08
NPHP3	3.08674e-12	1.05078	0.048	0.023	6.02871e-08
KIAA1191	3.09819e-12	0.370536	0.276	0.216	6.05107e-08
PTGFR	3.0983e-12	0.565129	0.135	0.09	6.05129e-08
TRIO	3.12453e-12	0.388874	0.243	0.184	6.10253e-08
RBM5	3.14546e-12	0.428244	0.218	0.162	6.14341e-08
DGKA	3.28599e-12	1.1768	0.039	0.017	6.41786e-08
WSB1	3.30905e-12	0.371642	0.33	0.268	6.46291e-08
AC093673.1	3.33304e-12	0.782457	0.082	0.048	6.50976e-08
ZNF512	3.34375e-12	0.665233	0.107	0.067	6.53069e-08
CBX7	3.35245e-12	0.603318	0.134	0.09	6.54766e-08
WFS1	3.46181e-12	0.35713	0.284	0.222	6.76126e-08
PTPRM	3.69423e-12	0.374184	0.268	0.208	7.2152e-08
ALDH4A1	3.72585e-12	0.477331	0.19	0.138	7.27696e-08
COL6A3	3.77166e-12	0.843539	0.066	0.036	7.36642e-08
RPRD1A	3.88212e-12	0.513331	0.163	0.115	7.58216e-08
CD163L1	3.90079e-12	0.659954	0.118	0.077	7.61864e-08
C12orf49	3.96817e-12	0.462062	0.213	0.159	7.75023e-08
RPS15A	3.98101e-12	-0.194335	0.658	0.713	7.77531e-08
GPM6A	4.38275e-12	1.0164	0.053	0.027	8.55995e-08
LINC01480	4.64646e-12	1.73904	0.021	0.006	9.075e-08
SERINC3	4.67401e-12	0.24211	0.527	0.46	9.12881e-08
HSPA4L	4.689e-12	0.587363	0.129	0.086	9.15809e-08
RGS4	4.86852e-12	0.103662	0.866	0.816	9.5087e-08
GASK1B	4.92768e-12	-0.52705	0.16	0.215	9.62425e-08
SYTL4	4.99129e-12	1.16716	0.037	0.016	9.74849e-08
TAF7	5.01415e-12	0.435775	0.202	0.148	9.79314e-08
CRCP	5.10967e-12	0.825253	0.076	0.044	9.97971e-08
SCRG1	5.5859e-12	-0.388988	0.254	0.316	1.09098e-07
OGT	5.67104e-12	0.462163	0.204	0.151	1.10761e-07
TMIGD3	5.78382e-12	1.32775	0.034	0.014	1.12964e-07
RSRP1	5.85272e-12	0.593224	0.13	0.087	1.1431e-07
NXPH3	5.86405e-12	1.76056	0.02	0.006	1.14531e-07
CNFN	5.86699e-12	1.40428	0.031	0.012	1.14588e-07
FAM53B	5.90586e-12	0.839588	0.071	0.04	1.15347e-07
SNX16	6.01766e-12	0.625855	0.11	0.07	1.17531e-07
DLG4	6.19513e-12	0.708189	0.091	0.055	1.20997e-07
C7	6.48173e-12	0.451898	0.174	0.123	1.26595e-07
RTL5	6.60655e-12	0.90442	0.063	0.034	1.29033e-07
EXTL1	6.91017e-12	0.472561	0.181	0.13	1.34962e-07
TPT1	6.98568e-12	-0.149422	0.918	0.931	1.36437e-07
IFT27	7.09487e-12	0.613925	0.116	0.076	1.3857e-07
CEBPB	7.32496e-12	0.425961	0.227	0.172	1.43064e-07
FHOD3	7.49758e-12	0.466639	0.186	0.135	1.46435e-07
SPATA13	7.53375e-12	0.548835	0.158	0.111	1.47142e-07
PLD3	7.57667e-12	0.194887	0.703	0.653	1.4798e-07
RGL3	7.57785e-12	1.89725	0.017	0.004	1.48003e-07
AL365361.1	7.95324e-12	0.70611	0.089	0.053	1.55335e-07
SAMD4B	8.13691e-12	0.586364	0.13	0.088	1.58922e-07
CLDN15	8.15568e-12	1.33471	0.033	0.013	1.59289e-07
FYN	8.30913e-12	0.383001	0.265	0.206	1.62286e-07
HLA-E	8.4869e-12	0.265498	0.437	0.369	1.65758e-07
ATP2B4	8.54226e-12	0.236584	0.548	0.484	1.66839e-07
EGFLAM	8.71739e-12	0.367392	0.289	0.229	1.70259e-07
CREG2	8.764e-12	0.726651	0.094	0.058	1.7117e-07
TIMP4	8.96885e-12	0.568574	0.141	0.097	1.75171e-07
RNF187	9.10845e-12	0.227762	0.592	0.528	1.77897e-07
ZFYVE1	9.53098e-12	0.66348	0.097	0.06	1.8615e-07
IL13RA1	9.74013e-12	0.487655	0.17	0.121	1.90234e-07
AL591895.1	9.76608e-12	1.51312	0.027	0.009	1.90741e-07
CYSTM1	9.79237e-12	0.21589	0.657	0.598	1.91255e-07
MPP2	1.01362e-11	0.50451	0.153	0.106	1.9797e-07
NPC2	1.01479e-11	-0.282686	0.461	0.517	1.98198e-07
INSM1	1.03179e-11	1.41626	0.028	0.01	2.01519e-07
TMEM132D	1.03634e-11	1.15477	0.039	0.018	2.02408e-07
EML4	1.04804e-11	0.685595	0.1	0.063	2.04692e-07
RPS8	1.05708e-11	-0.159673	0.808	0.84	2.06459e-07
C2CD2	1.06479e-11	0.659586	0.105	0.067	2.07964e-07
TMEM114	1.1069e-11	1.02774	0.049	0.024	2.16189e-07
RHBDF2	1.10884e-11	0.720753	0.09	0.055	2.16568e-07
CHIC1	1.18726e-11	0.721354	0.084	0.051	2.31883e-07
TPST1	1.19795e-11	0.44078	0.2	0.148	2.33971e-07
ADORA1	1.22555e-11	1.05535	0.046	0.022	2.39362e-07
ARFGEF3	1.28879e-11	0.375674	0.263	0.204	2.51714e-07
FOXJ3	1.32013e-11	0.591804	0.123	0.082	2.57834e-07
ENO2	1.33541e-11	0.176894	0.781	0.736	2.60818e-07
TMEM233	1.35009e-11	0.749607	0.087	0.053	2.63687e-07
WBP2	1.40569e-11	0.198799	0.657	0.599	2.74546e-07
SLC18A3	1.40689e-11	-0.495218	0.128	0.18	2.7478e-07
ULK1	1.42558e-11	0.54754	0.152	0.107	2.7843e-07
TMEM159	1.49685e-11	0.847493	0.067	0.037	2.9235e-07
FBXW4	1.51322e-11	0.596726	0.13	0.088	2.95548e-07
SLCO2B1	1.53481e-11	0.390924	0.232	0.177	2.99764e-07
ZNF704	1.55444e-11	0.69704	0.091	0.056	3.03598e-07
MBTPS1	1.57048e-11	0.532347	0.143	0.098	3.0673e-07
TOM1	1.58477e-11	0.380609	0.27	0.212	3.09521e-07
DNAJB14	1.59912e-11	0.501276	0.16	0.113	3.12325e-07
RHOA	1.63759e-11	0.20295	0.671	0.623	3.19838e-07
MIR4435-2HG	1.66695e-11	0.671271	0.09	0.055	3.25572e-07
ALKBH5	1.6734e-11	0.407986	0.226	0.171	3.26833e-07
ARHGEF25	1.71366e-11	0.927949	0.057	0.03	3.34695e-07
KCNQ2	1.71952e-11	0.45516	0.207	0.155	3.35839e-07
LRP3	1.75813e-11	0.643252	0.105	0.067	3.4338e-07
NPRL3	1.82424e-11	0.567063	0.136	0.093	3.56292e-07
AGAP1	1.84987e-11	0.542659	0.128	0.086	3.61299e-07
FBXO44	1.85717e-11	0.401937	0.24	0.184	3.62723e-07
AHNAK2	1.89691e-11	0.20691	0.693	0.64	3.70486e-07
GALR1	1.92993e-11	-0.59791	0.094	0.14	3.76934e-07
SPTBN2	1.9824e-11	0.331809	0.325	0.264	3.87182e-07
PLEKHA1	2.0125e-11	0.63168	0.106	0.068	3.93061e-07
ANPEP	2.22116e-11	1.35465	0.03	0.012	4.33816e-07
SLC16A10	2.28282e-11	2.1188	0.016	0.004	4.45858e-07
SEPTIN6	2.34335e-11	0.410601	0.22	0.166	4.5768e-07
TGIF1	2.44025e-11	0.988608	0.051	0.026	4.76604e-07
MICA	2.44928e-11	0.896668	0.062	0.034	4.78369e-07
HCFC1R1	2.69267e-11	-0.231356	0.57	0.621	5.25906e-07
NLRP1	2.71535e-11	0.553023	0.14	0.097	5.30334e-07
TMEM240	2.72899e-11	1.08418	0.042	0.019	5.32999e-07
DBH	2.80805e-11	0.111352	0.956	0.906	5.48441e-07
ETV1	2.81229e-11	0.789989	0.07	0.04	5.49269e-07
TMEM50B	2.84138e-11	0.393586	0.234	0.18	5.54949e-07
HDAC5	2.84269e-11	0.417234	0.207	0.155	5.55205e-07
EPB41L2	2.84277e-11	0.367012	0.227	0.172	5.55222e-07
DDIT4	2.89885e-11	0.318738	0.268	0.208	5.66174e-07
CD81	2.92877e-11	-0.104785	0.971	0.969	5.72018e-07
HSD11B1	2.93933e-11	2.29916	0.014	0.003	5.74081e-07
COL22A1	2.94966e-11	2.26942	0.014	0.003	5.76098e-07
AP003469.4	2.97604e-11	1.17731	0.038	0.017	5.81251e-07
ACAD11	3.03202e-11	0.826066	0.062	0.034	5.92183e-07
PPFIBP2	3.05065e-11	0.50394	0.153	0.108	5.95823e-07
MPDZ	3.1261e-11	0.687429	0.091	0.056	6.10558e-07
KIT	3.17018e-11	1.08023	0.039	0.018	6.19168e-07
HDAC7	3.17899e-11	0.670345	0.088	0.054	6.20889e-07
ZBTB7A	3.21791e-11	0.593448	0.124	0.083	6.28489e-07
PRKX	3.24508e-11	0.732255	0.091	0.056	6.33797e-07
SGPP2	3.24627e-11	0.474338	0.19	0.141	6.34029e-07
RPL26	3.28162e-11	-0.179425	0.656	0.714	6.40933e-07
CTNNB1	3.34272e-11	0.339458	0.293	0.234	6.52867e-07
RBL2	3.44605e-11	0.671398	0.092	0.058	6.73047e-07
MYH10	3.46543e-11	0.506848	0.152	0.107	6.76834e-07
AHCTF1	3.73254e-11	0.766651	0.076	0.045	7.29003e-07
LMO2	3.81028e-11	0.613371	0.104	0.067	7.44186e-07
FPR1	3.81123e-11	0.683619	0.092	0.057	7.44371e-07
CAB39L	3.81481e-11	0.609178	0.107	0.069	7.45071e-07
SRP14-AS1	3.83985e-11	1.09983	0.038	0.017	7.49961e-07
NKX6-2	3.98502e-11	-1.48838	0.013	0.036	7.78315e-07
PIGP	4.0232e-11	0.480519	0.162	0.116	7.85772e-07
GPR68	4.12257e-11	0.776677	0.079	0.047	8.05178e-07
MMS19	4.13003e-11	0.505695	0.154	0.109	8.06635e-07
CBX6	4.14066e-11	0.428904	0.224	0.171	8.08713e-07
TAL1	4.25218e-11	1.42706	0.028	0.011	8.30493e-07
RPL3	4.39891e-11	-0.199173	0.675	0.717	8.5915e-07
KIF5A	4.42145e-11	0.239091	0.579	0.524	8.63554e-07
EIF6	4.90025e-11	0.334703	0.321	0.261	9.57068e-07
SGTB	4.96588e-11	0.411599	0.224	0.171	9.69886e-07
C1RL	5.00393e-11	0.791959	0.075	0.044	9.77317e-07
GATAD2B	5.06733e-11	0.766757	0.071	0.041	9.897e-07
SMAD2	5.34681e-11	0.353963	0.251	0.195	1.04429e-06
OCIAD2	5.42728e-11	0.390629	0.257	0.202	1.06e-06
TBXA2R	5.72719e-11	1.18072	0.035	0.015	1.11858e-06
PUM1	5.79245e-11	0.461148	0.182	0.134	1.13132e-06
GLG1	5.94287e-11	0.318812	0.363	0.303	1.1607e-06
EMD	6.53007e-11	0.458062	0.169	0.122	1.27539e-06
SLC27A1	6.61144e-11	0.624858	0.11	0.072	1.29128e-06
FOXO4	6.78133e-11	1.05078	0.04	0.019	1.32446e-06
ZCCHC17	6.88216e-11	0.312398	0.298	0.238	1.34415e-06
LMAN2L	6.95694e-11	0.630477	0.107	0.07	1.35876e-06
DNAJC13	7.1811e-11	0.424213	0.198	0.148	1.40254e-06
CRYBB2	7.23737e-11	-1.43035	0.013	0.036	1.41353e-06
NPAS4	7.25201e-11	-5.49997	0	0.013	1.41639e-06
PRODH	7.27656e-11	2.32222	0.013	0.002	1.42119e-06
AP001029.2	7.47458e-11	1.77394	0.019	0.006	1.45986e-06
EXOSC6	7.76126e-11	0.416498	0.191	0.142	1.51585e-06
PIANP	7.78613e-11	0.461962	0.162	0.117	1.52071e-06
HNRNPUL2	7.82889e-11	0.450635	0.183	0.135	1.52906e-06
TERF2IP	7.9883e-11	0.244436	0.475	0.41	1.56019e-06
USF1	8.00678e-11	-1.83515	0.007	0.027	1.5638e-06
UBE2H	8.13429e-11	0.47482	0.188	0.14	1.58871e-06
HECTD3	8.26352e-11	0.759971	0.072	0.042	1.61395e-06
DRAM1	8.29588e-11	0.79702	0.058	0.031	1.62027e-06
TTLL3	8.42709e-11	0.636039	0.089	0.055	1.64589e-06
YTHDC1	8.49609e-11	0.595418	0.111	0.073	1.65937e-06
NTHL1	8.59755e-11	0.612222	0.111	0.073	1.67919e-06
EPAS1	8.78142e-11	0.43553	0.191	0.142	1.7151e-06
BTBD2	8.92635e-11	0.383352	0.235	0.182	1.74341e-06
NANOS1	8.96979e-11	-1.59118	0.011	0.032	1.75189e-06
SYNGR1	9.17608e-11	0.252307	0.517	0.459	1.79218e-06
DACH1	9.24319e-11	1.20745	0.034	0.015	1.80529e-06
ACKR1	9.26565e-11	0.502078	0.154	0.109	1.80967e-06
RPS20	9.60323e-11	-0.252715	0.47	0.527	1.87561e-06
PDE1B	9.85012e-11	1.64031	0.022	0.007	1.92383e-06
BCAP31	1.00377e-10	0.220143	0.569	0.507	1.96047e-06
NMRK1	1.03085e-10	0.498743	0.142	0.099	2.01336e-06
UBR2	1.0712e-10	0.591838	0.116	0.077	2.09215e-06
LEPR	1.07847e-10	0.904815	0.05	0.026	2.10636e-06
RPGR	1.08163e-10	1.16988	0.033	0.014	2.11252e-06
ARHGEF7	1.11099e-10	0.390608	0.245	0.191	2.16987e-06
BCR	1.13864e-10	0.496428	0.148	0.104	2.22388e-06
EMB	1.1431e-10	0.496188	0.147	0.103	2.23258e-06
MAP1LC3B2	1.15461e-10	1.96492	0.016	0.004	2.25507e-06
METRNL	1.1586e-10	0.477508	0.146	0.103	2.26287e-06
TBC1D13	1.20976e-10	0.534778	0.136	0.094	2.36278e-06
ADIPOR2	1.21979e-10	0.555864	0.133	0.092	2.38238e-06
CPNE2	1.22143e-10	0.367349	0.25	0.195	2.38558e-06
TOM1L2	1.23076e-10	0.312986	0.345	0.285	2.4038e-06
ATG13	1.2312e-10	0.476639	0.171	0.125	2.40465e-06
MAP3K6	1.24511e-10	0.690468	0.089	0.055	2.43182e-06
RPS15	1.31668e-10	-0.150826	0.803	0.84	2.57161e-06
HECA	1.34518e-10	0.587339	0.11	0.073	2.62727e-06
EIF4E3	1.3513e-10	0.418315	0.19	0.141	2.63922e-06
ZFP36L2	1.35227e-10	0.340923	0.293	0.236	2.64112e-06
CHRNB2	1.38147e-10	0.693466	0.086	0.054	2.69815e-06
MPRIP	1.38319e-10	0.330299	0.263	0.206	2.70152e-06
HSPH1	1.38651e-10	0.308463	0.32	0.26	2.708e-06
THAP12	1.40038e-10	0.609654	0.097	0.062	2.73509e-06
ENTPD3	1.41893e-10	0.335939	0.281	0.224	2.77132e-06
PKM	1.45769e-10	0.12682	0.931	0.907	2.84702e-06
RHEBL1	1.49704e-10	1.02763	0.042	0.02	2.92387e-06
PTK7	1.5593e-10	1.59845	0.021	0.007	3.04546e-06
RAPGEF4	1.57773e-10	0.605867	0.104	0.068	3.08146e-06
NECAB2	1.57808e-10	-1.11374	0.023	0.049	3.08216e-06
CD46	1.58323e-10	0.311205	0.32	0.26	3.0922e-06
TPCN1	1.58453e-10	0.512871	0.139	0.097	3.09475e-06
ARL6	1.61024e-10	0.685817	0.085	0.052	3.14496e-06
ITGA1	1.61215e-10	0.718001	0.078	0.047	3.1487e-06
SREBF1	1.77137e-10	-0.485864	0.149	0.199	3.45966e-06
SERPING1	1.78338e-10	0.255497	0.482	0.426	3.48311e-06
MIA	1.83499e-10	-0.390267	0.325	0.378	3.58392e-06
LPGAT1	1.84702e-10	0.54236	0.125	0.085	3.60742e-06
C9orf72	1.86721e-10	0.409894	0.195	0.146	3.64686e-06
KCNC4	1.88099e-10	0.28815	0.382	0.322	3.67376e-06
TP53I13	1.88484e-10	0.613072	0.106	0.07	3.68129e-06
GSTM3	1.88865e-10	0.337828	0.264	0.208	3.68872e-06
MKKS	1.88913e-10	0.569704	0.118	0.079	3.68966e-06
RBM48	1.89326e-10	0.869853	0.057	0.032	3.69772e-06
RPL23A	1.89788e-10	-0.218163	0.534	0.593	3.70674e-06
PGPEP1	1.90542e-10	0.649689	0.095	0.061	3.72147e-06
SLC40A1	1.94294e-10	0.526384	0.128	0.088	3.79476e-06
ACSS1	1.97897e-10	0.749607	0.08	0.049	3.86512e-06
PLBD2	1.99012e-10	0.251925	0.511	0.459	3.8869e-06
RAB6B	2.05295e-10	0.149693	0.813	0.775	4.00962e-06
IFNAR2	2.06028e-10	0.645832	0.094	0.06	4.02394e-06
HCN1	2.07231e-10	0.591714	0.104	0.068	4.04743e-06
FAM189A2	2.10403e-10	0.874188	0.054	0.029	4.10938e-06
BLCAP	2.13625e-10	0.400579	0.243	0.19	4.17231e-06
NOP53	2.20783e-10	0.399173	0.212	0.162	4.31212e-06
CCDC126	2.23535e-10	0.708015	0.079	0.048	4.36586e-06
AMN1	2.26701e-10	0.509792	0.127	0.087	4.42769e-06
TPP1	2.27168e-10	0.344263	0.306	0.25	4.43681e-06
SEC14L1	2.27508e-10	0.607315	0.11	0.073	4.44346e-06
OBSL1	2.3281e-10	0.420805	0.2	0.151	4.54701e-06
CALCOCO2	2.3768e-10	0.388336	0.205	0.155	4.64213e-06
RGL2	2.38525e-10	0.52254	0.144	0.102	4.65863e-06
NAA38	2.4153e-10	-0.238997	0.476	0.534	4.71732e-06
CHD2	2.4915e-10	0.566379	0.113	0.075	4.86615e-06
EZH1	2.53189e-10	0.510361	0.157	0.113	4.94503e-06
IGFBP4	2.53583e-10	-0.406278	0.271	0.326	4.95274e-06
MTSS2	2.5489e-10	0.702786	0.083	0.051	4.97825e-06
PKIA	2.55627e-10	0.341941	0.255	0.201	4.99266e-06
MARK2	2.56801e-10	0.650582	0.086	0.053	5.01558e-06
YIPF2	2.60611e-10	0.581251	0.108	0.071	5.08999e-06
DOCK5	2.70101e-10	0.652728	0.092	0.059	5.27535e-06
PCDH9	2.71842e-10	0.337648	0.252	0.198	5.30934e-06
CSGALNACT1	2.75149e-10	0.562695	0.112	0.075	5.37394e-06
FOXN3	2.87413e-10	0.563555	0.12	0.082	5.61346e-06
MAP3K4	2.89702e-10	0.677383	0.086	0.054	5.65818e-06
ALDOC	2.92027e-10	-0.16067	0.751	0.78	5.70359e-06
CSF1R	2.94854e-10	0.30443	0.285	0.228	5.7588e-06
ST6GAL1	3.02143e-10	0.486515	0.155	0.112	5.90115e-06
ENPP5	3.06908e-10	0.69574	0.081	0.05	5.99423e-06
ATXN7L3	3.11538e-10	0.499925	0.158	0.114	6.08465e-06
PITPNC1	3.11574e-10	0.424311	0.183	0.136	6.08536e-06
TMEM91	3.16091e-10	1.08115	0.039	0.018	6.17358e-06
DCLK1	3.19147e-10	0.201866	0.369	0.302	6.23326e-06
LY75	3.26437e-10	1.38646	0.025	0.009	6.37563e-06
SLC25A23	3.33193e-10	0.418442	0.197	0.149	6.5076e-06
TOX4	3.36649e-10	0.446156	0.165	0.121	6.57509e-06
TRIM56	3.37252e-10	0.617688	0.09	0.057	6.58687e-06
NSMF	3.38336e-10	0.327229	0.29	0.234	6.60804e-06
WAS	3.38834e-10	0.858686	0.054	0.029	6.61776e-06
PTPRU	3.40309e-10	0.760558	0.071	0.042	6.64657e-06
B4GALT2	3.4542e-10	0.348059	0.29	0.235	6.74639e-06
EFNA5	3.46625e-10	0.603078	0.108	0.072	6.76993e-06
MXRA7	3.46791e-10	0.182199	0.7	0.663	6.77317e-06
PLEKHA4	3.5116e-10	-0.672668	0.079	0.118	6.85851e-06
RPL27	3.52381e-10	-0.236559	0.556	0.603	6.88235e-06
P2RX7	3.54553e-10	0.899782	0.052	0.028	6.92478e-06
C1orf21	3.57671e-10	0.373426	0.237	0.186	6.98567e-06
ATG16L2	3.59084e-10	0.75569	0.064	0.037	7.01328e-06
STK17B	3.61612e-10	0.706481	0.071	0.042	7.06265e-06
VCAN	3.62968e-10	0.556689	0.124	0.085	7.08913e-06
HSF1	3.66335e-10	0.413975	0.196	0.148	7.15489e-06
IRAK3	3.70045e-10	1.05962	0.039	0.019	7.22735e-06
PCBP2	3.71203e-10	0.220711	0.541	0.486	7.24996e-06
KDR	3.71534e-10	0.866352	0.056	0.031	7.25643e-06
KCTD2	3.71718e-10	0.382389	0.239	0.187	7.26002e-06
RBX1	3.79641e-10	-0.247872	0.442	0.497	7.41478e-06
TCEAL6	3.97238e-10	0.640022	0.09	0.058	7.75845e-06
MRAP2	4.07947e-10	0.398741	0.223	0.173	7.96762e-06
ADAM28	4.18992e-10	0.912881	0.049	0.026	8.18333e-06
STAG2	4.21714e-10	0.579346	0.097	0.063	8.2365e-06
COPS9	4.22762e-10	-0.216963	0.521	0.577	8.25695e-06
ANKRD35	4.23742e-10	0.711775	0.075	0.045	8.2761e-06
HCLS1	4.31232e-10	0.52859	0.14	0.1	8.4224e-06
TFDP2	4.40404e-10	0.613031	0.094	0.061	8.60152e-06
STK4	4.40726e-10	0.769141	0.068	0.04	8.60782e-06
TTBK2	4.44664e-10	0.485433	0.138	0.097	8.68474e-06
CHKA	4.58118e-10	0.536755	0.12	0.082	8.94751e-06
CLSTN3	4.79104e-10	0.286305	0.405	0.347	9.35739e-06
FBXO32	4.86163e-10	1.04366	0.041	0.02	9.49525e-06
SRRM2	4.87828e-10	0.330053	0.289	0.233	9.52778e-06
ADNP	4.89518e-10	0.446274	0.157	0.114	9.56078e-06
NTRK1	4.95341e-10	0.166885	0.751	0.714	9.6745e-06
SLC36A1	4.96368e-10	0.612335	0.095	0.061	9.69457e-06
SELENOI	5.04332e-10	0.41934	0.182	0.136	9.8501e-06
LONRF1	5.1978e-10	0.648191	0.087	0.055	1.01518e-05
CXorf56	5.20712e-10	0.659163	0.086	0.054	1.017e-05
HP1BP3	5.25999e-10	0.348706	0.233	0.181	1.02733e-05
BEX3	5.3926e-10	-0.161877	0.733	0.779	1.05323e-05
GPR107	5.4168e-10	0.410502	0.205	0.156	1.05796e-05
AGO2	5.48874e-10	0.912561	0.053	0.029	1.07201e-05
AKAP8	5.5502e-10	0.74053	0.072	0.043	1.08401e-05
FAM234A	5.57122e-10	0.386222	0.196	0.148	1.08811e-05
ASH1L	5.57155e-10	0.606413	0.101	0.066	1.08818e-05
TMEM241	5.62838e-10	0.959103	0.047	0.025	1.09928e-05
PODXL	5.64494e-10	0.697086	0.083	0.052	1.10251e-05
AFTPH	5.71725e-10	0.666087	0.086	0.055	1.11664e-05
LGALS3	5.81138e-10	-0.41168	0.25	0.303	1.13502e-05
MIR29B2CHG	5.93951e-10	0.973961	0.047	0.024	1.16005e-05
C11orf96	5.94441e-10	0.27447	0.312	0.254	1.161e-05
SPRY1	5.97249e-10	0.897246	0.051	0.027	1.16649e-05
MEF2D	5.98113e-10	0.543792	0.12	0.082	1.16817e-05
RAB3IP	6.00111e-10	0.73354	0.068	0.04	1.17208e-05
NME2	6.08409e-10	-0.149794	0.718	0.761	1.18828e-05
ADCY4	6.13958e-10	0.959103	0.047	0.024	1.19912e-05
FHL1	6.15273e-10	0.254264	0.366	0.304	1.20169e-05
PPM1K	6.18183e-10	0.406076	0.192	0.145	1.20737e-05
FAM229A	6.26995e-10	1.00052	0.04	0.019	1.22458e-05
TEKT4	6.4071e-10	1.56571	0.021	0.007	1.25137e-05
SLC29A3	6.48104e-10	0.962821	0.048	0.026	1.26581e-05
ATG16L1	6.57705e-10	0.636039	0.089	0.056	1.28456e-05
LETMD1	6.61328e-10	0.505543	0.131	0.092	1.29164e-05
SH2B2	6.63495e-10	0.956026	0.044	0.022	1.29587e-05
EIF3E	6.67985e-10	0.395123	0.192	0.144	1.30464e-05
DUSP1	6.7809e-10	-0.538958	0.184	0.233	1.32438e-05
DDX3Y	6.95541e-10	0.783555	0.063	0.036	1.35846e-05
SYMPK	6.99699e-10	0.548276	0.118	0.08	1.36658e-05
USP54	7.03846e-10	0.928873	0.049	0.026	1.37468e-05
COX17	7.05072e-10	-0.256293	0.416	0.473	1.37708e-05
MAP4K3	7.09557e-10	0.676638	0.074	0.045	1.38584e-05
ATP13A3	7.10626e-10	0.653642	0.087	0.055	1.38792e-05
CD209	7.1364e-10	-1.49693	0.011	0.031	1.39381e-05
COL6A2	7.14941e-10	0.351774	0.202	0.153	1.39635e-05
TNK1	7.2178e-10	1.47994	0.022	0.008	1.40971e-05
ACOT7	7.26481e-10	0.150741	0.81	0.77	1.41889e-05
PDE8B	7.28097e-10	0.911595	0.049	0.026	1.42205e-05
NEBL	7.31559e-10	0.38576	0.213	0.164	1.42881e-05
TRAPPC2	7.31633e-10	0.615286	0.101	0.067	1.42895e-05
FCER1G	7.55273e-10	-0.413114	0.244	0.296	1.47512e-05
GNS	7.72866e-10	0.38767	0.222	0.173	1.50948e-05
CYB5R1	7.76662e-10	0.235398	0.516	0.462	1.5169e-05
RPL37	7.96383e-10	-0.158909	0.749	0.795	1.55542e-05
PHYHIP	8.01346e-10	0.407379	0.179	0.134	1.56511e-05
FAM171A2	8.10415e-10	0.621118	0.093	0.06	1.58282e-05
KRT19	8.13628e-10	-0.327276	0.365	0.417	1.5891e-05
SLC12A6	8.22817e-10	0.629313	0.094	0.061	1.60704e-05
AHCYL1	8.27604e-10	0.494187	0.156	0.114	1.61639e-05
TAZ	8.31734e-10	0.592733	0.096	0.063	1.62446e-05
FBLL1	8.39879e-10	0.360502	0.269	0.217	1.64037e-05
SLC1A1	8.62354e-10	0.851435	0.053	0.029	1.68426e-05
AMIGO1	8.77218e-10	0.583685	0.098	0.064	1.71329e-05
CLSTN1	8.86112e-10	0.203571	0.602	0.546	1.73067e-05
CDH23	8.97069e-10	-1.64122	0.008	0.026	1.75207e-05
VWA5A	9.02775e-10	0.371114	0.216	0.166	1.76321e-05
RPS18	9.04322e-10	-0.185227	0.672	0.71	1.76623e-05
BTN3A1	9.08131e-10	0.588565	0.109	0.073	1.77367e-05
FOLH1	9.31094e-10	1.08401	0.034	0.016	1.81852e-05
RRAS2	9.41392e-10	0.67619	0.079	0.049	1.83863e-05
GABBR1	9.56815e-10	0.290915	0.379	0.323	1.86876e-05
LZTS3	9.5713e-10	0.532714	0.117	0.08	1.86937e-05
APMAP	9.61403e-10	0.257879	0.405	0.346	1.87772e-05
TLN2	9.78771e-10	0.366693	0.24	0.189	1.91164e-05
HSPG2	9.84005e-10	0.29638	0.325	0.269	1.92186e-05
ANTXR1	9.87022e-10	0.456769	0.137	0.097	1.92775e-05
MSL1	9.96033e-10	0.42228	0.186	0.14	1.94535e-05
UCN	1.00021e-09	-0.941003	0.045	0.077	1.95352e-05
AKNA	1.03151e-09	0.771917	0.065	0.038	2.01464e-05
TMOD1	1.03799e-09	0.192844	0.627	0.57	2.0273e-05
SLC25A36	1.04147e-09	0.471827	0.154	0.112	2.0341e-05
SIPA1L1	1.04228e-09	0.631736	0.087	0.056	2.03568e-05
FAXC	1.04307e-09	0.477173	0.15	0.108	2.03723e-05
AFF1	1.06084e-09	0.491285	0.144	0.103	2.07192e-05
COL1A2	1.06399e-09	-0.386243	0.324	0.374	2.07809e-05
DTWD1	1.07464e-09	0.794394	0.058	0.033	2.09888e-05
CEP68	1.08198e-09	0.633797	0.085	0.054	2.11322e-05
KIAA1549L	1.08934e-09	0.63399	0.09	0.058	2.12759e-05
LRP10	1.0978e-09	0.32916	0.269	0.216	2.14412e-05
BLOC1S6	1.10306e-09	0.343166	0.257	0.204	2.1544e-05
GBP1	1.15415e-09	-1.0172	0.027	0.053	2.25418e-05
TEPSIN	1.15498e-09	0.782091	0.061	0.035	2.25579e-05
AGPAT2	1.18457e-09	0.543279	0.121	0.084	2.31359e-05
RPL22L1	1.2209e-09	-0.613753	0.084	0.124	2.38454e-05
TSPAN12	1.23656e-09	1.21865	0.029	0.012	2.41512e-05
SEMA4D	1.28198e-09	0.44975	0.157	0.115	2.50383e-05
RBM33	1.28297e-09	0.665346	0.086	0.055	2.50578e-05
NLGN4Y	1.28788e-09	1.1094	0.036	0.017	2.51537e-05
BMF	1.29475e-09	1.21789	0.029	0.013	2.52877e-05
COL28A1	1.30465e-09	0.408694	0.215	0.167	2.54811e-05
C11orf95	1.32402e-09	0.579272	0.102	0.068	2.58594e-05
AC008443.5	1.33456e-09	0.882219	0.051	0.028	2.60653e-05
AL365203.2	1.34253e-09	1.64836	0.018	0.006	2.6221e-05
METTL7A	1.34437e-09	0.371465	0.227	0.177	2.62569e-05
ITGB4	1.36136e-09	0.391859	0.246	0.196	2.65887e-05
COQ8A	1.36159e-09	0.515656	0.124	0.087	2.65933e-05
PCYOX1	1.36627e-09	0.320506	0.267	0.214	2.66846e-05
PPP1R9B	1.41926e-09	0.548008	0.114	0.078	2.77195e-05
NECTIN2	1.44068e-09	0.41538	0.183	0.138	2.81379e-05
HSP90B1	1.4551e-09	-0.283501	0.396	0.447	2.84196e-05
CLIC6	1.55414e-09	1.78132	0.016	0.005	3.0354e-05
ITGA3	1.55953e-09	0.380414	0.246	0.196	3.04592e-05
EVI2A	1.62559e-09	0.892701	0.047	0.025	3.17495e-05
ARHGEF26	1.62649e-09	0.507878	0.125	0.087	3.17669e-05
EMC2	1.64969e-09	0.417504	0.172	0.128	3.22202e-05
UNC13A	1.65116e-09	0.418626	0.17	0.126	3.22487e-05
TBC1D2B	1.66545e-09	0.710927	0.075	0.046	3.2528e-05
DHCR7	1.6655e-09	-0.296745	0.338	0.394	3.25288e-05
NR1H2	1.6761e-09	0.455642	0.152	0.111	3.27359e-05
RPS3A	1.68963e-09	-0.172054	0.724	0.756	3.30002e-05
ACSF2	1.71028e-09	1.26674	0.028	0.012	3.34034e-05
VENTX	1.75263e-09	1.20595	0.028	0.012	3.42306e-05
WDR7	1.77541e-09	0.432211	0.173	0.129	3.46755e-05
BCL9L	1.77737e-09	0.920303	0.05	0.027	3.47139e-05
TMEM47	1.82307e-09	0.509776	0.117	0.08	3.56064e-05
NAIP	1.86475e-09	0.642796	0.087	0.056	3.64204e-05
DHRS7	1.86611e-09	0.311374	0.291	0.237	3.6447e-05
ATN1	1.87437e-09	0.471806	0.16	0.118	3.66083e-05
PDE4A	1.89184e-09	0.921494	0.05	0.027	3.69495e-05
LPL	1.92147e-09	0.177279	0.67	0.622	3.75283e-05
TULP3	1.93993e-09	0.930372	0.048	0.025	3.78888e-05
CALCRL	1.94846e-09	0.981157	0.039	0.02	3.80554e-05
TENM3	1.95842e-09	0.520001	0.129	0.091	3.825e-05
RUNDC3B	2.00638e-09	0.668271	0.08	0.051	3.91866e-05
RPL30	2.01401e-09	-0.157546	0.674	0.726	3.93356e-05
MAU2	2.0212e-09	0.530623	0.112	0.077	3.9476e-05
SLC18A1	2.04884e-09	0.303382	0.282	0.228	4.00159e-05
CDS2	2.19826e-09	0.230661	0.448	0.388	4.29343e-05
WSB2	2.23746e-09	0.212088	0.519	0.463	4.36998e-05
RNMT	2.26338e-09	0.532062	0.1	0.066	4.42061e-05
HNRNPL	2.31565e-09	0.437135	0.164	0.121	4.52269e-05
GPBP1L1	2.32895e-09	0.541222	0.122	0.085	4.54867e-05
SPSB3	2.32989e-09	0.517608	0.125	0.088	4.55051e-05
SSH1	2.33913e-09	0.514566	0.115	0.08	4.56855e-05
FAM13A	2.36579e-09	0.703936	0.072	0.044	4.62062e-05
RIT2	2.37523e-09	0.381948	0.212	0.165	4.63907e-05
SSBP2	2.40777e-09	0.506689	0.127	0.089	4.70262e-05
BCAS4	2.41447e-09	0.519302	0.121	0.084	4.7157e-05
PTPRC	2.42022e-09	0.668644	0.078	0.049	4.72693e-05
TNPO2	2.42096e-09	0.372862	0.219	0.171	4.72837e-05
SLC3A2	2.42715e-09	0.296679	0.277	0.223	4.74046e-05
MAF1	2.44087e-09	0.46052	0.146	0.105	4.76725e-05
NET1	2.44735e-09	0.642034	0.077	0.048	4.77992e-05
SLC25A27	2.55251e-09	0.850155	0.054	0.03	4.9853e-05
GPR176	2.59835e-09	0.779122	0.063	0.037	5.07483e-05
MAP3K12	2.60199e-09	0.546891	0.115	0.079	5.08195e-05
SPRED3	2.64924e-09	1.11692	0.031	0.014	5.17424e-05
IQSEC1	2.69957e-09	0.504311	0.126	0.088	5.27253e-05
CLPTM1	2.72585e-09	0.329092	0.283	0.231	5.32386e-05
MYADM	2.73397e-09	0.296428	0.32	0.266	5.33972e-05
NR4A1	2.73831e-09	-0.534186	0.16	0.206	5.34819e-05
AKT3	2.76353e-09	0.377085	0.221	0.173	5.39745e-05
SFXN1	2.7749e-09	0.491179	0.121	0.085	5.41965e-05
PLEKHA6	2.77693e-09	0.533161	0.126	0.089	5.42363e-05
TMEM71	2.81279e-09	1.55892	0.018	0.006	5.49365e-05
KLF9	2.82889e-09	0.474035	0.148	0.108	5.52511e-05
GTPBP3	2.95761e-09	0.584015	0.101	0.068	5.77651e-05
PDZD4	2.95891e-09	0.457757	0.142	0.103	5.77905e-05
SPARC	2.97594e-09	-0.150113	0.842	0.86	5.8123e-05
AC008267.5	3.00809e-09	0.926857	0.045	0.024	5.8751e-05
RPL34	3.01373e-09	-0.123283	0.812	0.857	5.88611e-05
CSNK2A2	3.09383e-09	0.523511	0.114	0.078	6.04256e-05
NGB	3.10424e-09	0.887546	0.051	0.029	6.06289e-05
PLXNB1	3.20584e-09	0.601059	0.103	0.069	6.26134e-05
RCAN2	3.23589e-09	0.489383	0.126	0.089	6.32001e-05
UNC119	3.2556e-09	0.479566	0.13	0.092	6.35852e-05
PWWP3A	3.28635e-09	0.385058	0.22	0.172	6.41856e-05
ISCA2	3.29745e-09	0.520566	0.124	0.087	6.44025e-05
GPR37L1	3.31196e-09	-0.511003	0.115	0.158	6.4686e-05
OAZ2	3.36648e-09	0.277728	0.371	0.318	6.57507e-05
OLFML3	3.40089e-09	0.637086	0.095	0.063	6.64228e-05
RAB2B	3.40286e-09	0.388424	0.187	0.142	6.64613e-05
KANTR	3.41941e-09	1.00187	0.042	0.021	6.67845e-05
RAB3A	3.44061e-09	0.273892	0.38	0.324	6.71985e-05
PRRC2B	3.48182e-09	0.317802	0.266	0.214	6.80034e-05
HPF1	3.48607e-09	0.438552	0.144	0.104	6.80863e-05
CCDC28A	3.50675e-09	0.418948	0.155	0.114	6.84904e-05
CARM1	3.54948e-09	0.481582	0.133	0.095	6.93248e-05
GUCY1B1	3.58014e-09	0.307259	0.257	0.205	6.99236e-05
USP20	3.58778e-09	0.600315	0.096	0.064	7.0073e-05
SLC7A6	3.61904e-09	0.922859	0.045	0.024	7.06834e-05
MOB2	3.63315e-09	0.44023	0.148	0.108	7.0959e-05
LINC02352	3.65531e-09	1.37835	0.023	0.009	7.13918e-05
ZADH2	3.67881e-09	0.644186	0.08	0.051	7.18508e-05
WHRN	3.68389e-09	0.837783	0.048	0.026	7.19501e-05
STX18	3.68904e-09	0.526421	0.115	0.08	7.20505e-05
AC110285.2	3.71179e-09	1.22274	0.028	0.012	7.24951e-05
STX5	3.72255e-09	0.554955	0.107	0.073	7.27051e-05
OSBPL8	3.72574e-09	0.325695	0.209	0.162	7.27674e-05
RBMS2	3.74436e-09	0.655948	0.073	0.045	7.31311e-05
BTG1	3.78097e-09	0.461289	0.155	0.114	7.3846e-05
SLA	3.82632e-09	0.675814	0.067	0.04	7.47318e-05
ZMAT2	3.86768e-09	0.419032	0.176	0.132	7.55396e-05
STARD3	3.90425e-09	0.496262	0.121	0.084	7.62539e-05
TMEM170B	3.91583e-09	0.692323	0.07	0.043	7.648e-05
NELFE	3.94476e-09	0.363074	0.236	0.188	7.7045e-05
HSPA13	3.94702e-09	0.37739	0.197	0.152	7.70892e-05
IRF2BP2	3.95099e-09	0.371854	0.221	0.173	7.71668e-05
IL11RA	3.95941e-09	0.754143	0.055	0.032	7.73312e-05
AC010642.2	3.98284e-09	0.384793	0.184	0.139	7.77889e-05
HES6	3.99037e-09	-0.685273	0.058	0.091	7.79359e-05
CPD	4.02937e-09	0.427348	0.163	0.121	7.86976e-05
NARF	4.06756e-09	0.472723	0.134	0.096	7.94435e-05
STMN4	4.07035e-09	0.311598	0.326	0.273	7.9498e-05
EXOC6B	4.07783e-09	0.539595	0.102	0.069	7.96442e-05
NEGR1	4.09353e-09	0.494793	0.135	0.097	7.99507e-05
CFB	4.13562e-09	0.970737	0.043	0.022	8.07728e-05
SRSF5	4.14982e-09	0.291657	0.329	0.274	8.10502e-05
CYB561	4.15342e-09	0.123014	0.897	0.861	8.11205e-05
HEXB	4.28144e-09	0.415582	0.163	0.121	8.36209e-05
DLGAP4	4.28198e-09	0.348055	0.231	0.182	8.36314e-05
NEK9	4.40719e-09	0.560351	0.098	0.066	8.60769e-05
PSME2	4.4147e-09	-0.397962	0.178	0.226	8.62234e-05
UPF1	4.52054e-09	0.438893	0.147	0.107	8.82906e-05
TNS1	4.65215e-09	0.354153	0.234	0.185	9.08612e-05
ECEL1	4.85107e-09	0.505975	0.116	0.081	9.47462e-05
SESN3	4.86891e-09	0.372691	0.218	0.171	9.50948e-05
CLEC12A	4.96432e-09	1.61519	0.018	0.006	9.69582e-05
STAB1	4.98662e-09	0.302917	0.376	0.323	9.73937e-05
FGF7	5.03951e-09	0.596398	0.087	0.056	9.84266e-05
GALC	5.05408e-09	0.541394	0.117	0.082	9.87113e-05
RPL10	5.08461e-09	-0.168668	0.81	0.83	9.93075e-05
PRLR	5.11116e-09	1.01744	0.038	0.019	9.98261e-05
MARCKSL1	5.11151e-09	-0.634218	0.07	0.105	9.98328e-05
OPRK1	5.14912e-09	-1.42197	0.011	0.03	0.000100567
STX1B	5.16713e-09	0.503901	0.118	0.083	0.000100919
TMED8	5.21417e-09	0.403934	0.166	0.124	0.000101838
CHMP4B	5.24136e-09	0.368542	0.256	0.207	0.000102369
H1FX	5.244e-09	0.341826	0.298	0.248	0.000102421
ZFC3H1	5.26584e-09	0.665096	0.073	0.045	0.000102847
UBE2G1	5.31134e-09	0.504953	0.119	0.083	0.000103736
LINC02268	5.31503e-09	1.20802	0.027	0.012	0.000103808
EHD3	5.33497e-09	0.300326	0.306	0.253	0.000104197
MAB21L2	5.33854e-09	0.660945	0.074	0.046	0.000104267
MT-ND1	5.45432e-09	0.266994	0.965	0.983	0.000106528
CERT1	5.48296e-09	0.368337	0.214	0.167	0.000107088
AL353622.1	5.5128e-09	2.01264	0.012	0.003	0.000107671
PRKCE	5.55597e-09	0.480132	0.136	0.098	0.000108514
CNKSR3	5.60118e-09	0.703314	0.066	0.04	0.000109397
SEPTIN3	5.6344e-09	0.347314	0.23	0.182	0.000110045
PIK3CB	5.64976e-09	0.512668	0.116	0.081	0.000110345
INAFM2	5.73142e-09	0.538277	0.106	0.072	0.00011194
TUG1	5.79237e-09	0.526356	0.107	0.073	0.000113131
PPDPF	5.81517e-09	0.179082	0.612	0.557	0.000113576
CASP7	5.90179e-09	0.951241	0.039	0.02	0.000115268
RFFL	5.9492e-09	0.658459	0.08	0.051	0.000116194
IKZF5	5.99955e-09	0.588415	0.092	0.061	0.000117177
FOLR2	6.0393e-09	-0.569551	0.1	0.139	0.000117954
CCL14	6.20594e-09	0.465041	0.125	0.089	0.000121208
THAP3	6.41329e-09	0.643273	0.079	0.05	0.000125258
NR2C1	6.48038e-09	0.823589	0.052	0.029	0.000126568
HSD11B1L	6.48315e-09	0.535948	0.103	0.07	0.000126622
CAMSAP2	6.48484e-09	0.345436	0.237	0.189	0.000126656
GPD1L	6.48753e-09	0.503232	0.121	0.085	0.000126708
SRC	6.64326e-09	0.82811	0.054	0.031	0.00012975
RRM2	6.7181e-09	-2.63747	0.002	0.014	0.000131211
KCTD17	6.73587e-09	0.490062	0.129	0.092	0.000131558
CSPG4	6.80351e-09	0.766953	0.06	0.035	0.000132879
UQCRH	6.89264e-09	-0.179395	0.574	0.625	0.00013462
TMEM161A	6.91055e-09	0.610946	0.093	0.062	0.00013497
BTRC	6.92725e-09	0.454674	0.148	0.108	0.000135296
PDZD8	6.94128e-09	0.379061	0.201	0.156	0.00013557
SAP30L	6.96794e-09	0.456354	0.138	0.1	0.000136091
CLCN6	7.02248e-09	0.287632	0.339	0.287	0.000137156
GCH1	7.13774e-09	0.398299	0.18	0.137	0.000139407
TP53INP1	7.14974e-09	0.792979	0.059	0.035	0.000139642
RAB5A	7.26898e-09	0.332872	0.246	0.197	0.00014197
CALB2	7.43193e-09	-0.485585	0.171	0.216	0.000145153
TNRC6B	7.47154e-09	0.653561	0.084	0.055	0.000145927
TRIM58	7.47668e-09	0.455921	0.154	0.115	0.000146027
SRGAP1	7.49046e-09	0.587855	0.092	0.061	0.000146296
SAMD11	7.5001e-09	-0.522202	0.099	0.139	0.000146485
ITPKC	7.57441e-09	0.681982	0.076	0.048	0.000147936
MYH14	7.61116e-09	0.529343	0.104	0.071	0.000148654
SERPINE2	7.65181e-09	0.441839	0.156	0.116	0.000149447
COX6B1	7.68128e-09	-0.176826	0.588	0.635	0.000150023
CALD1	8.08376e-09	0.311413	0.218	0.17	0.000157884
PGRMC2	8.33602e-09	0.355487	0.22	0.173	0.000162811
KDM5D	8.5079e-09	0.937435	0.042	0.022	0.000166168
ELOB	8.65319e-09	-0.185075	0.658	0.696	0.000169005
HIPK3	8.79877e-09	0.381709	0.185	0.141	0.000171849
SLC6A6	8.80246e-09	0.99302	0.037	0.019	0.000171921
FAM114A1	8.84023e-09	0.37902	0.18	0.137	0.000172659
SF1	8.90896e-09	0.313312	0.288	0.237	0.000174001
GAB1	9.0409e-09	0.557176	0.08	0.051	0.000176578
PLCB4	9.14594e-09	0.483244	0.132	0.095	0.000178629
STYXL1	9.20395e-09	0.614633	0.078	0.05	0.000179762
ZRANB1	9.22487e-09	0.561598	0.103	0.071	0.000180171
GOLPH3L	9.27898e-09	0.688207	0.079	0.051	0.000181228
CREBL2	9.332e-09	0.41146	0.164	0.123	0.000182263
NBR1	9.36672e-09	0.4029	0.18	0.138	0.000182941
PPFIA3	9.43898e-09	0.369599	0.204	0.159	0.000184353
ST8SIA3	9.46799e-09	0.487276	0.141	0.103	0.000184919
GTF2I	9.47293e-09	0.179417	0.699	0.67	0.000185016
RMND5B	9.49297e-09	0.571598	0.099	0.067	0.000185407
TAC3	9.50521e-09	0.223203	0.421	0.363	0.000185646
SH3D19	9.57314e-09	0.453045	0.132	0.095	0.000186973
NELFCD	9.58388e-09	0.376906	0.199	0.154	0.000187183
KCTD7	9.81253e-09	0.5211	0.114	0.079	0.000191649
AC091729.3	9.9233e-09	0.952521	0.041	0.022	0.000193812
ANO5	1.00921e-08	0.592421	0.089	0.058	0.000197109
FAM53C	1.00969e-08	0.538387	0.107	0.074	0.000197202
TMEM161B-AS1	1.01052e-08	0.682691	0.066	0.04	0.000197364
HCG27	1.01085e-08	1.84843	0.013	0.003	0.00019743
UBL3	1.01501e-08	0.357977	0.233	0.186	0.000198241
TUFT1	1.01661e-08	0.608849	0.086	0.056	0.000198554
CSTF3	1.02715e-08	0.505181	0.115	0.081	0.000200613
EFNA1	1.03389e-08	0.673777	0.074	0.046	0.000201929
SLC22A15	1.03898e-08	0.801605	0.054	0.031	0.000202924
RRAS	1.04007e-08	0.342337	0.266	0.217	0.000203136
CPNE6	1.0671e-08	-0.593079	0.071	0.105	0.000208415
EPS15	1.08846e-08	0.272848	0.333	0.28	0.000212586
NRIP2	1.08853e-08	1.10166	0.029	0.013	0.000212601
CRBN	1.09798e-08	0.35539	0.203	0.157	0.000214447
CLEC2D	1.10309e-08	1.04358	0.036	0.018	0.000215445
TNFRSF25	1.10517e-08	0.78673	0.052	0.03	0.000215851
ATOH8	1.13762e-08	0.888385	0.046	0.025	0.000222188
IGLC2	1.18047e-08	-1.04339	0.024	0.047	0.000230558
GLIPR2	1.19185e-08	0.570847	0.094	0.063	0.000232781
GIMAP8	1.19874e-08	0.982824	0.037	0.019	0.000234126
NSD3	1.24464e-08	0.442777	0.143	0.105	0.000243092
SLC16A12	1.24864e-08	0.686036	0.072	0.046	0.000243873
SEMA3B	1.25399e-08	-0.362956	0.337	0.382	0.000244917
ARID5B	1.26405e-08	0.795963	0.052	0.03	0.000246882
MT3	1.26856e-08	-0.140165	0.665	0.721	0.000247762
DHRS11	1.27054e-08	0.949799	0.037	0.019	0.000248149
PIGU	1.27192e-08	0.510795	0.127	0.092	0.000248419
TAGLN	1.28304e-08	-0.507714	0.142	0.185	0.000250591
SGSM1	1.28512e-08	0.412225	0.159	0.119	0.000250997
FILIP1	1.29538e-08	0.911001	0.04	0.021	0.000253001
C19orf12	1.29629e-08	0.383298	0.206	0.162	0.000253178
RRAGC	1.31087e-08	0.355285	0.202	0.157	0.000256026
LDLR	1.31733e-08	-0.304322	0.261	0.313	0.000257287
SOD2	1.32173e-08	0.273884	0.403	0.354	0.000258147
HIPK2	1.322e-08	0.612612	0.085	0.056	0.0002582
AC096564.1	1.33494e-08	1.66235	0.016	0.005	0.000260727
FAM193B	1.3367e-08	0.549419	0.101	0.069	0.000261072
NCKIPSD	1.35468e-08	0.438148	0.128	0.092	0.000264583
BMI1	1.39229e-08	0.53033	0.11	0.077	0.000271927
SYNGR2	1.40736e-08	0.389224	0.196	0.152	0.000274872
NR4A3	1.4245e-08	-1.51663	0.009	0.026	0.000278219
IL6ST	1.43424e-08	0.301719	0.276	0.226	0.000280122
CCAR1	1.44323e-08	0.52647	0.098	0.067	0.000281877
TST	1.4453e-08	0.55085	0.088	0.058	0.000282281
USP22	1.45152e-08	0.244342	0.372	0.317	0.000283497
ZNF83	1.48802e-08	0.523123	0.114	0.08	0.000290626
EVA1C	1.49737e-08	0.758064	0.061	0.037	0.000292451
LYRM1	1.5123e-08	0.50509	0.109	0.076	0.000295368
SCYL2	1.51875e-08	0.508256	0.116	0.082	0.000296626
C5orf56	1.52262e-08	0.607044	0.09	0.06	0.000297383
SLC25A37	1.54161e-08	0.674401	0.068	0.042	0.000301092
CTDSP2	1.54842e-08	0.430357	0.174	0.133	0.000302422
SYNE1	1.56713e-08	0.490034	0.127	0.091	0.000306077
GCNT2	1.56883e-08	0.773937	0.057	0.033	0.000306408
AC004889.1	1.58205e-08	1.07614	0.03	0.014	0.00030899
IL4R	1.58336e-08	0.818568	0.05	0.028	0.000309247
RAB39B	1.5836e-08	0.567287	0.1	0.068	0.000309292
MMD	1.59276e-08	0.320319	0.267	0.218	0.000311082
GOLGB1	1.60005e-08	0.441567	0.152	0.113	0.000312507
PCGF2	1.60297e-08	0.614206	0.079	0.051	0.000313076
LCN10	1.6046e-08	1.3883	0.021	0.008	0.000313395
CCL21	1.61781e-08	2.10541	0.011	0.002	0.000315975
LINC00899	1.6327e-08	1.42073	0.019	0.007	0.000318882
CD37	1.65433e-08	0.653358	0.071	0.045	0.000323107
HOXC6	1.6598e-08	0.82919	0.047	0.026	0.000324176
YPEL2	1.68126e-08	0.650165	0.066	0.04	0.000328367
CHMP1A	1.68259e-08	0.342461	0.224	0.178	0.000328627
MBD2	1.68267e-08	0.496767	0.108	0.075	0.000328643
IGF2R	1.6835e-08	0.474859	0.117	0.083	0.000328804
ALG14	1.70135e-08	0.488288	0.11	0.076	0.000332291
FKBP4	1.70811e-08	0.310093	0.244	0.196	0.000333612
DAGLB	1.71065e-08	0.627153	0.078	0.05	0.000334107
C15orf61	1.71274e-08	0.443213	0.136	0.099	0.000334515
ARHGAP17	1.717e-08	0.434014	0.147	0.108	0.000335347
JAK3	1.72154e-08	0.736922	0.065	0.04	0.000336234
SAMD4A	1.72605e-08	0.656837	0.074	0.047	0.000337115
FOSB	1.74369e-08	-2.02604	0.004	0.018	0.00034056
LINC01198	1.75406e-08	0.956516	0.04	0.021	0.000342585
DYNC2LI1	1.76452e-08	0.736584	0.055	0.032	0.000344628
RRM2B	1.77157e-08	0.491179	0.121	0.086	0.000346006
DNAJC4	1.77376e-08	0.477966	0.133	0.097	0.000346433
IL1R1	1.77851e-08	1.15915	0.028	0.012	0.000347362
RUNX2	1.81111e-08	1.05642	0.032	0.016	0.000353728
FRAT2	1.82966e-08	1.30895	0.022	0.009	0.000357352
TNFAIP2	1.84768e-08	0.485992	0.116	0.082	0.000360871
AC084198.2	1.85334e-08	1.10362	0.031	0.014	0.000361976
FAM162B	1.85699e-08	0.707154	0.059	0.035	0.000362688
DHX40	1.88803e-08	0.595618	0.085	0.056	0.000368752
AGPAT4	1.89727e-08	0.5231	0.118	0.084	0.000370557
SULT1A2	1.94815e-08	1.46036	0.019	0.007	0.000380493
MRGPRF	1.98717e-08	0.910827	0.044	0.024	0.000388114
RNF208	2.01281e-08	0.614179	0.08	0.052	0.000393123
KLHL18	2.04509e-08	0.487048	0.112	0.079	0.000399426
KIF1B	2.04893e-08	0.254742	0.455	0.407	0.000400177
PODXL2	2.07272e-08	0.215455	0.405	0.348	0.000404824
PSMA3-AS1	2.13127e-08	0.64517	0.073	0.046	0.000416257
CCDC68	2.14538e-08	0.547025	0.094	0.064	0.000419013
KDM3B	2.15269e-08	0.531443	0.092	0.061	0.000420442
GBA	2.16377e-08	0.312671	0.279	0.23	0.000422606
FMR1	2.21023e-08	0.474237	0.118	0.084	0.00043168
PHF2	2.22919e-08	0.682809	0.07	0.044	0.000435382
RPS24	2.23223e-08	-0.149409	0.735	0.769	0.000435978
ZNF862	2.24333e-08	0.87934	0.046	0.026	0.000438144
AP1S1	2.2505e-08	0.282241	0.353	0.302	0.000439544
TNFRSF21	2.28312e-08	0.266102	0.328	0.276	0.000445917
AC073283.2	2.29146e-08	1.46581	0.019	0.007	0.000447545
PLXND1	2.29857e-08	0.411212	0.168	0.128	0.000448934
MT1E	2.36206e-08	-0.373484	0.184	0.231	0.000461333
MTG1	2.37828e-08	0.572818	0.091	0.061	0.000464501
MPZ	2.38375e-08	-0.338366	0.298	0.347	0.000465571
P2RX6	2.38765e-08	0.453818	0.141	0.104	0.000466333
GOLGA2	2.41811e-08	0.352982	0.183	0.141	0.000472281
SORBS2	2.41916e-08	0.324342	0.228	0.182	0.000472486
PLCXD3	2.42467e-08	0.292131	0.286	0.236	0.000473563
GIGYF1	2.43353e-08	0.688833	0.068	0.043	0.000475293
GOLM1	2.44017e-08	0.266202	0.342	0.29	0.000476589
CDC14B	2.44661e-08	0.730512	0.062	0.038	0.000477848
SF3A2	2.46574e-08	0.720446	0.062	0.038	0.000481583
ROBO3	2.50165e-08	0.762796	0.061	0.037	0.000488598
SMCO4	2.50603e-08	0.83764	0.044	0.024	0.000489453
ITGA5	2.50647e-08	0.745855	0.057	0.034	0.00048954
AC007681.1	2.50878e-08	1.83576	0.012	0.003	0.000489989
IL10RB	2.51443e-08	0.566387	0.093	0.063	0.000491093
PRSS3	2.51594e-08	0.220467	0.464	0.412	0.000491388
TMEM100	2.54302e-08	1.7586	0.014	0.004	0.000496677
IRF3	2.54359e-08	0.557577	0.103	0.071	0.000496788
NSG2	2.54674e-08	0.154149	0.744	0.7	0.000497404
KRCC1	2.5615e-08	0.692715	0.061	0.037	0.000500287
CASD1	2.56326e-08	0.435095	0.122	0.087	0.000500631
SCARB2	2.62225e-08	0.233593	0.352	0.297	0.000512151
ZSCAN18	2.64576e-08	0.329137	0.23	0.184	0.000516743
ST6GALNAC6	2.65249e-08	0.352078	0.24	0.194	0.000518058
CDIPT	2.65695e-08	0.208222	0.535	0.487	0.00051893
PLAT	2.69518e-08	0.450366	0.12	0.086	0.000526395
CUL3	2.70566e-08	0.370356	0.163	0.123	0.000528442
SEC31B	2.78153e-08	1.00416	0.034	0.017	0.000543261
MGAT5	2.78824e-08	0.238553	0.333	0.278	0.000544571
EVA1B	2.81361e-08	0.659344	0.068	0.043	0.000549525
MAP2K5	2.82426e-08	0.448646	0.13	0.095	0.000551606
PLAUR	2.84368e-08	0.912932	0.041	0.022	0.000555398
PLEK	2.85224e-08	-0.897934	0.03	0.054	0.00055707
HBA2	2.85938e-08	0.846392	0.038	0.02	0.000558466
KANSL1	2.93139e-08	0.637995	0.072	0.046	0.000572529
DUSP7	2.93503e-08	0.714842	0.06	0.037	0.000573241
YWHAZ	2.94207e-08	-0.109678	0.902	0.909	0.000574616
PSD	2.96818e-08	0.28466	0.282	0.232	0.000579716
AC245297.3	3.00396e-08	0.799357	0.044	0.024	0.000586703
S100A13	3.00712e-08	-0.299455	0.281	0.332	0.000587321
FAM131A	3.01534e-08	0.438821	0.146	0.109	0.000588927
DICER1-AS1	3.02354e-08	1.16001	0.027	0.012	0.000590528
ITGAV	3.03408e-08	0.298486	0.284	0.235	0.000592586
SRPK2	3.03739e-08	0.428059	0.144	0.107	0.000593232
RFTN2	3.08245e-08	0.636926	0.066	0.041	0.000602034
ITPRID2	3.10134e-08	0.397123	0.165	0.126	0.000605723
TBCD	3.10199e-08	0.327065	0.238	0.192	0.000605849
SEC61G	3.1026e-08	-0.203274	0.39	0.446	0.000605968
SMIM10L2A	3.12626e-08	0.455269	0.13	0.094	0.000610591
NDUFA3	3.15889e-08	0.21674	0.479	0.428	0.000616962
YEATS4	3.16422e-08	0.810592	0.051	0.029	0.000618003
C1QA	3.18356e-08	-0.220949	0.523	0.565	0.00062178
TUBGCP4	3.19772e-08	0.858484	0.046	0.026	0.000624546
UBE2J2	3.20039e-08	0.48111	0.118	0.084	0.000625069
HOXC4	3.22359e-08	0.771917	0.055	0.032	0.0006296
LRP11	3.23887e-08	0.387706	0.155	0.116	0.000632584
TBRG1	3.24408e-08	0.463108	0.134	0.098	0.0006336
AAK1	3.26301e-08	0.348308	0.207	0.163	0.000637298
PIK3IP1	3.27922e-08	0.316217	0.288	0.24	0.000640464
TBC1D16	3.39599e-08	0.579299	0.089	0.06	0.000663271
GLIS1	3.40825e-08	2.10912	0.011	0.003	0.000665666
MYO9A	3.42631e-08	0.454702	0.138	0.102	0.000669192
RBM3	3.45911e-08	-0.352985	0.239	0.286	0.000675598
NFAM1	3.46941e-08	1.19393	0.026	0.011	0.00067761
AKAP9	3.48441e-08	0.458083	0.126	0.091	0.000680539
CYP27A1	3.48535e-08	0.459107	0.131	0.096	0.000680724
ZNF687	3.53844e-08	0.909421	0.04	0.021	0.000691092
AMT	3.55311e-08	0.898475	0.043	0.024	0.000693959
RAB3IL1	3.65958e-08	0.607833	0.077	0.05	0.000714753
LINC00173	3.66422e-08	2.03141	0.011	0.003	0.000715659
NR1D1	3.69289e-08	1.03986	0.031	0.015	0.000721258
ZC3H6	3.74627e-08	0.853494	0.043	0.024	0.000731684
CLEC7A	3.77052e-08	0.738473	0.055	0.033	0.00073642
ANKRD27	3.80783e-08	0.512531	0.104	0.073	0.000743707
PRDM8	3.81614e-08	0.903682	0.039	0.021	0.00074533
PAFAH2	3.87722e-08	0.851531	0.041	0.022	0.000757259
THRA	3.88044e-08	0.296046	0.277	0.228	0.000757889
ZNF652	3.89151e-08	0.723476	0.059	0.035	0.00076005
DHRS2	3.96582e-08	0.997808	0.035	0.018	0.000774565
MED24	3.97985e-08	0.480412	0.127	0.093	0.000777304
TLR5	3.99293e-08	1.27954	0.023	0.009	0.000779858
RASSF6	4.0143e-08	1.19511	0.025	0.011	0.000784033
TTC7A	4.07921e-08	0.760043	0.055	0.032	0.00079671
C6orf89	4.20294e-08	0.343862	0.212	0.168	0.000820877
MRPL10	4.27813e-08	0.516068	0.114	0.081	0.000835561
CEND1	4.34744e-08	0.205571	0.51	0.46	0.000849098
ANKRD42	4.37135e-08	0.896505	0.041	0.022	0.000853768
BRD3	4.3926e-08	0.62989	0.073	0.047	0.000857919
MOCS1	4.42407e-08	0.753096	0.053	0.031	0.000864065
RETREG3	4.44682e-08	0.442498	0.136	0.1	0.000868508
LINC-PINT	4.48421e-08	0.615955	0.076	0.049	0.000875812
R3HDM2	4.52484e-08	0.557577	0.103	0.072	0.000883746
GPBP1	4.54615e-08	0.422385	0.153	0.115	0.000887909
ARPC1B	4.57363e-08	-0.299738	0.312	0.362	0.000893276
SGK1	4.64193e-08	0.519178	0.101	0.07	0.000906615
NFATC4	4.7585e-08	0.809769	0.048	0.027	0.000929383
RC3H2	4.76133e-08	0.461393	0.129	0.094	0.000929935
SMOC2	4.76682e-08	-0.757933	0.039	0.065	0.000931008
DSTYK	4.76875e-08	0.569931	0.089	0.061	0.000931384
ZNF561	4.77574e-08	0.780339	0.048	0.028	0.000932749
DENND5B	4.77697e-08	0.568839	0.086	0.057	0.00093299
DNAJC12	4.81646e-08	0.362954	0.176	0.135	0.000940704
RFX3	4.81881e-08	1.17908	0.025	0.011	0.000941162
NUMA1	4.83014e-08	0.306049	0.257	0.21	0.000943375
ABL2	4.83102e-08	0.558924	0.087	0.058	0.000943547
FAIM2	4.8318e-08	0.20032	0.525	0.472	0.0009437
FAM131B	4.83789e-08	0.334026	0.228	0.183	0.000944889
MEI1	4.86075e-08	0.836152	0.042	0.023	0.000949354
ABTB1	4.86204e-08	0.382932	0.186	0.145	0.000949605
PIEZO1	4.87585e-08	0.621208	0.08	0.053	0.000952303
BTN2A1	4.90537e-08	0.444563	0.143	0.106	0.000958067
ABHD8	4.95609e-08	0.470697	0.108	0.076	0.000967975
TM9SF3	4.95689e-08	0.248682	0.3	0.249	0.00096813
LYZ	4.97134e-08	0.402079	0.134	0.098	0.000970953
BOD1L1	5.00974e-08	0.483006	0.115	0.082	0.000978453
MKNK2	5.10826e-08	0.483235	0.121	0.087	0.000997695
PITPNM2	5.11452e-08	0.59487	0.086	0.057	0.000998917
MEAF6	5.13765e-08	0.362896	0.181	0.14	0.00100344
SNED1	5.15241e-08	0.740864	0.059	0.036	0.00100632
FAM107A	5.15491e-08	0.6983	0.072	0.047	0.00100681
ENGASE	5.16156e-08	0.704682	0.064	0.04	0.0010081
RASGRP2	5.16269e-08	1.10286	0.03	0.014	0.00100832
DGKD	5.18924e-08	0.558924	0.086	0.058	0.00101351
CUX1	5.25216e-08	0.493829	0.113	0.08	0.0010258
HPS4	5.2571e-08	0.588527	0.082	0.054	0.00102676
NDRG3	5.31626e-08	0.266036	0.321	0.272	0.00103832
SYT7	5.32071e-08	0.475919	0.114	0.082	0.00103919
RHBDD2	5.37546e-08	0.17423	0.633	0.581	0.00104988
PRSS35	5.38385e-08	-1.51062	0.007	0.022	0.00105152
POGZ	5.39954e-08	0.465403	0.125	0.091	0.00105458
GIT1	5.41249e-08	0.35635	0.199	0.157	0.00105711
TWIST2	5.43896e-08	1.21604	0.024	0.01	0.00106228
DZIP3	5.45375e-08	0.465407	0.128	0.094	0.00106517
FXYD5	5.54478e-08	0.387199	0.196	0.154	0.00108295
ADAMTS10	5.60045e-08	0.869893	0.044	0.025	0.00109382
HIF1AN	5.62359e-08	0.438942	0.141	0.105	0.00109834
ENDOV	5.658e-08	0.672911	0.063	0.039	0.00110506
TOMM7	5.65836e-08	-0.168986	0.651	0.689	0.00110513
DUSP4	5.75801e-08	0.68932	0.063	0.039	0.0011246
SLC7A5	5.7943e-08	0.358309	0.188	0.146	0.00113169
CCNL2	5.86776e-08	0.377758	0.196	0.154	0.00114603
MORN4	5.89636e-08	0.40144	0.166	0.127	0.00115162
SAMHD1	6.03303e-08	0.321123	0.303	0.256	0.00117831
NRN1	6.03982e-08	0.560481	0.088	0.059	0.00117964
YBEY	6.04135e-08	0.732818	0.053	0.032	0.00117994
ASAP2	6.05801e-08	0.446344	0.132	0.097	0.00118319
SLBP	6.07438e-08	0.423523	0.127	0.092	0.00118639
CSF3R	6.09011e-08	0.734678	0.054	0.032	0.00118946
ITSN2	6.14536e-08	0.459088	0.124	0.09	0.00120025
LPAR6	6.19839e-08	0.614553	0.081	0.054	0.00121061
LINC00623	6.27231e-08	0.524414	0.103	0.072	0.00122505
SH3BP5L	6.31743e-08	0.602645	0.079	0.052	0.00123386
SMIM8	6.33137e-08	0.627432	0.068	0.043	0.00123658
TMEM8B	6.36968e-08	0.35818	0.193	0.152	0.00124406
NAA16	6.38934e-08	1.00987	0.033	0.017	0.0012479
FNDC3B	6.39657e-08	0.422252	0.137	0.102	0.00124931
MFSD10	6.43666e-08	0.310159	0.255	0.209	0.00125715
ELOVL7	6.56917e-08	0.478622	0.114	0.082	0.00128303
PCF11	6.64965e-08	0.551113	0.089	0.06	0.00129874
NAGK	6.66031e-08	0.244057	0.36	0.307	0.00130082
CYYR1	6.72039e-08	0.695934	0.058	0.035	0.00131256
POPDC3	6.74849e-08	0.719677	0.057	0.035	0.00131805
PARM1	6.74994e-08	0.623958	0.07	0.045	0.00131833
TSTA3	6.77369e-08	0.44543	0.129	0.095	0.00132297
PRKAG2	6.80332e-08	0.233702	0.362	0.309	0.00132876
AKT2	6.81498e-08	0.500342	0.107	0.075	0.00133103
GPAT2	6.85969e-08	0.85044	0.039	0.021	0.00133977
BAG6	6.88708e-08	0.292632	0.26	0.213	0.00134512
LRPPRC	6.89315e-08	0.289048	0.257	0.21	0.0013463
OGDHL	6.94091e-08	0.266442	0.274	0.225	0.00135563
DCX	7.01478e-08	1.76056	0.013	0.004	0.00137006
ARSI	7.08746e-08	-1.64543	0.007	0.021	0.00138425
RNASE6	7.11729e-08	0.542436	0.092	0.063	0.00139008
CDKN1B	7.14666e-08	0.368953	0.21	0.168	0.00139581
CEPT1	7.16202e-08	0.632213	0.072	0.047	0.00139881
B3GALNT1	7.1638e-08	0.409088	0.154	0.116	0.00139916
FAM189A1	7.16432e-08	0.965549	0.034	0.017	0.00139926
BSG	7.24841e-08	0.176026	0.537	0.481	0.00141569
SNX10	7.31286e-08	0.194952	0.536	0.486	0.00142827
NOD1	7.4318e-08	0.674401	0.063	0.04	0.0014515
MAX	7.43697e-08	0.463018	0.129	0.094	0.00145251
ACOT8	7.56023e-08	0.400159	0.169	0.131	0.00147659
NKAIN4	7.5687e-08	-0.439769	0.104	0.141	0.00147824
TM6SF1	7.59612e-08	0.748301	0.049	0.029	0.0014836
EPHB4	7.63121e-08	0.800812	0.044	0.025	0.00149045
LOXL4	7.63999e-08	1.54988	0.016	0.005	0.00149217
THOC2	7.65054e-08	0.678223	0.066	0.042	0.00149423
SNX14	7.66189e-08	0.352418	0.17	0.13	0.00149644
KIAA0513	7.66842e-08	0.359615	0.208	0.166	0.00149772
GLRX2	7.69723e-08	0.468109	0.134	0.099	0.00150335
CXCL13	7.72057e-08	1.21885	0.023	0.01	0.0015079
FKBP9	7.9527e-08	0.311887	0.223	0.178	0.00155324
DCAF7	7.95738e-08	0.413493	0.14	0.104	0.00155416
LAMB1	8.08834e-08	0.320515	0.211	0.168	0.00157973
TMEM19	8.18644e-08	0.431359	0.146	0.11	0.00159889
ERO1A	8.19374e-08	0.390078	0.157	0.119	0.00160032
CTBP1	8.23471e-08	0.29793	0.275	0.227	0.00160832
CECR2	8.29062e-08	1.50297	0.016	0.006	0.00161924
GIT2	8.3479e-08	0.514756	0.109	0.077	0.00163043
CD1D	8.37225e-08	1.35539	0.019	0.007	0.00163518
NSDHL	8.40637e-08	-0.50053	0.09	0.125	0.00164185
VPS4A	8.42054e-08	0.283611	0.254	0.208	0.00164462
PTPRA	8.48076e-08	0.232464	0.352	0.299	0.00165638
CHMP2B	8.48641e-08	0.409273	0.142	0.106	0.00165748
CCN2	8.49505e-08	-0.721957	0.052	0.081	0.00165917
SIN3B	8.56847e-08	0.360903	0.209	0.166	0.00167351
MGST3	8.57308e-08	-0.142372	0.651	0.699	0.00167441
SYNGAP1	8.57656e-08	1.04903	0.03	0.015	0.00167509
CSKMT	8.57859e-08	0.544521	0.086	0.058	0.00167549
ZNF740	8.5924e-08	0.880852	0.039	0.021	0.00167818
LIG4	8.60414e-08	0.688771	0.062	0.039	0.00168047
RFNG	8.64137e-08	0.401115	0.144	0.107	0.00168775
COA1	8.67755e-08	0.461132	0.122	0.089	0.00169481
CEP95	8.74399e-08	0.774652	0.049	0.029	0.00170779
PIK3CA	8.74409e-08	0.546822	0.081	0.054	0.00170781
ARHGAP44	8.79359e-08	0.588144	0.078	0.052	0.00171748
SCAPER	8.86434e-08	0.709483	0.063	0.04	0.00173129
CCDC82	8.90166e-08	0.504386	0.115	0.082	0.00173858
RPS5	8.94048e-08	-0.210029	0.499	0.541	0.00174617
ZNF436	9.06126e-08	1.00638	0.032	0.016	0.00176976
SPACA9	9.06467e-08	0.541112	0.094	0.065	0.00177042
YIPF4	9.11189e-08	0.390298	0.154	0.116	0.00177964
WTAP	9.13564e-08	0.352014	0.18	0.14	0.00178428
PNPLA6	9.16342e-08	0.317323	0.243	0.198	0.00178971
VSIG10L2	9.18758e-08	1.09552	0.026	0.012	0.00179443
REPIN1	9.20771e-08	0.41556	0.136	0.101	0.00179836
WNT5B	9.32595e-08	1.18185	0.023	0.01	0.00182145
MVD	9.33804e-08	-0.237048	0.405	0.452	0.00182381
PI16	9.34519e-08	0.522874	0.086	0.058	0.00182521
RAB3GAP2	9.50882e-08	0.429204	0.151	0.115	0.00185717
MIR100HG	9.60495e-08	0.406459	0.172	0.134	0.00187594
ATP6AP1	9.64676e-08	0.191167	0.597	0.558	0.00188411
CCDC69	9.6823e-08	0.903835	0.034	0.017	0.00189105
TMEM200B	9.73696e-08	1.42862	0.019	0.007	0.00190173
COPS7B	9.75597e-08	0.552771	0.09	0.062	0.00190544
FAM171B	9.76433e-08	0.386597	0.166	0.128	0.00190707
SLC10A4	9.79596e-08	-0.203753	0.531	0.571	0.00191325
LILRB3	9.80237e-08	1.16226	0.023	0.01	0.0019145
NBN	9.81245e-08	0.50556	0.1	0.07	0.00191647
RANGAP1	9.83075e-08	0.258686	0.326	0.276	0.00192004
UBAP1	1.00518e-07	0.431326	0.133	0.098	0.00196323
PKN1	1.01128e-07	0.31778	0.227	0.183	0.00197514
PRKAA1	1.02313e-07	0.387276	0.144	0.108	0.00199828
MARF1	1.03003e-07	0.455291	0.132	0.097	0.00201175
LMBRD1	1.03155e-07	0.31446	0.289	0.244	0.00201472
NUB1	1.03968e-07	0.384764	0.146	0.11	0.0020306
SUSD6	1.04623e-07	0.478451	0.121	0.089	0.0020434
P2RY13	1.06408e-07	1.14389	0.025	0.011	0.00207825
IL27RA	1.07218e-07	1.14389	0.026	0.012	0.00209408
SEC61B	1.07289e-07	-0.330953	0.241	0.288	0.00209545
PXK	1.07928e-07	0.596398	0.075	0.05	0.00210795
HPCAL1	1.08371e-07	0.311247	0.224	0.181	0.00211659
HDAC11	1.11478e-07	0.356164	0.193	0.152	0.00217728
ARHGAP18	1.12394e-07	0.481159	0.095	0.066	0.00219517
TUBA1C	1.1251e-07	-0.480092	0.088	0.123	0.00219743
EPHA4	1.12652e-07	1.801	0.012	0.003	0.00220021
GALNT16	1.12899e-07	0.491809	0.102	0.072	0.00220502
LINC00641	1.13791e-07	0.495621	0.11	0.079	0.00222245
PDGFRB	1.15707e-07	0.437215	0.129	0.095	0.00225987
RXRB	1.16238e-07	0.398203	0.144	0.108	0.00227024
ANKRD33B	1.16631e-07	1.38489	0.019	0.007	0.00227792
C3AR1	1.17617e-07	0.49565	0.1	0.07	0.00229718
RLIM	1.17962e-07	0.380647	0.16	0.122	0.00230391
NPDC1	1.19043e-07	0.174434	0.598	0.547	0.00232503
BTBD8	1.19496e-07	0.846904	0.041	0.023	0.00233388
SAV1	1.22168e-07	0.491052	0.101	0.071	0.00238607
STK38	1.23737e-07	0.782331	0.047	0.027	0.00241672
PAN3	1.2461e-07	0.747626	0.051	0.03	0.00243375
RIC3	1.27019e-07	0.43153	0.136	0.102	0.00248081
WAC	1.27555e-07	0.34949	0.186	0.146	0.00249128
NUFIP2	1.28131e-07	0.374729	0.166	0.128	0.00250253
SMIM4	1.28255e-07	0.398685	0.156	0.119	0.00250494
RXRA	1.30974e-07	0.536077	0.101	0.071	0.00255805
LUC7L2	1.31096e-07	0.435829	0.141	0.106	0.00256044
SYNE2	1.31278e-07	0.644315	0.059	0.037	0.00256399
ORMDL1	1.31635e-07	0.351554	0.173	0.134	0.00257096
SUGP2	1.32177e-07	0.314016	0.243	0.198	0.00258156
CTSA	1.32651e-07	0.2626	0.315	0.267	0.00259081
ARHGAP32	1.33683e-07	0.806851	0.044	0.025	0.00261097
FAM13C	1.3437e-07	0.497401	0.098	0.068	0.00262437
CPNE1	1.35663e-07	0.356095	0.184	0.144	0.00264963
PAXBP1	1.38522e-07	0.764114	0.051	0.03	0.00270548
ARHGAP22	1.38706e-07	0.442743	0.136	0.101	0.00270908
NDUFA1	1.41029e-07	-0.119593	0.618	0.681	0.00275443
NCKAP5L	1.42719e-07	0.669694	0.064	0.041	0.00278744
SEZ6L	1.42741e-07	0.265236	0.309	0.261	0.00278787
AC097534.2	1.43133e-07	0.682306	0.054	0.033	0.00279554
PTPN13	1.43204e-07	0.489022	0.107	0.077	0.00279691
TOR1AIP2	1.44422e-07	0.363363	0.185	0.145	0.0028207
DOCK6	1.4612e-07	0.790654	0.045	0.026	0.00285386
SHANK3	1.47607e-07	0.609267	0.071	0.046	0.00288291
RINL	1.47662e-07	0.892347	0.037	0.02	0.00288399
STON2	1.4797e-07	0.873797	0.039	0.022	0.00289
CDK10	1.48346e-07	0.565481	0.086	0.059	0.00289734
AKAP8L	1.49062e-07	0.4345	0.142	0.107	0.00291132
STAC	1.50123e-07	0.328113	0.23	0.187	0.00293205
RNASEK	1.52014e-07	0.135928	0.781	0.756	0.00296899
NDUFA10	1.52032e-07	0.235298	0.331	0.281	0.00296934
RACK1	1.53182e-07	0.151384	0.602	0.554	0.00299179
MYO15B	1.54422e-07	0.440778	0.129	0.096	0.00301602
MED13L	1.55347e-07	0.621707	0.067	0.043	0.00303409
KAT2A	1.56984e-07	0.426743	0.135	0.1	0.00306606
CD58	1.58324e-07	0.434476	0.128	0.095	0.00309222
ADORA3	1.63266e-07	0.693048	0.057	0.035	0.00318875
SARS	1.63319e-07	0.184581	0.533	0.483	0.00318978
ADGRL4	1.63348e-07	0.972841	0.039	0.022	0.00319035
THEM4	1.63656e-07	0.558924	0.083	0.056	0.00319636
GLIDR	1.63672e-07	0.678223	0.056	0.034	0.00319667
MBD6	1.6406e-07	0.56831	0.076	0.05	0.00320426
PPP1R12B	1.66268e-07	0.678979	0.073	0.048	0.00324737
RALGAPA1	1.66716e-07	0.426525	0.14	0.105	0.00325613
LRRC8C	1.68089e-07	0.414975	0.135	0.101	0.00328295
ZFR2	1.68768e-07	0.59109	0.075	0.049	0.00329621
PMS2	1.69993e-07	0.46168	0.114	0.082	0.00332012
SLC38A2	1.70856e-07	0.233518	0.433	0.387	0.00333699
RPS27	1.71139e-07	-0.1034	0.757	0.793	0.00334252
BEND7	1.72321e-07	0.751569	0.051	0.031	0.00336559
ANKS1A	1.73302e-07	0.312358	0.21	0.168	0.00338476
STAT5A	1.74904e-07	0.654683	0.064	0.041	0.00341604
GOLGA6L9	1.76329e-07	1.20617	0.021	0.009	0.00344388
HIP1	1.77804e-07	0.595395	0.068	0.044	0.00347269
ZMAT4	1.77959e-07	1.5864	0.015	0.005	0.00347572
IST1	1.78497e-07	0.311181	0.229	0.185	0.00348623
CPSF4	1.81161e-07	0.641025	0.069	0.044	0.00353826
PCNX1	1.82207e-07	0.401684	0.143	0.108	0.00355869
PRKD1	1.8251e-07	0.836152	0.042	0.024	0.0035646
MOSMO	1.83077e-07	0.598354	0.078	0.052	0.00357568
ACACB	1.8555e-07	0.766651	0.051	0.03	0.00362398
ANKRD6	1.88349e-07	0.467217	0.112	0.081	0.00367864
AC233723.1	1.90082e-07	1.26124	0.019	0.007	0.00371248
LINC02609	1.91048e-07	0.452679	0.12	0.087	0.00373136
AL139393.1	1.961e-07	1.42219	0.017	0.006	0.00383004
SIX5	1.99472e-07	0.842884	0.037	0.02	0.0038959
SMCR8	2.00242e-07	0.750108	0.054	0.033	0.00391092
RNF13	2.01095e-07	0.316689	0.218	0.175	0.00392759
VWA1	2.01668e-07	-0.336497	0.303	0.344	0.00393878
FAM8A1	2.0182e-07	0.399195	0.131	0.097	0.00394174
C16orf58	2.02097e-07	0.415585	0.145	0.109	0.00394716
PDK3	2.05457e-07	0.491036	0.099	0.07	0.00401278
ADAM17	2.09324e-07	0.545052	0.081	0.055	0.00408831
RIMBP2	2.09847e-07	0.372188	0.178	0.14	0.00409852
PFN1	2.11021e-07	-0.176294	0.607	0.635	0.00412145
MAPK10	2.11916e-07	0.292063	0.273	0.228	0.00413894
FNBP4	2.1209e-07	0.644976	0.063	0.04	0.00414233
PLEKHB2	2.13699e-07	0.179564	0.534	0.485	0.00417376
STOML1	2.16443e-07	0.261494	0.291	0.244	0.00422735
JPH3	2.16868e-07	0.304773	0.248	0.204	0.00423565
CNNM2	2.16991e-07	0.75035	0.049	0.029	0.00423804
IFT20	2.17684e-07	0.560782	0.075	0.05	0.00425158
NFATC2	2.18362e-07	0.81616	0.043	0.025	0.00426484
CSRNP3	2.19814e-07	0.494073	0.086	0.059	0.00429319
HBA1	2.19994e-07	0.728849	0.043	0.025	0.0042967
TM9SF4	2.2029e-07	0.427679	0.133	0.099	0.00430249
C15orf40	2.20457e-07	0.638187	0.063	0.04	0.00430575
DCAF16	2.22967e-07	0.525449	0.083	0.056	0.00435478
CLK2	2.2302e-07	0.538571	0.089	0.061	0.0043558
WDR19	2.24775e-07	0.614376	0.066	0.042	0.00439009
Z95115.1	2.24843e-07	1.47251	0.016	0.006	0.00439141
AP3S2	2.24969e-07	0.284322	0.254	0.209	0.00439386
NAXD	2.25982e-07	0.411456	0.13	0.096	0.00441365
CPEB1	2.27695e-07	0.310209	0.246	0.202	0.00444712
LPIN3	2.27896e-07	0.947744	0.03	0.015	0.00445104
ZNF483	2.27986e-07	0.351535	0.184	0.145	0.00445279
SGSM2	2.29758e-07	0.411847	0.151	0.115	0.00448741
PER1	2.33207e-07	0.477525	0.114	0.083	0.00455477
XYLT2	2.33295e-07	0.73567	0.047	0.028	0.00455648
CTDSP1	2.36035e-07	0.3889	0.152	0.116	0.00461
TMEM129	2.36852e-07	0.425528	0.127	0.094	0.00462596
ANKRD13B	2.38132e-07	0.523108	0.089	0.062	0.00465095
ABR	2.38517e-07	0.277594	0.263	0.217	0.00465848
ACVRL1	2.4005e-07	0.959462	0.032	0.016	0.00468842
PDRG1	2.40851e-07	0.360331	0.168	0.13	0.00470406
PPHLN1	2.43068e-07	0.431812	0.132	0.098	0.00474735
FZD4	2.4444e-07	0.858214	0.039	0.022	0.00477415
MFSD6	2.44987e-07	0.262854	0.331	0.284	0.00478484
KATNAL1	2.45877e-07	0.422042	0.123	0.09	0.00480222
TMEM184B	2.46329e-07	0.259565	0.313	0.266	0.00481104
COL11A1	2.47058e-07	0.741788	0.05	0.03	0.00482529
ITPKB	2.47195e-07	0.792881	0.048	0.028	0.00482796
CPSF6	2.48457e-07	0.424906	0.13	0.097	0.00485262
ISG15	2.48667e-07	-0.42805	0.244	0.284	0.00485672
HOXC-AS1	2.4934e-07	1.07064	0.028	0.014	0.00486986
DENND6A	2.56199e-07	0.564729	0.073	0.048	0.00500382
DPM3	2.57763e-07	0.339745	0.181	0.142	0.00503437
TAGLN2	2.58209e-07	0.144797	0.761	0.731	0.00504308
EPB41L3	2.60436e-07	0.13496	0.782	0.742	0.00508657
HEIH	2.60646e-07	0.503945	0.105	0.076	0.00509067
DEXI	2.63074e-07	0.313251	0.26	0.217	0.0051381
OPRD1	2.66076e-07	0.761166	0.047	0.028	0.00519673
RFTN1	2.74482e-07	0.54109	0.079	0.053	0.0053609
FZD8	2.75349e-07	-0.503405	0.088	0.121	0.00537784
SOX12	2.75453e-07	0.721195	0.055	0.034	0.00537987
PLD6	2.75759e-07	0.55171	0.078	0.052	0.00538585
BIRC5	2.77863e-07	-2.66347	0.001	0.011	0.00542695
RNF40	2.8283e-07	0.4254	0.127	0.095	0.00552395
MESD	2.84044e-07	0.399143	0.147	0.112	0.00554767
TES	2.8468e-07	0.658459	0.061	0.038	0.00556009
ZYG11B	2.89067e-07	0.367821	0.156	0.12	0.00564577
AKIRIN1	2.90586e-07	0.28051	0.249	0.205	0.00567543
SMIM3	2.90834e-07	0.525909	0.083	0.057	0.00568027
KLHL21	2.93796e-07	0.378508	0.156	0.12	0.00573813
GKAP1	2.94024e-07	0.692377	0.048	0.029	0.00574259
LILRB5	3.03912e-07	0.961022	0.032	0.017	0.00593571
SOCS7	3.06678e-07	0.775911	0.044	0.025	0.00598972
DNAJC11	3.07522e-07	0.388184	0.133	0.1	0.00600621
SMIM5	3.07716e-07	0.524396	0.084	0.058	0.00601
HOXB2	3.08397e-07	0.777933	0.042	0.024	0.0060233
NIT1	3.08614e-07	0.455367	0.123	0.091	0.00602755
OBSCN	3.10876e-07	0.972406	0.03	0.015	0.00607172
FAM222A	3.11007e-07	0.472786	0.106	0.076	0.00607428
PSEN1	3.11397e-07	0.403363	0.139	0.105	0.00608189
SAMD12	3.12282e-07	0.912561	0.034	0.018	0.00609919
CREB3L4	3.13628e-07	1.22754	0.021	0.009	0.00612546
TAF1C	3.14414e-07	0.53606	0.09	0.062	0.00614083
ZFYVE27	3.15325e-07	0.383685	0.156	0.12	0.0061586
STK32A	3.15757e-07	0.400067	0.144	0.109	0.00616706
ELP2	3.17717e-07	0.363276	0.16	0.124	0.00620534
HSDL1	3.19963e-07	0.280008	0.283	0.238	0.0062492
HMGB2	3.2135e-07	0.443182	0.119	0.087	0.00627629
UBE2Q1	3.23326e-07	0.328515	0.184	0.145	0.00631488
PBX3	3.27314e-07	0.631987	0.063	0.04	0.00639276
LAP3	3.27651e-07	-0.429849	0.124	0.162	0.00639935
ELOVL4	3.29911e-07	0.308994	0.244	0.201	0.0064435
PPME1	3.34805e-07	0.320125	0.196	0.156	0.00653908
RING1	3.36263e-07	0.407508	0.14	0.106	0.00656756
NCOA3	3.36535e-07	0.669348	0.056	0.035	0.00657287
NFATC1	3.38364e-07	0.788406	0.04	0.023	0.00660858
LANCL1	3.41946e-07	0.268018	0.281	0.235	0.00667854
SBNO2	3.42743e-07	0.450685	0.119	0.087	0.00669411
VNN2	3.51344e-07	1.02724	0.028	0.014	0.00686211
PHF21A	3.53444e-07	0.716674	0.051	0.031	0.00690311
CYTL1	3.53876e-07	1.0133	0.028	0.014	0.00691155
ATP5MG	3.54698e-07	-0.166877	0.585	0.621	0.0069276
ADPRH	3.5567e-07	0.817782	0.041	0.023	0.00694659
EIF5A	3.55873e-07	0.250225	0.307	0.261	0.00695057
PRDM16-DT	3.57883e-07	-0.523994	0.084	0.116	0.00698981
AFMID	3.60498e-07	0.668897	0.063	0.04	0.00704089
TPRA1	3.60935e-07	0.425904	0.131	0.098	0.00704943
PLCD3	3.6559e-07	0.829013	0.037	0.02	0.00714034
PHLDB3	3.67405e-07	1.3541	0.017	0.007	0.00717578
SNTB2	3.73039e-07	0.658459	0.059	0.037	0.00728582
FRRS1L	3.73655e-07	0.355147	0.177	0.139	0.00729786
Z97989.1	3.73751e-07	1.23004	0.02	0.009	0.00729972
CERCAM	3.74053e-07	0.479441	0.105	0.075	0.00730563
AP002807.1	3.76459e-07	1.43934	0.016	0.006	0.00735263
REXO4	3.77573e-07	0.630668	0.063	0.04	0.00737437
MRPS10	3.77578e-07	0.453521	0.118	0.086	0.00737447
MLLT3	3.7791e-07	0.835337	0.038	0.021	0.00738096
SLC44A1	3.77995e-07	0.33506	0.16	0.123	0.00738263
FBXO7	3.78734e-07	0.283312	0.251	0.207	0.00739705
NBPF3	3.78867e-07	1.07677	0.025	0.012	0.00739965
ACADS	3.83385e-07	0.423638	0.126	0.093	0.00748789
ARHGAP26	3.83857e-07	0.340414	0.195	0.155	0.0074971
RBM4	3.84139e-07	0.3496	0.171	0.134	0.00750262
CIT	3.8423e-07	0.420821	0.125	0.093	0.00750439
POGK	3.84238e-07	0.436933	0.117	0.086	0.00750456
ZFP90	3.8464e-07	0.458491	0.114	0.083	0.0075124
RADIL	3.88785e-07	0.61745	0.064	0.041	0.00759336
CHD3	3.88926e-07	0.362433	0.162	0.126	0.00759612
MMP14	3.90492e-07	0.604669	0.076	0.051	0.00762669
TOP2A	3.94758e-07	-2.39527	0.002	0.012	0.00771002
MSI2	3.98104e-07	0.508712	0.092	0.065	0.00777538
DDHD1	3.99677e-07	0.523917	0.083	0.057	0.00780608
NT5C3B	4.01545e-07	0.362443	0.176	0.138	0.00784257
CYFIP2	4.02276e-07	0.234821	0.389	0.342	0.00785686
RAB11B	4.02407e-07	0.307933	0.234	0.191	0.00785941
QRICH1	4.04363e-07	0.407581	0.126	0.093	0.00789762
RUVBL2	4.05648e-07	0.339377	0.166	0.129	0.00792271
MGAT1	4.05699e-07	0.375929	0.189	0.151	0.00792371
WDR33	4.06428e-07	0.416479	0.124	0.092	0.00793795
PRKAG2-AS1	4.0697e-07	0.539212	0.09	0.063	0.00794853
SELPLG	4.08047e-07	0.656336	0.057	0.035	0.00796957
CCL3L1	4.08591e-07	1.36628	0.018	0.007	0.00798019
TMEM132B	4.09269e-07	0.42046	0.107	0.077	0.00799343
DERL1	4.10197e-07	0.362376	0.151	0.116	0.00801157
SLC25A34	4.13135e-07	1.31974	0.018	0.007	0.00806894
STX10	4.15623e-07	0.416198	0.135	0.101	0.00811754
ERGIC1	4.20839e-07	0.381498	0.153	0.118	0.00821941
TMEM45B	4.21676e-07	0.961683	0.03	0.015	0.00823575
JADE2	4.22051e-07	0.45638	0.106	0.076	0.00824309
AL391807.1	4.29712e-07	0.504123	0.101	0.073	0.0083927
UBE2G2	4.31891e-07	0.408218	0.13	0.097	0.00843527
SLC12A7	4.32041e-07	0.635739	0.065	0.042	0.00843819
DLST	4.34251e-07	0.4543	0.115	0.084	0.00848136
UBE2C	4.39234e-07	-3.04594	0.001	0.01	0.00857868
ATXN3	4.40451e-07	0.581185	0.081	0.056	0.00860246
UBE2K	4.40554e-07	0.297679	0.204	0.163	0.00860446
RARB	4.42199e-07	1.08944	0.023	0.01	0.00863659
MFAP4	4.43726e-07	0.580619	0.077	0.052	0.00866641
RUNX1	4.44249e-07	0.661824	0.054	0.033	0.00867663
AMY2B	4.49609e-07	0.828384	0.04	0.022	0.00878132
SCAMP4	4.49825e-07	0.396713	0.146	0.111	0.00878554
TRIM8	4.55465e-07	0.366937	0.154	0.119	0.00889568
PUM2	4.60734e-07	0.408071	0.142	0.108	0.0089986
EFHC1	4.62794e-07	0.766817	0.045	0.027	0.00903883
ZMYM3	4.63515e-07	0.590808	0.072	0.048	0.00905292
CTSH	4.67752e-07	0.366279	0.153	0.118	0.00913567
TNPO3	4.69111e-07	0.675211	0.058	0.036	0.00916222
WDR6	4.70255e-07	0.273671	0.267	0.223	0.00918454
SOX7	4.70978e-07	1.00093	0.028	0.014	0.00919867
SEMA4C	4.7189e-07	0.554008	0.084	0.058	0.00921649
KMT2D	4.75506e-07	0.634296	0.06	0.038	0.00928712
CPSF7	4.7632e-07	0.461313	0.115	0.085	0.00930301
RNF170	4.77097e-07	0.427835	0.118	0.087	0.00931819
UBAC1	4.80889e-07	0.446663	0.128	0.096	0.00939225
RAB4A	4.81534e-07	0.281727	0.237	0.194	0.00940484
ATP1A3	4.83817e-07	0.222313	0.384	0.336	0.00944943
TMEM268	4.83837e-07	0.574778	0.072	0.048	0.00944982
CHST11	4.87551e-07	0.573683	0.076	0.051	0.00952236
CHD6	4.87637e-07	0.456596	0.112	0.082	0.00952405
MAPKAPK5-AS1	4.88425e-07	0.437158	0.118	0.087	0.00953943
CMTM8	4.90627e-07	1.33981	0.018	0.007	0.00958244
WIPI2	4.90677e-07	0.294273	0.221	0.18	0.0095834
U2AF2	4.96053e-07	0.538165	0.081	0.056	0.00968842
GOPC	4.97548e-07	0.443134	0.104	0.075	0.0097176
NXPH1	4.97751e-07	0.947744	0.03	0.015	0.00972158
AP1G2	4.97774e-07	0.558924	0.075	0.051	0.00972203
BDH2	5.03755e-07	0.51061	0.093	0.066	0.00983884
RCN1	5.05123e-07	0.36879	0.163	0.127	0.00986556
KIF3A	5.05991e-07	0.203104	0.404	0.353	0.00988251
C20orf204	5.07663e-07	-1.05113	0.016	0.034	0.00991517
LINC01011	5.11221e-07	1.14389	0.022	0.01	0.00998466
MLXIP	5.14142e-07	0.543973	0.075	0.051	0.0100417
LAPTM4B	5.14587e-07	0.295125	0.232	0.19	0.0100504
TTC39B	5.15761e-07	0.608491	0.066	0.043	0.0100733
SH3BP5-AS1	5.17321e-07	1.16275	0.022	0.01	0.0101038
NEURL2	5.1782e-07	1.08655	0.022	0.01	0.0101135
TNRC6A	5.18349e-07	0.460814	0.104	0.075	0.0101239
SYT15	5.19243e-07	1.45876	0.015	0.005	0.0101413
KANSL1L	5.23e-07	0.799622	0.04	0.023	0.0102147
SPECC1L	5.24787e-07	0.334925	0.183	0.145	0.0102496
GTF3C3	5.26366e-07	0.546555	0.08	0.054	0.0102805
GARNL3	5.26594e-07	0.361416	0.156	0.121	0.0102849
UBQLN4	5.2822e-07	0.47459	0.107	0.078	0.0103167
STK17A	5.3435e-07	0.464816	0.106	0.076	0.0104364
TMEM59L	5.35467e-07	0.178668	0.504	0.455	0.0104582
CRIM1	5.46294e-07	0.583798	0.068	0.045	0.0106697
LPCAT1	5.46587e-07	0.285591	0.224	0.182	0.0106754
SPRY4	5.46849e-07	0.385196	0.127	0.095	0.0106805
DNASE2	5.55905e-07	0.54157	0.088	0.061	0.0108574
TOMM34	5.56084e-07	0.266355	0.317	0.272	0.0108609
SYNPO	5.58889e-07	0.444465	0.123	0.092	0.0109157
PLEKHM3	5.60876e-07	0.485806	0.096	0.068	0.0109545
SLC46A3	5.66132e-07	0.960022	0.03	0.016	0.0110571
INTS8	5.69378e-07	0.611012	0.056	0.035	0.0111205
GCC2	5.71484e-07	0.498551	0.091	0.064	0.0111617
EPHX2	5.71777e-07	0.560841	0.074	0.049	0.0111674
C1S	5.75474e-07	0.257445	0.467	0.43	0.0112396
GAS6	5.76048e-07	0.240001	0.27	0.225	0.0112508
PIAS1	5.76596e-07	0.517701	0.092	0.065	0.0112615
RRP12	5.77577e-07	0.451841	0.118	0.087	0.0112807
PAK3	5.80863e-07	0.356107	0.152	0.117	0.0113448
SUSD2	5.81848e-07	0.397932	0.136	0.103	0.0113641
ULBP2	5.87434e-07	0.983422	0.03	0.015	0.0114732
CARNS1	5.9279e-07	1.237	0.019	0.008	0.0115778
KLK1	5.9632e-07	-0.848419	0.026	0.046	0.0116467
AOAH	5.98169e-07	0.728849	0.049	0.03	0.0116828
WBP1L	6.01943e-07	0.438436	0.115	0.085	0.0117566
AC004918.1	6.02223e-07	1.18341	0.022	0.01	0.011762
UBAP1L	6.03151e-07	1.0219	0.029	0.015	0.0117801
SMG6	6.0489e-07	0.613371	0.068	0.045	0.0118141
PRKCQ	6.07029e-07	1.74796	0.011	0.003	0.0118559
RPS7	6.08066e-07	-0.174861	0.565	0.608	0.0118761
USP44	6.09456e-07	1.46581	0.015	0.005	0.0119033
FBXL14	6.2175e-07	1.14389	0.022	0.01	0.0121434
SUMF2	6.22748e-07	0.445867	0.118	0.087	0.0121629
ENTPD2	6.24049e-07	0.318623	0.204	0.165	0.0121883
LINC01637	6.27205e-07	1.34824	0.016	0.006	0.0122499
ELF2	6.29047e-07	0.653046	0.056	0.035	0.0122859
METAP1D	6.29051e-07	0.828581	0.038	0.022	0.012286
LPAR2	6.30436e-07	0.701218	0.052	0.032	0.0123131
CIAO1	6.31143e-07	0.319774	0.199	0.16	0.0123269
LRP5	6.37397e-07	1.00371	0.028	0.014	0.012449
GDE1	6.40608e-07	0.245766	0.295	0.249	0.0125117
COG4	6.40972e-07	0.374652	0.146	0.112	0.0125188
RCHY1	6.41569e-07	0.498029	0.093	0.066	0.0125305
SIAE	6.46111e-07	0.28238	0.242	0.199	0.0126192
TSKU	6.47907e-07	0.868252	0.034	0.018	0.0126543
N4BP2L2	6.55398e-07	0.405716	0.136	0.104	0.0128006
VMP1	6.55412e-07	0.271927	0.245	0.202	0.0128008
DUSP16	6.56792e-07	0.860493	0.038	0.021	0.0128278
IRS1	6.61091e-07	0.90103	0.034	0.019	0.0129118
MYCL	6.66636e-07	1.53817	0.013	0.005	0.0130201
DIP2A	6.70664e-07	0.524976	0.083	0.057	0.0130987
LTO1	6.74757e-07	0.711876	0.049	0.03	0.0131787
EIF4EBP2	6.76183e-07	0.412668	0.142	0.108	0.0132065
PSMD13	6.78529e-07	0.25899	0.266	0.222	0.0132523
AXL	6.7901e-07	0.393648	0.151	0.116	0.0132617
DGKH	6.79158e-07	0.316452	0.166	0.13	0.0132646
SVIP	6.80535e-07	0.249543	0.262	0.218	0.0132915
LSM14A	6.82345e-07	0.410852	0.126	0.095	0.0133269
EGFL7	6.84318e-07	0.255913	0.275	0.23	0.0133654
MRNIP	6.85258e-07	0.625157	0.06	0.039	0.0133838
UBXN6	6.90603e-07	0.245242	0.331	0.285	0.0134882
SLC6A15	6.90606e-07	0.391718	0.136	0.103	0.0134882
SRSF3	6.93241e-07	-0.31643	0.207	0.249	0.0135397
SFXN3	6.97717e-07	0.398296	0.135	0.102	0.0136271
BOLA2	7.0054e-07	0.460597	0.102	0.073	0.0136822
POLL	7.01173e-07	0.610454	0.066	0.043	0.0136946
NAB1	7.05318e-07	0.482055	0.098	0.07	0.0137756
TRAF2	7.05378e-07	0.717827	0.047	0.028	0.0137767
JAK1	7.06653e-07	0.280411	0.261	0.218	0.0138016
LINC01089	7.0874e-07	0.686495	0.056	0.035	0.0138424
INPP5A	7.09473e-07	0.452749	0.109	0.079	0.0138567
CRLF1	7.09707e-07	-1.89425	0.004	0.015	0.0138613
MPST	7.17733e-07	0.448347	0.122	0.091	0.014018
FURIN	7.18058e-07	0.408795	0.133	0.1	0.0140244
RC3H1	7.21581e-07	0.538949	0.078	0.053	0.0140932
ZSWIM4	7.30799e-07	1.14389	0.025	0.012	0.0142732
DIO3OS	7.36523e-07	1.18136	0.022	0.01	0.014385
DGCR2	7.37566e-07	0.30583	0.244	0.202	0.0144054
ARF3	7.40421e-07	0.196801	0.435	0.389	0.0144612
TEK	7.5357e-07	1.14389	0.022	0.01	0.014718
GOLGA7B	7.54381e-07	0.353099	0.161	0.125	0.0147338
ATP11B	7.58301e-07	0.530674	0.07	0.046	0.0148104
LANCL3	7.5889e-07	0.702376	0.048	0.029	0.0148219
POF1B	7.63204e-07	1.82978	0.01	0.003	0.0149061
RSRC2	7.65981e-07	0.300802	0.179	0.142	0.0149604
HLA-DMB	7.68347e-07	0.340678	0.179	0.142	0.0150066
RNF144A	7.71088e-07	0.721653	0.045	0.026	0.0150601
TLK1	7.79368e-07	0.370522	0.132	0.1	0.0152218
RGMA	7.79792e-07	0.831608	0.036	0.02	0.0152301
HOXC10	7.84392e-07	0.885574	0.03	0.016	0.01532
TMEM143	7.87272e-07	0.983422	0.03	0.015	0.0153762
PLXNB2	7.91041e-07	0.324242	0.186	0.148	0.0154498
ACVR2B	7.9422e-07	0.904699	0.035	0.019	0.0155119
MEN1	7.97489e-07	0.594006	0.066	0.043	0.0155758
SAFB2	8.00149e-07	0.461947	0.095	0.068	0.0156277
CCNDBP1	8.01815e-07	0.273467	0.248	0.206	0.0156602
LNPEP	8.03266e-07	0.357368	0.152	0.118	0.0156886
STAT5B	8.04997e-07	0.466754	0.11	0.08	0.0157224
OXR1	8.05089e-07	0.289697	0.218	0.177	0.0157242
[truncated: 9,159 more rows]

## Sheet: Sup. Table 8-GO BioProcess
Sup. Table 8-GO Bioprocess
goId	goName	countDE	countAll	pv	pv_fdr	pv_bonferroni	pv_elim	pv_weight
GO:0043408	regulation of MAPK cascade	78	352	1.4e-10	1.03656e-7	1.03656e-06	0.657706	1.33272e-06
GO:0048514	blood vessel morphogenesis	82	397	1.7e-9	5.99371428571428e-7	1.25868e-05	0.628633	6.6636e-05
GO:0030335	positive regulation of cell migration	75	356	3.6e-9	9.51942857142857e-7	2.66544e-05	0.075274	0.0002468
GO:0001501	skeletal system development	67	310	8.7e-9	1.74094e-06	6.44148e-05	0.628633	0.00042573
GO:0007186	G protein-coupled receptor signaling pathway	82	398	2e-9	6.43826086956522e-7	1.4808e-05	0.628633	0.0014808
GO:0008284	positive regulation of cell population proliferation	97	520	1.5e-8	2.64429e-06	0.00011106	0.193643	0.009255
GO:0019221	cytokine-mediated signaling pathway	58	278	3.2e-7	3.88407e-05	0.00236928	0.628633	0.0179811
GO:0035025	positive regulation of Rho protein signal transduction	8	14	2.7e-05	0.001851	0.199908	0.066636	0.0249885
GO:0051897	positive regulation of phosphatidylinositol 3-kinase/protein kinase B signal transduction	27	113	4.1e-05	0.00257258	0.303564	0.075274	0.0337293
GO:0050996	positive regulation of lipid catabolic process	8	15	5.3e-05	0.00321649	0.392412	0.657706	0.0392412
GO:0042742	defense response to bacterium	29	130	8.2e-05	0.00459945	0.607128	0.628633	0.0551935
GO:0021756	striatum development	8	16	9.6e-05	0.00522635	0.710784	0.088848	0.059232
GO:0030890	positive regulation of B cell proliferation	11	29	0.00011	0.00569538	0.81444	0.088848	0.0626492
GO:2000107	negative regulation of leukocyte apoptotic process	12	34	0.00012	0.0059232	0.88848	0.628633	0.0634629
GO:0007155	cell adhesion	148	851	3.2e-10	1.9744e-7	2.36928e-06	0.193643	0.0783953
GO:0007612	learning	24	95	4.1e-05	0.00257258	0.303564	0.628633	0.0783953
GO:1904892	regulation of receptor signaling pathway via STAT	14	44	0.00012	0.0059232	0.88848	0.732552	0.0783953
GO:0098969	neurotransmitter receptor transport to postsynaptic membrane	5	7	0.00024	0.0102124	1	0.657706	0.09872
GO:0007204	positive regulation of cytosolic calcium ion concentration	22	80	2.1e-05	0.00152435	0.155484	0.088848	0.109112
GO:0007169	cell surface receptor protein tyrosine kinase signaling pathway	80	398	1e-8	1.851e-06	7.404e-05	0.628633	0.118464
GO:0006954	inflammatory response	81	469	6.1e-06	0.000531346	0.0451644	0.261318	0.130451
GO:0043534	blood vessel endothelial cell migration	19	75	0.00024	0.0102124	1	0.628633	0.131253
GO:0042220	response to cocaine	10	29	0.00055	0.0195779	1	0.532162	0.165166
GO:0006646	phosphatidylethanolamine biosynthetic process	5	8	0.00058	0.0202562	1	0.261318	0.165166
GO:0007638	mechanosensory behavior	5	8	0.00058	0.0202562	1	0.657706	0.165166
GO:0015911	long-chain fatty acid import across plasma membrane	5	8	0.00058	0.0202562	1	0.628633	0.165166
GO:0070542	response to fatty acid	12	38	0.00039	0.0147324	1	0.411966	0.190389
GO:0046850	regulation of bone remodeling	11	35	0.00072	0.024013	1	0.657706	0.190389
GO:0040036	regulation of fibroblast growth factor receptor signaling pathway	8	21	0.00093	0.0289316	1	0.628633	0.229524
GO:0043524	negative regulation of neuron apoptotic process	22	102	0.00093	0.0289316	1	0.546757	0.229524
GO:0031960	response to corticosteroid	22	84	4.7e-05	0.00287593	0.347988	1	0.263495
GO:0034382	chylomicron remnant clearance	3	3	0.00121	0.0354104	1	0.405042	0.263495
GO:0035426	extracellular matrix-cell signaling	3	3	0.00121	0.0354104	1	0.405042	0.263495
GO:0110135	Norrin signaling pathway	3	3	0.00121	0.0354104	1	0.405042	0.263495
GO:2000811	negative regulation of anoikis	6	13	0.00128	0.036733	1	0.405042	0.270775
GO:0032526	response to retinoic acid	13	49	0.00144	0.0396348	1	0.657706	0.29616
GO:0035176	social behavior	11	38	0.00153	0.0416475	1	0.405042	0.299862
GO:0015671	oxygen transport	4	6	0.00162	0.0428374	1	0.405042	0.299862
GO:0033625	positive regulation of integrin activation	4	6	0.00162	0.0428374	1	0.405042	0.299862
GO:0051490	negative regulation of filopodium assembly	4	6	0.00162	0.0428374	1	0.405042	0.299862
GO:0001706	endoderm formation	10	33	0.0017	0.0440098	1	0.628633	0.306995
GO:0035094	response to nicotine	9	28	0.00182	0.0461482	1	0.405042	0.312987
GO:0045668	negative regulation of osteoblast differentiation	9	28	0.00182	0.0461482	1	0.405042	0.312987
GO:0032496	response to lipopolysaccharide	33	184	0.00186	0.0468416	1	0.405042	0.312987
GO:0071625	vocalization behavior	6	14	0.00205	0.049602	1	0.411966	0.337293
GO:0002467	germinal center formation	5	10	0.00217	0.0516614	1	0.411966	0.341844
GO:0042832	defense response to protozoan	5	10	0.00217	0.0516614	1	0.411966	0.341844
GO:0033688	regulation of osteoblast proliferation	7	19	0.00244	0.055247	1	1	0.368689
GO:0071392	cellular response to estradiol stimulus	7	19	0.00244	0.055247	1	0.430137	0.368689
GO:0022409	positive regulation of cell-cell adhesion	39	194	6.5e-05	0.00381952	0.48126	0.628633	0.399816
GO:0019730	antimicrobial humoral response	13	53	0.00309	0.064473	1	0.685746	0.448595
GO:0001935	endothelial cell proliferation	21	99	0.0015	0.0411333	1	0.628633	0.452783
GO:0001894	tissue homeostasis	33	164	0.00023	0.0100764	1	0.628633	0.471741
GO:1990379	lipid transport across blood-brain barrier	4	5	0.00059	0.0205087	1	0.261318	0.471741
GO:0048671	negative regulation of collateral sprouting	4	7	0.00345	0.068482	1	0.510876	0.471741
GO:0060004	reflex	4	7	0.00345	0.068482	1	0.510876	0.471741
GO:0051900	regulation of mitochondrial depolarization	5	11	0.00364	0.0701838	1	0.628633	0.471741
GO:0045471	response to ethanol	16	73	0.00374	0.071018	1	0.522393	0.471741
GO:0050832	defense response to fungus	8	26	0.0044	0.0771538	1	0.628633	0.471741
GO:0002457	T cell antigen processing and presentation	3	4	0.00445	0.0771538	1	0.532162	0.471741
GO:0007223	Wnt signaling pathway, calcium modulating pathway	3	4	0.00445	0.0771538	1	0.532162	0.471741
GO:0035790	platelet-derived growth factor receptor-alpha signaling pathway	3	4	0.00445	0.0771538	1	0.628633	0.471741
GO:0051823	regulation of synapse structural plasticity	3	4	0.00445	0.0771538	1	0.657706	0.471741
GO:0061470	T follicular helper cell differentiation	3	4	0.00445	0.0771538	1	0.532162	0.471741
GO:0090461	intracellular glutamate homeostasis	3	4	0.00445	0.0771538	1	0.532162	0.471741
GO:0097114	NMDA glutamate receptor clustering	3	4	0.00445	0.0771538	1	0.532162	0.471741
GO:1904760	regulation of myofibroblast differentiation	3	4	0.00445	0.0771538	1	0.628633	0.471741
GO:2000822	regulation of behavioral fear response	3	4	0.00445	0.0771538	1	0.628633	0.471741
GO:0019233	sensory perception of pain	11	43	0.00446	0.0771538	1	0.628633	0.471741
GO:0097009	energy homeostasis	12	49	0.00446	0.0771538	1	0.532162	0.471741
GO:0009410	response to xenobiotic stimulus	38	226	0.00291	0.0617354	1	0.468383	0.493252
GO:0007616	long-term memory	8	27	0.00567	0.0907947	1	0.601839	0.561717
GO:0002689	negative regulation of leukocyte chemotaxis	5	12	0.00569	0.0907947	1	0.628633	0.561717
GO:0007096	regulation of exit from mitosis	5	12	0.00569	0.0907947	1	0.601839	0.561717
GO:1900272	negative regulation of long-term synaptic potentiation	5	12	0.00569	0.0907947	1	0.601839	0.561717
GO:0045597	positive regulation of cell differentiation	86	511	8.9e-06	0.000716257	0.0658956	0.657706	0.585842
GO:0060122	inner ear receptor cell stereocilium organization	7	22	0.00621	0.0964348	1	0.616675	0.585842
GO:0048520	positive regulation of behavior	4	8	0.00633	0.0964348	1	0.628633	0.585842
GO:0050910	detection of mechanical stimulus involved in sensory perception of sound	4	8	0.00633	0.0964348	1	0.616675	0.585842
GO:0071447	cellular response to hydroperoxide	4	8	0.00633	0.0964348	1	0.616675	0.585842
GO:0045807	positive regulation of endocytosis	19	98	0.00696	0.104315	1	0.628633	0.636196
GO:0007173	epidermal growth factor receptor signaling pathway	17	70	0.00086	0.0274459	1	0.616675	0.657105
GO:0046777	protein autophosphorylation	25	128	0.00194	0.0482005	1	0.628633	0.657105
GO:0002790	peptide secretion	27	143	0.00219	0.0518043	1	0.840505	0.657105
GO:1901654	response to ketone	24	124	0.00268	0.0587063	1	0.628633	0.657105
GO:0042098	T cell proliferation	22	114	0.0041	0.0762612	1	0.628633	0.657105
GO:0003300	cardiac muscle hypertrophy	12	51	0.00629	0.0964348	1	0.628633	0.657105
GO:0097688	glutamate receptor clustering	4	8	0.00633	0.0964348	1	1	0.657105
GO:0046323	D-glucose import	11	46	0.00768	0.109847	1	0.696426	0.657105
GO:0050885	neuromuscular process controlling balance	9	34	0.0077	0.109847	1	0.628633	0.657105
GO:0060997	dendritic spine morphogenesis	10	40	0.00781	0.111202	1	0.657706	0.657105
GO:0090102	cochlea development	7	23	0.00812	0.113435	1	0.628633	0.657105
GO:2000463	positive regulation of excitatory postsynaptic potential	7	23	0.00812	0.113435	1	0.628633	0.657105
GO:0060445	branching involved in salivary gland morphogenesis	5	13	0.00845	0.116074	1	0.657706	0.657105
GO:0061098	positive regulation of protein tyrosine kinase activity	5	13	0.00845	0.116074	1	0.628633	0.657105
GO:0048015	phosphatidylinositol-mediated signaling	6	18	0.00871	0.11768	1	0.628633	0.657105
GO:0060216	definitive hemopoiesis	6	18	0.00871	0.11768	1	0.628633	0.657105
GO:0042311	vasodilation	8	29	0.00905	0.121829	1	0.628633	0.657105
GO:0001553	luteinization	3	5	0.01025	0.128189	1	0.628633	0.657105
GO:0032763	regulation of mast cell cytokine production	3	5	0.01025	0.128189	1	0.657706	0.657105
GO:0045794	negative regulation of cell volume	3	5	0.01025	0.128189	1	0.628633	0.657105
GO:0060449	bud elongation involved in lung branching	3	5	0.01025	0.128189	1	0.628633	0.657105
GO:0090270	regulation of fibroblast growth factor production	3	5	0.01025	0.128189	1	0.685746	0.657105
GO:1902747	negative regulation of lens fiber cell differentiation	3	5	0.01025	0.128189	1	0.628633	0.657105
GO:0001914	regulation of T cell mediated cytotoxicity	7	24	0.01043	0.128189	1	0.762621	0.657105
GO:0002076	osteoblast development	4	9	0.01043	0.128189	1	0.628633	0.657105
GO:0061469	regulation of type B pancreatic cell proliferation	4	9	0.01043	0.128189	1	0.628633	0.657105
GO:2000095	regulation of Wnt signaling pathway, planar cell polarity pathway	4	9	0.01043	0.128189	1	0.657706	0.657105
GO:0032964	collagen biosynthetic process	8	30	0.01122	0.129999	1	0.685746	0.657105
GO:0003310	pancreatic A cell differentiation	2	2	0.01136	0.129999	1	0.628633	0.657105
GO:0014732	skeletal muscle atrophy	2	2	0.01136	0.129999	1	0.628633	0.657105
GO:0021546	rhombomere development	2	2	0.01136	0.129999	1	0.628633	0.657105
GO:0023021	termination of signal transduction	2	2	0.01136	0.129999	1	0.628633	0.657105
GO:0030222	eosinophil differentiation	2	2	0.01136	0.129999	1	0.628633	0.657105
GO:0032119	sequestering of zinc ion	2	2	0.01136	0.129999	1	0.628633	0.657105
GO:0032277	negative regulation of gonadotropin secretion	2	2	0.01136	0.129999	1	0.628633	0.657105
GO:0036145	dendritic cell homeostasis	2	2	0.01136	0.129999	1	0.628633	0.657105
GO:0042321	negative regulation of circadian sleep/wake cycle, sleep	2	2	0.01136	0.129999	1	0.628633	0.657105
GO:0045626	negative regulation of T-helper 1 cell differentiation	2	2	0.01136	0.129999	1	0.628633	0.657105
GO:0051387	negative regulation of neurotrophin TRK receptor signaling pathway	2	2	0.01136	0.129999	1	0.628633	0.657105
GO:0070488	neutrophil aggregation	2	2	0.01136	0.129999	1	0.628633	0.657105
GO:0090031	positive regulation of steroid hormone biosynthetic process	2	2	0.01136	0.129999	1	0.628633	0.657105
GO:0097117	guanylate kinase-associated protein clustering	2	2	0.01136	0.129999	1	0.628633	0.657105
GO:0160024	Leydig cell proliferation	2	2	0.01136	0.129999	1	0.628633	0.657105
GO:1900149	positive regulation of Schwann cell migration	2	2	0.01136	0.129999	1	0.628633	0.657105
GO:1902726	positive regulation of skeletal muscle satellite cell differentiation	2	2	0.01136	0.129999	1	0.628633	0.657105
GO:1903942	positive regulation of respiratory gaseous exchange	2	2	0.01136	0.129999	1	0.628633	0.657105
GO:1904155	DN2 thymocyte differentiation	2	2	0.01136	0.129999	1	0.628633	0.657105
GO:0098869	cellular oxidant detoxification	12	55	0.01168	0.13223	1	0.628633	0.670378
GO:0007263	nitric oxide mediated signal transduction	5	14	0.01201	0.134121	1	0.628633	0.678794
GO:0050857	positive regulation of antigen receptor-mediated signaling pathway	5	14	0.01201	0.134121	1	0.657706	0.678794
GO:0010717	regulation of epithelial to mesenchymal transition	14	69	0.01289	0.141389	1	0.657706	0.723012
GO:0009611	response to wounding	65	346	3.1e-06	0.000283363	0.0229524	0.628633	0.731559
GO:0097242	amyloid-beta clearance	7	25	0.01319	0.143405	1	0.628633	0.731559
GO:0030326	embryonic limb morphogenesis	14	70	0.01458	0.152688	1	0.628633	0.799632
GO:0042127	regulation of cell population proliferation	161	950	3.5e-10	1.99338461538462e-7	2.5914e-06	0.628633	0.813896
GO:0001676	long-chain fatty acid metabolic process	13	52	0.00258	0.0571926	1	0.44424	0.813929
GO:0060026	convergent extension	5	11	0.00364	0.0701838	1	0.657706	0.813929
GO:0010522	regulation of calcium ion transport into cytosol	4	10	0.01594	0.160353	1	0.657706	0.813929
GO:0032926	negative regulation of activin receptor signaling pathway	4	10	0.01594	0.160353	1	0.628633	0.813929
GO:0034351	negative regulation of glial cell apoptotic process	4	10	0.01594	0.160353	1	0.628633	0.813929
GO:0043278	response to morphine	4	10	0.01594	0.160353	1	0.628633	0.813929
GO:0045064	T-helper 2 cell differentiation	4	10	0.01594	0.160353	1	0.657706	0.813929
GO:0060856	establishment of blood-brain barrier	4	10	0.01594	0.160353	1	0.628633	0.813929
GO:2000317	negative regulation of T-helper 17 type immune response	4	10	0.01594	0.160353	1	0.628633	0.813929
GO:0008347	glial cell migration	13	43	0.00037	0.014121	1	0.628633	0.818497
GO:0030534	adult behavior	17	92	0.01646	0.161417	1	0.628633	0.829047
GO:0002066	columnar/cuboidal epithelial cell development	9	34	0.0077	0.109847	1	0.628633	0.829448
GO:0001666	response to hypoxia	32	189	0.00539	0.0886835	1	0.628633	0.847236
GO:0006935	chemotaxis	49	244	8e-06	0.000658133	0.059232	0.628633	0.862813
GO:0002606	positive regulation of dendritic cell antigen processing and presentation	3	6	0.01888	0.172577	1	0.628633	0.862886
GO:0003356	regulation of cilium beat frequency	3	6	0.01888	0.172577	1	0.628633	0.862886
GO:0006657	CDP-choline pathway	3	6	0.01888	0.172577	1	0.628633	0.862886
GO:0007625	grooming behavior	3	6	0.01888	0.172577	1	0.628633	0.862886
GO:0032375	negative regulation of cholesterol transport	3	6	0.01888	0.172577	1	0.628633	0.862886
GO:0032836	glomerular basement membrane development	3	6	0.01888	0.172577	1	0.628633	0.862886
GO:0035425	autocrine signaling	3	6	0.01888	0.172577	1	0.628633	0.862886
GO:0051004	regulation of lipoprotein lipase activity	3	6	0.01888	0.172577	1	0.685746	0.862886
GO:0051292	nuclear pore complex assembly	3	6	0.01888	0.172577	1	0.628633	0.862886
GO:0061101	neuroendocrine cell differentiation	3	6	0.01888	0.172577	1	0.628633	0.862886
GO:0072015	podocyte development	3	6	0.01888	0.172577	1	0.628633	0.862886
GO:1905684	regulation of plasma membrane repair	3	6	0.01888	0.172577	1	0.628633	0.862886
GO:0007631	feeding behavior	11	43	0.00446	0.0771538	1	0.628633	0.863497
GO:0016055	Wnt signaling pathway	52	316	0.00091	0.0286708	1	0.628633	0.865595
GO:0060586	multicellular organismal-level iron ion homeostasis	6	21	0.01929	0.174265	1	0.628633	0.865595
GO:0009791	post-embryonic development	13	62	0.0124	0.13744	1	0.628633	0.891602
GO:0031623	receptor internalization	17	92	0.01646	0.161417	1	0.685746	0.909761
GO:0006641	triglyceride metabolic process	13	58	0.00702	0.104484	1	0.628633	0.912719
GO:0002250	adaptive immune response	48	261	0.0001	0.00536522	0.7404	0.657706	0.919147
GO:0030194	positive regulation of blood coagulation	5	16	0.02189	0.190004	1	0.628633	0.947799
GO:0097049	motor neuron apoptotic process	5	16	0.02189	0.190004	1	0.685746	0.947799
GO:0031346	positive regulation of cell projection organization	39	242	0.00546	0.089636	1	0.628633	0.960847
GO:0006919	activation of cysteine-type endopeptidase activity involved in apoptotic process	9	40	0.02248	0.192823	1	0.628633	0.960847
GO:0002503	peptide antigen assembly with MHC class II protein complex	4	11	0.02297	0.192823	1	0.628633	0.960847
GO:0016024	CDP-diacylglycerol biosynthetic process	4	11	0.02297	0.192823	1	0.628633	0.960847
GO:0045725	positive regulation of glycogen biosynthetic process	4	11	0.02297	0.192823	1	0.628633	0.960847
GO:0048681	negative regulation of axon regeneration	4	11	0.02297	0.192823	1	0.628633	0.960847
GO:0050709	negative regulation of protein secretion	8	34	0.02377	0.197745	1	0.628633	0.988725
GO:1902476	chloride transmembrane transport	10	47	0.02414	0.199224	1	0.628633	0.989518
GO:0001975	response to amphetamine	6	22	0.02419	0.199224	1	0.628633	0.989518
GO:0034250	positive regulation of amide metabolic process	6	22	0.02419	0.199224	1	0.628633	0.989518
GO:0046463	acylglycerol biosynthetic process	8	32	0.01666	0.161454	1	0.628633	0.99165
GO:0045197	establishment or maintenance of epithelial cell apical/basal polarity	7	28	0.02451	0.200966	1	0.628633	0.99165
GO:0007166	cell surface receptor signaling pathway	268	1635	3.4e-15	2.51736e-11	2.51736e-11	0.719358	1
GO:0007165	signal transduction	458	3279	7.4e-14	2.73948e-10	5.47896e-10	0.68416	1
GO:0007154	cell communication	485	3588	3e-12	7.404e-9	2.2212e-8	0.762621	1
GO:0023052	signaling	483	3578	4.6e-12	8.5146e-9	3.40584e-8	0.771844	1
GO:0032501	multicellular organismal process	511	3846	9.5e-12	1.40676e-8	7.0338e-8	1	1
GO:0042221	response to chemical	296	1989	2.6e-11	3.2084e-8	1.92504e-7	1	1
GO:0050896	response to stimulus	611	4800	3.1e-11	3.27891428571429e-8	2.29524e-7	0.987046	1
GO:0009653	anatomical structure morphogenesis	244	1572	4.4e-11	4.0722e-8	3.25776e-7	0.867573	1
GO:0035295	tube development	121	641	9.2e-11	7.56853333333333e-8	6.81168e-7	0.628633	1
GO:0035239	tube morphogenesis	104	529	2e-10	1.34618181818182e-7	1.4808e-06	0.628633	1
GO:0008283	cell population proliferation	184	1129	4.3e-10	2.17184e-7	3.18372e-06	1	1
GO:0051716	cellular response to stimulus	531	4110	4.4e-10	2.17184e-7	3.25776e-06	0.896548	1
GO:0040011	locomotion	131	730	4.9e-10	2.267475e-7	3.62796e-06	0.657706	1
GO:0030154	cell differentiation	341	2431	8.6e-10	3.53746666666667e-7	6.36744e-06	0.754121	1
GO:0048869	cellular developmental process	341	2431	8.6e-10	3.53746666666667e-7	6.36744e-06	0.754121	1
GO:0051240	positive regulation of multicellular organismal process	162	972	1.1e-9	4.28652631578947e-7	8.1444e-06	0.657706	1
GO:0048856	anatomical structure development	447	3372	1.4e-9	5.1828e-7	1.03656e-05	0.964672	1
GO:0001944	vasculature development	94	479	1.8e-9	6.05781818181818e-7	1.33272e-05	0.628633	1
GO:0001568	blood vessel development	90	453	2.1e-9	6.4785e-7	1.55484e-05	0.657706	1
GO:0007275	multicellular organism development	379	2780	2.3e-9	6.81168e-7	1.70292e-05	0.965179	1
GO:2000145	regulation of cell motility	115	632	2.8e-9	7.95244444444444e-7	2.07312e-05	0.657706	1
GO:0040012	regulation of locomotion	117	647	2.9e-9	7.95244444444444e-7	2.14716e-05	0.657706	1
GO:0030334	regulation of cell migration	110	600	4.1e-9	1.03656e-06	3.03564e-05	0.732552	1
GO:0048731	system development	334	2402	4.2e-9	1.03656e-06	3.10968e-05	0.92555	1
GO:0032502	developmental process	474	3641	4.5e-9	1.07477e-06	3.3318e-05	0.972326	1
GO:0016477	cell migration	152	915	5.1e-9	1.18001e-06	3.77604e-05	0.762621	1
GO:2000147	positive regulation of cell motility	76	367	6.3e-9	1.41349e-06	4.66452e-05	0.908489	1
GO:0048870	cell motility	163	1003	6.6e-9	1.43725e-06	4.88664e-05	0.686923	1
GO:0070887	cellular response to chemical stimulus	195	1256	7.2e-9	1.52193e-06	5.33088e-05	0.628633	1
GO:0051239	regulation of multicellular organismal process	252	1720	7.4e-9	1.52193e-06	5.47896e-05	0.889545	1
GO:0033993	response to lipid	97	515	9e-9	1.75358e-06	6.6636e-05	0.840408	1
GO:0000165	MAPK cascade	85	432	9.9e-9	1.851e-06	7.32996e-05	0.762621	1
GO:0040017	positive regulation of locomotion	76	372	1.2e-8	2.16702e-06	8.8848e-05	0.971319	1
GO:0048583	regulation of response to stimulus	340	2484	1.8e-8	3.09935e-06	0.000133272	1	1
GO:0001525	angiogenesis	71	343	2.1e-8	3.53373e-06	0.000155484	0.0040722	1
GO:0048584	positive regulation of response to stimulus	213	1419	2.2e-8	3.61973e-06	0.000162888	0.916978	1
GO:0009967	positive regulation of signal transduction	155	966	4e-8	6.43826e-06	0.00029616	0.787582	1
GO:0023056	positive regulation of signaling	170	1085	4.4e-8	6.9314e-06	0.000325776	0.762621	1
GO:0010647	positive regulation of cell communication	169	1082	6.1e-8	9.40925e-06	0.000451644	0.777653	1
GO:1901700	response to oxygen-containing compound	151	948	1e-7	1.4808e-05	0.0007404	0.732552	1
GO:0023051	regulation of signaling	302	2193	1e-7	1.4808e-05	0.0007404	0.911809	1
GO:0048646	anatomical structure formation involved in morphogenesis	115	674	1.1e-7	1.59694e-05	0.00081444	0.773454	1
GO:0070372	regulation of ERK1 and ERK2 cascade	39	152	1.2e-7	1.67638e-05	0.00088848	0.787582	1
GO:0009888	tissue development	167	1077	1.2e-7	1.67638e-05	0.00088848	0.657706	1
GO:0007167	enzyme-linked receptor protein signaling pathway	105	601	1.3e-7	1.78244e-05	0.00096252	0.657706	1
GO:0010646	regulation of cell communication	301	2191	1.4e-7	1.88465e-05	0.00103656	0.925419	1
GO:0043410	positive regulation of MAPK cascade	54	246	1.5e-7	1.94842e-05	0.0011106	0.628633	1
GO:0009966	regulation of signal transduction	270	1928	1.5e-7	1.94842e-05	0.0011106	0.91136	1
GO:0048518	positive regulation of biological process	478	3770	2e-7	2.5531e-05	0.0014808	1	1
GO:0072359	circulatory system development	117	698	2.3e-7	2.88631e-05	0.00170292	0.668898	1
GO:0048871	multicellular organismal-level homeostasis	92	513	2.4e-7	2.9616e-05	0.00177696	0.657706	1
GO:0045595	regulation of cell differentiation	145	920	3.7e-7	4.41852e-05	0.00273948	0.732552	1
GO:0048513	animal organ development	235	1653	4e-7	4.70095e-05	0.0029616	0.762621	1
GO:0048522	positive regulation of cellular process	436	3414	5.3e-7	6.13144e-05	0.00392412	1	1
GO:1901652	response to peptide	95	544	5.5e-7	6.26492e-05	0.0040722	0.732552	1
GO:0009719	response to endogenous stimulus	140	892	7.7e-7	8.61958e-05	0.00570108	0.657706	1
GO:0002684	positive regulation of immune system process	109	653	7.8e-7	8.61958e-05	0.00577512	0.685746	1
GO:0048705	skeletal system morphogenesis	33	127	8e-7	8.71059e-05	0.0059232	0.088848	1
GO:0048468	cell development	232	1646	9.8e-7	0.000105158	0.00725592	0.685746	1
GO:0070374	positive regulation of ERK1 and ERK2 cascade	28	100	1.1e-06	0.00011471	0.0081444	0.0040722	1
GO:0070371	ERK1 and ERK2 cascade	39	165	1.1e-06	0.00011471	0.0081444	0.96392	1
GO:0009605	response to external stimulus	187	1277	1.2e-06	0.0001234	0.0088848	1	1
GO:0002682	regulation of immune system process	143	924	1.3e-06	0.000131852	0.0096252	0.657706	1
GO:0034097	response to cytokine	92	533	1.4e-06	0.000140076	0.0103656	0.817179	1
GO:0141124	intracellular signaling cassette	175	1186	1.8e-06	0.000177696	0.0133272	0.811581	1
GO:1902531	regulation of intracellular signal transduction	182	1246	2.1e-06	0.000204584	0.0155484	0.685746	1
GO:0003008	system process	145	948	2.2e-06	0.000208831	0.0162888	0.901154	1
GO:0009725	response to hormone	91	531	2.2e-06	0.000208831	0.0162888	0.657706	1
GO:0006955	immune response	148	974	2.5e-06	0.000234304	0.01851	0.628633	1
GO:0002376	immune system process	206	1449	2.6e-06	0.00024063	0.0192504	0.822835	1
GO:0035556	intracellular signal transduction	258	1898	4.1e-06	0.0003702	0.0303564	0.657706	1
GO:0007610	behavior	69	378	4.4e-06	0.000387829	0.0325776	0.685746	1
GO:0030155	regulation of cell adhesion	83	480	4.4e-06	0.000387829	0.0325776	0.657706	1
GO:1902533	positive regulation of intracellular signal transduction	108	674	6.3e-06	0.000542386	0.0466452	0.811581	1
GO:0048523	negative regulation of cellular process	386	3032	6.4e-06	0.000544662	0.0473856	0.762621	1
GO:0043409	negative regulation of MAPK cascade	26	98	7.7e-06	0.00064785	0.0570108	0.628633	1
GO:0042330	taxis	49	244	8e-06	0.000658133	0.059232	1	1
GO:0014070	response to organic cyclic compound	87	518	8.5e-06	0.000691582	0.062934	0.657706	1
GO:2000026	regulation of multicellular organismal development	130	855	1.1e-05	0.000866426	0.081444	0.648726	1
GO:0050776	regulation of immune response	94	574	1.1e-05	0.000866426	0.081444	0.628633	1
GO:0042110	T cell activation	59	317	1.2e-05	0.000935242	0.088848	0.685746	1
GO:0050793	regulation of developmental process	207	1491	1.3e-05	0.00100263	0.096252	0.925419	1
GO:0022603	regulation of anatomical structure morphogenesis	87	524	1.4e-05	0.00106862	0.103656	0.628633	1
GO:0043067	regulation of programmed cell death	136	909	1.5e-05	0.00112182	0.11106	0.657706	1
GO:0071345	cellular response to cytokine stimulus	80	473	1.5e-05	0.00112182	0.11106	0.963633	1
GO:0006952	defense response	145	986	1.9e-05	0.00140676	0.140676	0.675379	1
GO:0042981	regulation of apoptotic process	132	883	2.1e-05	0.00152435	0.155484	0.657706	1
GO:0051094	positive regulation of developmental process	121	796	2.3e-05	0.00163742	0.170292	0.732552	1
GO:0030855	epithelial cell differentiation	61	338	2.3e-05	0.00163742	0.170292	0.628633	1
GO:0009887	animal organ morphogenesis	86	524	2.4e-05	0.00169234	0.177696	0.817179	1
GO:0050877	nervous system process	86	525	2.6e-05	0.0017991	0.192504	0.86141	1
GO:0098609	cell-cell adhesion	86	525	2.6e-05	0.0017991	0.192504	0.628633	1
GO:0048598	embryonic morphogenesis	60	333	2.8e-05	0.00190194	0.207312	0.817179	1
GO:0001775	cell activation	99	627	2.9e-05	0.00195196	0.214716	0.883531	1
GO:0071396	cellular response to lipid	62	349	3.2e-05	0.00213449	0.236928	0.628633	1
GO:0098877	neurotransmitter receptor transport to plasma membrane	6	8	3.4e-05	0.00222775	0.251736	0.628633	1
GO:0060429	epithelium development	97	614	3.4e-05	0.00222775	0.251736	0.685746	1
GO:0045321	leukocyte activation	88	545	3.6e-05	0.00233811	0.266544	0.817179	1
GO:0045785	positive regulation of cell adhesion	53	287	4.1e-05	0.00257258	0.303564	0.963633	1
GO:0050794	regulation of cellular process	725	6268	4.1e-05	0.00257258	0.303564	1	1
GO:0048585	negative regulation of response to stimulus	151	1050	4.2e-05	0.00261318	0.310968	0.732552	1
GO:0071495	cellular response to endogenous stimulus	111	729	4.7e-05	0.00287593	0.347988	0.685746	1
GO:0051896	regulation of phosphatidylinositol 3-kinase/protein kinase B signal transduction	35	166	5.5e-05	0.00331073	0.40722	0.657706	1
GO:0070098	chemokine-mediated signaling pathway	12	32	6e-05	0.00358258	0.44424	0.075274	1
GO:0060326	cell chemotaxis	35	167	6.3e-05	0.00373162	0.466452	0.685746	1
GO:0022008	neurogenesis	156	1101	6.7e-05	0.00390605	0.496068	0.732542	1
GO:0007423	sensory organ development	56	314	6.9e-05	0.00399122	0.510876	0.762621	1
GO:0050789	regulation of biological process	756	6591	7.2e-05	0.00413247	0.533088	1	1
GO:0009628	response to abiotic stimulus	105	689	7.4e-05	0.00421458	0.547896	0.96102	1
GO:0048519	negative regulation of biological process	402	3253	7.9e-05	0.00446501	0.584916	0.884374	1
GO:0009617	response to bacterium	58	331	8.5e-05	0.00473188	0.62934	0.840505	1
GO:0050890	cognition	38	190	9e-05	0.004936	0.66636	0.7664	1
GO:0007399	nervous system development	215	1605	9e-05	0.004936	0.66636	0.787582	1
GO:0007611	learning or memory	34	164	0.0001	0.00536522	0.7404	0.875955	1
GO:0042060	wound healing	47	254	0.00011	0.00569538	0.81444	0.628633	1
GO:0051241	negative regulation of multicellular organismal process	95	616	0.00011	0.00569538	0.81444	0.657706	1
GO:0060348	bone development	29	132	0.00011	0.00569538	0.81444	0.522393	1
GO:1901701	cellular response to oxygen-containing compound	103	680	0.00011	0.00569538	0.81444	0.657706	1
GO:0048545	response to steroid hormone	40	206	0.00012	0.0059232	0.88848	0.685746	1
GO:0050795	regulation of behavior	12	34	0.00012	0.0059232	0.88848	0.734037	1
GO:1990868	response to chemokine	13	39	0.00012	0.0059232	0.88848	0.817179	1
GO:1990869	cellular response to chemokine	13	39	0.00012	0.0059232	0.88848	0.817179	1
GO:0046942	carboxylic acid transport	37	186	0.00012	0.0059232	0.88848	0.628633	1
GO:0051384	response to glucocorticoid	19	72	0.00014	0.0067749	1	0.405042	1
GO:0015849	organic acid transport	37	187	0.00014	0.0067749	1	0.657706	1
GO:0071887	leukocyte apoptotic process	20	78	0.00014	0.0067749	1	0.657706	1
GO:0042100	B cell proliferation	15	50	0.00015	0.00716516	1	0.657706	1
GO:0046649	lymphocyte activation	74	458	0.00015	0.00716516	1	0.787582	1
GO:0046425	regulation of receptor signaling pathway via JAK-STAT	13	40	0.00016	0.00749772	1	0.628633	1
GO:0015909	long-chain fatty acid transport	12	35	0.00016	0.00749772	1	0.628633	1
GO:0007267	cell-cell signaling	107	719	0.00016	0.00749772	1	0.685746	1
GO:0022407	regulation of cell-cell adhesion	51	288	0.00017	0.00791623	1	0.840505	1
GO:0043066	negative regulation of apoptotic process	82	523	0.00018	0.0083295	1	0.657706	1
GO:0007159	leukocyte cell-cell adhesion	44	239	0.0002	0.00908466	1	0.657706	1
GO:0043405	regulation of MAP kinase activity	18	68	0.0002	0.00908466	1	0.729327	1
GO:0000902	cell morphogenesis	96	635	0.0002	0.00908466	1	0.601839	1
GO:0048008	platelet-derived growth factor receptor signaling pathway	13	41	0.00022	0.009872	1	0.628633	1
GO:0048771	tissue remodeling	24	105	0.00022	0.009872	1	0.628633	1
GO:0043069	negative regulation of programmed cell death	84	542	0.00023	0.0100764	1	0.657706	1
GO:0060249	anatomical structure homeostasis	33	164	0.00023	0.0100764	1	1	1
GO:0009612	response to mechanical stimulus	28	131	0.00023	0.0100764	1	0.628633	1
GO:0050865	regulation of cell activation	61	366	0.00024	0.0102124	1	0.692852	1
GO:0065007	biological regulation	772	6790	0.00024	0.0102124	1	1	1
GO:0097696	cell surface receptor signaling pathway via STAT	19	75	0.00024	0.0102124	1	0.657706	1
GO:0031345	negative regulation of cell projection organization	25	112	0.00025	0.0105771	1	0.628633	1
GO:2000106	regulation of leukocyte apoptotic process	16	58	0.00026	0.0109377	1	0.628633	1
GO:0031589	cell-substrate adhesion	42	228	0.00027	0.011106	1	0.628633	1
GO:0021544	subpallium development	8	18	0.00027	0.011106	1	1	1
GO:0099637	neurotransmitter receptor transport	7	14	0.00027	0.011106	1	0.787582	1
GO:0048568	embryonic organ development	41	221	0.00027	0.011106	1	0.657706	1
GO:0031344	regulation of cell projection organization	69	429	0.00028	0.0113908	1	0.787582	1
GO:0048562	embryonic organ morphogenesis	29	139	0.00028	0.0113908	1	0.675379	1
GO:0002009	morphogenesis of an epithelium	48	272	0.00029	0.0116693	1	0.628633	1
GO:0010648	negative regulation of cell communication	128	901	0.00029	0.0116693	1	0.732542	1
GO:0032870	cellular response to hormone stimulus	61	369	0.0003	0.0120065	1	0.706372	1
GO:0050778	positive regulation of immune response	73	462	0.00033	0.0129276	1	0.657706	1
GO:0009914	hormone transport	34	174	0.00033	0.0129276	1	0.840505	1
GO:0002696	positive regulation of leukocyte activation	40	216	0.00033	0.0129276	1	0.792531	1
GO:0050830	defense response to Gram-positive bacterium	14	48	0.00033	0.0129276	1	0.193643	1
GO:0023057	negative regulation of signaling	128	904	0.00034	0.0131799	1	0.732552	1
GO:0015718	monocarboxylic acid transport	21	89	0.00034	0.0131799	1	0.652357	1
GO:0003018	vascular process in circulatory system	31	154	0.00035	0.0134269	1	0.628633	1
GO:0060284	regulation of cell development	77	494	0.00035	0.0134269	1	0.685746	1
GO:0051216	cartilage development	27	128	0.00038	0.0144283	1	0.628633	1
GO:0046879	hormone secretion	33	169	0.0004	0.0150335	1	0.912916	1
GO:0120035	regulation of plasma membrane bounded cell projection organization	67	419	0.00041	0.0151782	1	0.664899	1
GO:0043542	endothelial cell migration	29	142	0.00041	0.0151782	1	0.685746	1
GO:0007259	cell surface receptor signaling pathway via JAK-STAT	17	66	0.00041	0.0151782	1	0.692852	1
GO:0001503	ossification	46	262	0.00043	0.0158394	1	0.657706	1
GO:0050867	positive regulation of cell activation	41	226	0.00044	0.0161275	1	0.803329	1
GO:0008306	associative learning	15	55	0.00046	0.0167775	1	0.732552	1
GO:0001763	morphogenesis of a branching structure	23	104	0.00049	0.0177841	1	0.657706	1
GO:0070661	leukocyte proliferation	35	185	0.00051	0.0183303	1	0.822835	1
GO:2000515	negative regulation of CD4-positive, alpha-beta T cell activation	9	24	0.00051	0.0183303	1	0.657706	1
GO:0046651	lymphocyte proliferation	31	158	0.00055	0.0195779	1	0.787582	1
GO:1903540	establishment of protein localization to postsynaptic membrane	5	8	0.00058	0.0202562	1	0.685746	1
GO:0002694	regulation of leukocyte activation	55	333	0.0006	0.0205667	1	0.822835	1
GO:0007200	phospholipase C-activating G protein-coupled receptor signaling pathway	18	74	0.0006	0.0205667	1	0.261318	1
GO:0048706	embryonic skeletal system development	17	68	0.0006	0.0205667	1	0.628633	1
GO:0070229	negative regulation of lymphocyte apoptotic process	8	20	0.00063	0.0214955	1	1	1
GO:0030888	regulation of B cell proliferation	12	40	0.00066	0.0224158	1	0.911809	1
GO:0003012	muscle system process	41	231	0.00069	0.0233277	1	0.628633	1
GO:0031325	positive regulation of cellular metabolic process	240	1880	0.00071	0.0238947	1	1	1
GO:1904894	positive regulation of receptor signaling pathway via STAT	9	25	0.00072	0.024013	1	0.732552	1
GO:0045596	negative regulation of cell differentiation	60	374	0.00074	0.0245693	1	0.840505	1
GO:0044539	long-chain fatty acid import into cell	6	12	0.00076	0.0251207	1	0.732552	1
GO:0051249	regulation of lymphocyte activation	50	299	0.00079	0.0259963	1	0.931463	1
GO:0051251	positive regulation of lymphocyte activation	37	204	0.00082	0.0268641	1	0.99406	1
GO:0043491	phosphatidylinositol 3-kinase/protein kinase B signal transduction	36	197	0.00083	0.0270719	1	0.817179	1
GO:0006950	response to stress	297	2390	0.00084	0.0272779	1	0.997058	1
GO:0061448	connective tissue development	33	176	0.00085	0.0274459	1	0.889545	1
GO:0061138	morphogenesis of a branching epithelium	21	95	0.00086	0.0274459	1	0.762621	1
GO:0051093	negative regulation of developmental process	79	525	0.00086	0.0274459	1	0.734037	1
GO:0001934	positive regulation of protein phosphorylation	45	263	0.00087	0.0276458	1	0.628633	1
GO:0009790	embryo development	94	646	0.00089	0.0281605	1	0.816886	1
GO:0046427	positive regulation of receptor signaling pathway via JAK-STAT	8	21	0.00093	0.0289316	1	0.38254	1
GO:0034103	regulation of tissue remodeling	13	47	0.00094	0.0291203	1	0.628633	1
GO:0042592	homeostatic process	138	1012	0.00099	0.0305415	1	1	1
GO:0015908	fatty acid transport	16	65	0.00104	0.0318188	1	0.762621	1
GO:1905954	positive regulation of lipid localization	16	65	0.00104	0.0318188	1	0.628633	1
GO:0008202	steroid metabolic process	30	157	0.00105	0.0318615	1	0.628633	1
GO:0032943	mononuclear cell proliferation	31	164	0.00105	0.0318615	1	0.867573	1
GO:0008285	negative regulation of cell population proliferation	64	412	0.00118	0.0354104	1	0.628633	1
GO:0009968	negative regulation of signal transduction	118	849	0.00118	0.0354104	1	0.720868	1
GO:0042749	regulation of circadian sleep/wake cycle	5	9	0.00119	0.0354104	1	0.628633	1
GO:0071830	triglyceride-rich lipoprotein particle clearance	3	3	0.00121	0.0354104	1	1	1
GO:0098887	neurotransmitter receptor transport, endosome to postsynaptic membrane	3	3	0.00121	0.0354104	1	0.628633	1
GO:0099639	neurotransmitter receptor transport, endosome to plasma membrane	3	3	0.00121	0.0354104	1	0.628633	1
GO:0032963	collagen metabolic process	14	54	0.00122	0.0354231	1	0.628633	1
GO:1902532	negative regulation of intracellular signal transduction	68	444	0.00122	0.0354231	1	0.657706	1
GO:0030217	T cell differentiation	33	180	0.00127	0.0367308	1	0.657706	1
GO:0140354	lipid import into cell	6	13	0.00128	0.036733	1	0.762621	1
GO:1905952	regulation of lipid localization	21	98	0.00131	0.0374455	1	0.762621	1
GO:0010712	regulation of collagen metabolic process	8	22	0.00132	0.0374455	1	0.628633	1
GO:0035850	epithelial cell differentiation involved in kidney development	8	22	0.00132	0.0374455	1	0.685746	1
GO:0044057	regulation of system process	50	306	0.00133	0.0375852	1	0.792531	1
GO:0018108	peptidyl-tyrosine phosphorylation	25	125	0.00137	0.0385684	1	0.628633	1
GO:0006959	humoral immune response	22	105	0.00139	0.0389832	1	0.628633	1
GO:0010720	positive regulation of cell development	45	269	0.0014	0.0390998	1	0.628633	1
GO:0006865	amino acid transport	20	92	0.00141	0.0390998	1	0.685746	1
GO:0002764	immune response-regulating signaling pathway	55	345	0.00141	0.0390998	1	0.657706	1
GO:0002768	immune response-regulating cell surface receptor signaling pathway	37	210	0.00142	0.0392301	1	1	1
GO:0051703	biological process involved in intraspecies interaction between organisms	11	38	0.00153	0.0416475	1	1	1
GO:0006629	lipid metabolic process	112	806	0.00158	0.0428086	1	0.82461	1
GO:0001649	osteoblast differentiation	27	140	0.00159	0.0428086	1	0.685746	1
GO:0046883	regulation of hormone secretion	27	140	0.00159	0.0428086	1	1	1
GO:0031223	auditory behavior	4	6	0.00162	0.0428374	1	0.405042	1
GO:0032000	positive regulation of fatty acid beta-oxidation	4	6	0.00162	0.0428374	1	0.405042	1
GO:0042063	gliogenesis	38	219	0.00164	0.043212	1	0.628633	1
GO:0032940	secretion by cell	75	505	0.00167	0.0438464	1	0.787582	1
GO:0043371	negative regulation of CD4-positive, alpha-beta T cell differentiation	7	18	0.0017	0.0440098	1	0.628633	1
GO:0008542	visual learning	10	33	0.0017	0.0440098	1	0.405042	1
GO:0046888	negative regulation of hormone secretion	10	33	0.0017	0.0440098	1	0.628633	1
GO:0018212	peptidyl-tyrosine modification	25	127	0.00173	0.0446304	1	1	1
GO:0046660	female sex differentiation	15	62	0.00177	0.0455038	1	0.628633	1
GO:0043010	camera-type eye development	35	198	0.00178	0.0456025	1	0.628633	1
GO:0044344	cellular response to fibroblast growth factor stimulus	14	56	0.00179	0.0457006	1	0.628633	1
GO:0043407	negative regulation of MAP kinase activity	8	23	0.00184	0.0464961	1	0.405042	1
GO:0007162	negative regulation of cell adhesion	32	177	0.00189	0.0474358	1	0.628633	1
GO:0040007	growth	83	572	0.00192	0.0480259	1	0.628633	1
GO:0051057	positive regulation of small GTPase mediated signal transduction	11	39	0.00193	0.0481135	1	0.800641	1
GO:0090596	sensory organ morphogenesis	26	135	0.00196	0.0483728	1	0.657706	1
GO:0042327	positive regulation of phosphorylation	46	281	0.00196	0.0483728	1	0.99406	1
GO:0010562	positive regulation of phosphorus metabolic process	49	304	0.00199	0.048467	1	0.963633	1
GO:0045937	positive regulation of phosphate metabolic process	49	304	0.00199	0.048467	1	0.963633	1
GO:0002237	response to molecule of bacterial origin	34	192	0.00199	0.048467	1	0.840505	1
GO:0050905	neuromuscular process	19	88	0.00199	0.048467	1	0.865906	1
GO:1902001	fatty acid transmembrane transport	6	14	0.00205	0.049602	1	0.787582	1
GO:0048704	embryonic skeletal system morphogenesis	12	45	0.00207	0.0499227	1	0.411966	1
GO:0006915	apoptotic process	154	1168	0.00213	0.051203	1	0.9166	1
GO:0001562	response to protozoan	5	10	0.00217	0.0516614	1	1	1
GO:1903037	regulation of leukocyte cell-cell adhesion	37	215	0.00218	0.0517331	1	0.817179	1
GO:0051130	positive regulation of cellular component organization	101	723	0.00227	0.0535257	1	0.685746	1
GO:0030100	regulation of endocytosis	35	201	0.00231	0.054296	1	0.66791	1
GO:0010975	regulation of neuron projection development	47	291	0.00233	0.0545928	1	0.842948	1
GO:0046903	secretion	82	568	0.00235	0.0548877	1	0.798164	1
GO:1903039	positive regulation of leukocyte cell-cell adhesion	30	165	0.00236	0.0549479	1	0.762621	1
GO:0050863	regulation of T cell activation	37	216	0.00237	0.0550078	1	1	1
GO:0014911	positive regulation of smooth muscle cell migration	9	29	0.00239	0.055247	1	0.628633	1
GO:0007218	neuropeptide signaling pathway	11	40	0.00241	0.055247	1	0.430137	1
GO:0015833	peptide transport	28	151	0.00241	0.055247	1	0.81242	1
GO:0048729	tissue morphogenesis	52	330	0.00242	0.055247	1	0.657706	1
GO:0035767	endothelial cell chemotaxis	7	19	0.00244	0.055247	1	0.430137	1
GO:0044060	regulation of endocrine process	7	19	0.00244	0.055247	1	0.685746	1
GO:0060078	regulation of postsynaptic membrane potential	18	83	0.00246	0.05553	1	0.628633	1
GO:0045765	regulation of angiogenesis	32	180	0.00249	0.0560364	1	0.657706	1
GO:0002252	immune effector process	54	346	0.0025	0.0560909	1	0.732552	1
GO:0043500	muscle adaptation	14	58	0.00255	0.0566973	1	0.657706	1
GO:0046849	bone remodeling	14	58	0.00255	0.0566973	1	0.657706	1
GO:0071774	response to fibroblast growth factor	14	58	0.00255	0.0566973	1	1	1
GO:1903825	organic acid transmembrane transport	19	90	0.00262	0.0579059	1	0.628633	1
GO:0048699	generation of neurons	126	936	0.00266	0.058615	1	0.840505	1
GO:0050870	positive regulation of T cell activation	28	152	0.00267	0.0586608	1	0.449288	1
GO:0030198	extracellular matrix organization	32	181	0.00273	0.0592754	1	0.628633	1
GO:0043062	extracellular structure organization	32	181	0.00273	0.0592754	1	0.628633	1
GO:0045229	external encapsulating structure organization	32	181	0.00273	0.0592754	1	0.628633	1
GO:0048667	cell morphogenesis involved in neuron differentiation	58	379	0.00278	0.0601846	1	0.628633	1
GO:0001654	eye development	39	233	0.00281	0.0606567	1	0.80702	1
GO:0009416	response to light stimulus	34	196	0.00282	0.0606956	1	1	1
GO:0043085	positive regulation of catalytic activity	61	403	0.00283	0.0607343	1	0.657706	1
GO:0031331	positive regulation of cellular catabolic process	30	167	0.00285	0.060811	1	0.628633	1
GO:0051347	positive regulation of transferase activity	30	167	0.00285	0.060811	1	0.628633	1
GO:0009411	response to UV	22	111	0.00291	0.0617354	1	0.468383	1
GO:0012501	programmed cell death	157	1203	0.00293	0.0619821	1	0.925419	1
GO:0060541	respiratory system development	23	118	0.00296	0.0624383	1	0.911809	1
GO:0043279	response to alkaloid	14	59	0.00303	0.0635527	1	0.787582	1
GO:0008219	cell death	157	1204	0.00303	0.0635527	1	0.925419	1
GO:0003009	skeletal muscle contraction	6	15	0.0031	0.064473	1	0.488349	1
GO:2000209	regulation of anoikis	6	15	0.0031	0.064473	1	1	1
GO:0050770	regulation of axonogenesis	20	98	0.00311	0.0644998	1	0.628633	1
GO:0050767	regulation of neurogenesis	38	227	0.00315	0.0651469	1	0.685746	1
GO:0050806	positive regulation of synaptic transmission	21	105	0.00321	0.066019	1	0.657706	1
GO:0010817	regulation of hormone levels	43	265	0.00321	0.066019	1	0.955755	1
GO:0045667	regulation of osteoblast differentiation	16	72	0.00323	0.0662463	1	1	1
GO:0043523	regulation of neuron apoptotic process	28	154	0.00324	0.0662678	1	0.787582	1
GO:0001822	kidney development	32	183	0.00326	0.0664932	1	0.657706	1
GO:0016310	phosphorylation	118	874	0.00329	0.0669208	1	0.732552	1
GO:0061005	cell differentiation involved in kidney development	8	25	0.00335	0.0679545	1	0.911809	1
GO:0050900	leukocyte migration	36	213	0.00339	0.0684218	1	0.762621	1
GO:0046639	negative regulation of alpha-beta T cell differentiation	7	20	0.00341	0.0684218	1	1	1
GO:0060055	angiogenesis involved in wound healing	7	20	0.00341	0.0684218	1	0.628633	1
GO:2000050	regulation of non-canonical Wnt signaling pathway	7	20	0.00341	0.0684218	1	0.628633	1
GO:0015669	gas transport	4	7	0.00345	0.068482	1	1	1
GO:0045743	positive regulation of fibroblast growth factor receptor signaling pathway	4	7	0.00345	0.068482	1	0.510876	1
GO:0032835	glomerulus development	10	36	0.00347	0.0686949	1	0.628633	1
GO:0032368	regulation of lipid transport	17	79	0.00349	0.0689066	1	1	1
GO:0150063	visual system development	39	236	0.00353	0.069511	1	0.840505	1
GO:0042886	amide transport	32	184	0.00355	0.0697194	1	0.762621	1
GO:0010232	vascular transport	14	60	0.00357	0.0697422	1	0.628633	1
GO:0150104	transport across blood-brain barrier	14	60	0.00357	0.0697422	1	0.628633	1
GO:0030323	respiratory tube development	21	106	0.00361	0.0701838	1	0.628633	1
GO:0070663	regulation of leukocyte proliferation	27	148	0.00362	0.0701838	1	0.99406	1
GO:0070233	negative regulation of T cell apoptotic process	5	11	0.00364	0.0701838	1	0.628633	1
GO:0070373	negative regulation of ERK1 and ERK2 cascade	11	42	0.00366	0.0702037	1	0.522393	1
GO:0010810	regulation of cell-substrate adhesion	26	141	0.00366	0.0702037	1	0.657706	1
GO:0032869	cellular response to insulin stimulus	25	134	0.00369	0.0704143	1	0.814721	1
GO:0008286	insulin receptor signaling pathway	18	86	0.00369	0.0704143	1	0.522393	1
GO:0051402	neuron apoptotic process	33	192	0.00375	0.071018	1	0.732552	1
GO:0002683	negative regulation of immune system process	47	298	0.00376	0.071018	1	0.628633	1
GO:0140352	export from cell	78	545	0.00376	0.071018	1	0.889545	1
GO:0003002	regionalization	35	207	0.00381	0.0717792	1	0.628633	1
GO:1901342	regulation of vasculature development	32	185	0.00387	0.0727246	1	0.657706	1
GO:0046636	negative regulation of alpha-beta T cell activation	9	31	0.00396	0.07404	1	0.762621	1
GO:0071300	cellular response to retinoic acid	9	31	0.00396	0.07404	1	0.532162	1
GO:0007596	blood coagulation	24	128	0.00411	0.0762612	1	0.657706	1
GO:0030595	leukocyte chemotaxis	24	128	0.00411	0.0762612	1	0.787582	1
GO:0002064	epithelial cell development	23	121	0.00412	0.0762612	1	0.628633	1
GO:0043535	regulation of blood vessel endothelial cell migration	14	61	0.00419	0.076965	1	0.628633	1
GO:0006898	receptor-mediated endocytosis	32	186	0.00421	0.076965	1	0.657706	1
GO:0019216	regulation of lipid metabolic process	32	186	0.00421	0.076965	1	0.823189	1
GO:0060562	epithelial tube morphogenesis	32	186	0.00421	0.076965	1	0.628633	1
GO:0072001	renal system development	32	186	0.00421	0.076965	1	0.685746	1
GO:0050878	regulation of body fluid levels	34	201	0.00427	0.0771538	1	0.644377	1
GO:0007632	visual behavior	10	37	0.00431	0.0771538	1	1	1
GO:0061844	antimicrobial humoral immune response mediated by antimicrobial peptide	10	37	0.00431	0.0771538	1	0.532162	1
GO:0019218	regulation of steroid metabolic process	13	55	0.00436	0.0771538	1	0.657706	1
GO:0046545	development of primary female sexual characteristics	13	55	0.00436	0.0771538	1	0.657706	1
GO:0070227	lymphocyte apoptotic process	13	55	0.00436	0.0771538	1	0.719711	1
GO:0070665	positive regulation of leukocyte proliferation	19	94	0.00436	0.0771538	1	0.749866	1
GO:0048880	sensory system development	39	239	0.00441	0.0771538	1	0.868501	1
GO:1903726	negative regulation of phospholipid metabolic process	3	4	0.00445	0.0771538	1	0.628633	1
GO:0018958	phenol-containing compound metabolic process	12	49	0.00446	0.0771538	1	0.628633	1
GO:1901623	regulation of lymphocyte chemotaxis	6	16	0.00452	0.0780095	1	1	1
GO:0045766	positive regulation of angiogenesis	21	108	0.00454	0.0781438	1	0.532162	1
GO:0009893	positive regulation of metabolic process	272	2230	0.00457	0.0781438	1	1	1
GO:0002791	regulation of peptide secretion	22	115	0.00457	0.0781438	1	0.628633	1
GO:0090087	regulation of peptide transport	22	115	0.00457	0.0781438	1	1	1
GO:0050881	musculoskeletal movement	7	21	0.00466	0.0793164	1	0.787582	1
GO:0050922	negative regulation of chemotaxis	7	21	0.00466	0.0793164	1	0.628633	1
GO:0048589	developmental growth	61	412	0.0047	0.0798138	1	0.657706	1
GO:0006468	protein phosphorylation	100	732	0.00472	0.07997	1	0.815188	1
GO:0015711	organic anion transport	39	240	0.00474	0.0801255	1	0.727262	1
GO:1905039	carboxylic acid transmembrane transport	18	88	0.00477	0.0804489	1	0.628633	1
GO:0002429	immune response-activating cell surface receptor signaling pathway	33	195	0.0048	0.0807709	1	0.628633	1
GO:0002460	adaptive immune response based on somatic recombination of immune receptors built from immunoglobulin superfamily domains	32	188	0.00497	0.0834419	1	0.963633	1
GO:0050817	coagulation	24	130	0.00504	0.0844257	1	0.657706	1
GO:0098657	import into cell	83	593	0.0052	0.0869093	1	0.777653	1
GO:0034330	cell junction organization	77	544	0.00528	0.0877267	1	0.73296	1
GO:0050994	regulation of lipid catabolic process	10	38	0.0053	0.0877267	1	0.762621	1
GO:0070228	regulation of lymphocyte apoptotic process	10	38	0.0053	0.0877267	1	0.840505	1
GO:0032370	positive regulation of lipid transport	12	50	0.00531	0.0877267	1	0.628633	1
GO:0001776	leukocyte homeostasis	15	69	0.00532	0.0877267	1	0.628633	1
GO:0045834	positive regulation of lipid metabolic process	15	69	0.00532	0.0877267	1	0.769511	1
GO:0030072	peptide hormone secretion	25	138	0.00548	0.0897653	1	0.787582	1
GO:0051606	detection of stimulus	20	103	0.00562	0.0907947	1	0.732552	1
GO:0071674	mononuclear cell migration	23	124	0.00562	0.0907947	1	0.777653	1
GO:0010594	regulation of endothelial cell migration	21	110	0.00566	0.0907947	1	0.628633	1
GO:0002062	chondrocyte differentiation	16	76	0.00566	0.0907947	1	0.601839	1
GO:0048247	lymphocyte chemotaxis	8	27	0.00567	0.0907947	1	1	1
GO:0048512	circadian behavior	8	27	0.00567	0.0907947	1	0.696426	1
GO:0042745	circadian sleep/wake cycle	5	12	0.00569	0.0907947	1	1	1
GO:0044321	response to leptin	5	12	0.00569	0.0907947	1	0.628633	1
GO:0008610	lipid biosynthetic process	65	448	0.00574	0.0913956	1	0.915531	1
GO:0038127	ERBB signaling pathway	17	83	0.00592	0.093858	1	1	1
GO:0050671	positive regulation of lymphocyte proliferation	17	83	0.00592	0.093858	1	0.812072	1
GO:0097061	dendritic spine organization	13	57	0.00602	0.0952395	1	0.657706	1
GO:0007599	hemostasis	24	132	0.00613	0.0964348	1	0.685746	1
GO:0009595	detection of biotic stimulus	7	22	0.00621	0.0964348	1	0.817179	1
GO:0014888	striated muscle adaptation	7	22	0.00621	0.0964348	1	0.628633	1
GO:0033687	osteoblast proliferation	7	22	0.00621	0.0964348	1	1	1
GO:0043276	anoikis	7	22	0.00621	0.0964348	1	0.867573	1
GO:0050879	multicellular organismal movement	7	22	0.00621	0.0964348	1	0.817179	1
GO:1904018	positive regulation of vasculature development	21	111	0.00629	0.0964348	1	1	1
GO:0097305	response to alcohol	27	154	0.00631	0.0964348	1	0.685746	1
GO:0045187	regulation of circadian sleep/wake cycle, sleep	4	8	0.00633	0.0964348	1	0.657706	1
GO:0046321	positive regulation of fatty acid oxidation	4	8	0.00633	0.0964348	1	1	1
GO:0072202	cell differentiation involved in metanephros development	4	8	0.00633	0.0964348	1	0.616675	1
GO:0097113	AMPA glutamate receptor clustering	4	8	0.00633	0.0964348	1	0.616675	1
GO:0007389	pattern specification process	37	229	0.00642	0.0976051	1	0.657706	1
GO:0010977	negative regulation of neuron projection development	16	77	0.00646	0.0976119	1	0.633538	1
GO:0048754	branching morphogenesis of an epithelial tube	16	77	0.00646	0.0976119	1	0.628633	1
GO:0072006	nephron development	16	77	0.00646	0.0976119	1	0.657706	1
GO:0060079	excitatory postsynaptic potential	14	64	0.00658	0.0992226	1	0.657706	1
GO:0023061	signal release	43	276	0.00675	0.101579	1	0.920627	1
GO:0097529	myeloid leukocyte migration	23	126	0.00686	0.103025	1	0.628633	1
GO:1903131	mononuclear cell differentiation	46	300	0.00699	0.104484	1	0.667724	1
GO:0050790	regulation of catalytic activity	95	700	0.00702	0.104484	1	0.787582	1
GO:0051051	negative regulation of transport	38	238	0.00705	0.104484	1	0.842182	1
GO:0031328	positive regulation of cellular biosynthetic process	200	1607	0.00707	0.104484	1	0.925164	1
GO:0031175	neuron projection development	89	650	0.00707	0.104484	1	0.822835	1
GO:0032101	regulation of response to external stimulus	86	625	0.00707	0.104484	1	0.961019	1
GO:0030336	negative regulation of cell migration	31	185	0.0071	0.104672	1	0.628633	1
GO:0048666	neuron development	99	734	0.00713	0.104672	1	0.818779	1
GO:0048812	neuron projection morphogenesis	62	428	0.00713	0.104672	1	0.657706	1
GO:0002757	immune response-activating signaling pathway	49	324	0.00715	0.104672	1	0.685746	1
GO:0006897	endocytosis	69	485	0.00716	0.104672	1	0.657706	1
GO:0003254	regulation of membrane depolarization	8	28	0.00721	0.104672	1	0.685746	1
GO:0007622	rhythmic behavior	8	28	0.00721	0.104672	1	0.732542	1
GO:0045124	regulation of bone resorption	8	28	0.00721	0.104672	1	0.628633	1
GO:0050982	detection of mechanical stimulus	8	28	0.00721	0.104672	1	0.657706	1
GO:0002253	activation of immune response	53	356	0.00725	0.105047	1	0.685746	1
GO:0006639	acylglycerol metabolic process	16	78	0.00735	0.106225	1	0.822522	1
GO:0001819	positive regulation of cytokine production	45	293	0.00736	0.106225	1	0.628633	1
GO:0014897	striated muscle hypertrophy	12	52	0.0074	0.106595	1	0.628633	1
GO:0036293	response to decreased oxygen levels	33	201	0.00764	0.109838	1	0.925419	1
GO:0035567	non-canonical Wnt signaling pathway	11	46	0.00768	0.109847	1	1	1
GO:0006631	fatty acid metabolic process	37	232	0.00792	0.112552	1	0.732552	1
GO:0033674	positive regulation of kinase activity	25	142	0.00794	0.11262	1	0.657706	1
GO:2000146	negative regulation of cell motility	32	194	0.00797	0.11283	1	0.867573	1
GO:0046632	alpha-beta T cell differentiation	15	72	0.00802	0.113321	1	0.916439	1
GO:0050808	synapse organization	56	382	0.00807	0.113435	1	0.766652	1
GO:0050673	epithelial cell proliferation	38	240	0.00808	0.113435	1	0.939705	1
GO:0001662	behavioral fear response	7	23	0.00812	0.113435	1	0.628633	1
GO:0017145	stem cell division	7	23	0.00812	0.113435	1	0.628633	1
GO:0060349	bone morphogenesis	13	59	0.00815	0.11364	1	0.628633	1
GO:0071363	cellular response to growth factor stimulus	62	431	0.00829	0.115374	1	0.727289	1
GO:0006638	neutral lipid metabolic process	16	79	0.00833	0.115497	1	0.840505	1
GO:0072073	kidney epithelium development	16	79	0.00833	0.115497	1	0.787582	1
GO:0033194	response to hydroperoxide	5	13	0.00845	0.116074	1	0.762621	1
GO:0038083	peptidyl-tyrosine autophosphorylation	5	13	0.00845	0.116074	1	0.628633	1
GO:0048670	regulation of collateral sprouting	5	13	0.00845	0.116074	1	0.787582	1
GO:0051056	regulation of small GTPase mediated signal transduction	34	210	0.00847	0.116133	1	0.657706	1
GO:0030182	neuron differentiation	116	883	0.00851	0.116466	1	0.859494	1
GO:0032946	positive regulation of mononuclear cell proliferation	17	86	0.00853	0.116524	1	0.837423	1
GO:0120039	plasma membrane bounded cell projection morphogenesis	63	440	0.00865	0.11768	1	0.657706	1
GO:0014896	muscle hypertrophy	12	53	0.00866	0.11768	1	0.628633	1
GO:0042593	glucose homeostasis	25	143	0.00868	0.11768	1	0.628633	1
GO:0003401	axis elongation	6	18	0.00871	0.11768	1	0.657706	1
GO:0048167	regulation of synaptic plasticity	24	136	0.00891	0.120163	1	0.685746	1
GO:0098542	defense response to other organism	93	690	0.00915	0.122952	1	0.762621	1
GO:0120036	plasma membrane bounded cell projection organization	129	997	0.00927	0.124339	1	0.787582	1
GO:0050810	regulation of steroid biosynthetic process	10	41	0.00937	0.124636	1	0.628633	1
GO:0051149	positive regulation of muscle cell differentiation	10	41	0.00937	0.124636	1	0.628633	1
GO:0048013	ephrin receptor signaling pathway	9	35	0.0094	0.124636	1	0.628633	1
GO:0002040	sprouting angiogenesis	16	80	0.00941	0.124636	1	0.628633	1
GO:0035270	endocrine system development	13	60	0.00941	0.124636	1	0.628633	1
GO:0090288	negative regulation of cellular response to growth factor stimulus	13	60	0.00941	0.124636	1	0.628633	1
GO:1902106	negative regulation of leukocyte differentiation	13	60	0.00941	0.124636	1	0.685746	1
GO:0051049	regulation of transport	123	946	0.00945	0.124803	1	1	1
GO:0031401	positive regulation of protein modification process	55	377	0.00947	0.124803	1	0.939705	1
GO:0033500	carbohydrate homeostasis	25	144	0.00948	0.124803	1	0.657324	1
GO:0099177	regulation of trans-synaptic signaling	48	321	0.00949	0.124803	1	0.666236	1
GO:0007600	sensory perception	36	227	0.00952	0.124975	1	0.717031	1
GO:0043583	ear development	20	108	0.00959	0.125671	1	0.817179	1
GO:0046890	regulation of lipid biosynthetic process	19	101	0.00965	0.126012	1	0.762621	1
GO:0008277	regulation of G protein-coupled receptor signaling pathway	18	94	0.00965	0.126012	1	0.628633	1
GO:0090287	regulation of cellular response to growth factor stimulus	32	197	0.00995	0.128189	1	0.762621	1
GO:0060291	long-term synaptic potentiation	14	67	0.00997	0.128189	1	0.657706	1
GO:0048858	cell projection morphogenesis	63	443	0.00999	0.128189	1	0.657706	1
GO:0045860	positive regulation of protein kinase activity	23	130	0.01001	0.128189	1	0.685746	1
GO:0010557	positive regulation of macromolecule biosynthetic process	195	1576	0.01001	0.128189	1	0.948797	1
GO:0043068	positive regulation of programmed cell death	50	338	0.01006	0.128189	1	0.628633	1
GO:0008585	female gonad development	12	54	0.01008	0.128189	1	0.734037	1
GO:0019755	one-carbon compound transport	3	5	0.01025	0.128189	1	0.657706	1
GO:0032762	mast cell cytokine production	3	5	0.01025	0.128189	1	0.657706	1
GO:0033634	positive regulation of cell-cell adhesion mediated by integrin	3	5	0.01025	0.128189	1	0.628633	1
GO:0034447	very-low-density lipoprotein particle clearance	3	5	0.01025	0.128189	1	0.657706	1
GO:0038003	G protein-coupled opioid receptor signaling pathway	3	5	0.01025	0.128189	1	0.628633	1
GO:0060027	convergent extension involved in gastrulation	3	5	0.01025	0.128189	1	0.628633	1
GO:0060696	regulation of phospholipid catabolic process	3	5	0.01025	0.128189	1	0.685746	1
GO:0090269	fibroblast growth factor production	3	5	0.01025	0.128189	1	0.685746	1
GO:1903365	regulation of fear response	3	5	0.01025	0.128189	1	0.657706	1
GO:0035150	regulation of tube size	15	74	0.01035	0.128189	1	0.657706	1
GO:0035296	regulation of tube diameter	15	74	0.01035	0.128189	1	0.657706	1
GO:0097746	blood vessel diameter maintenance	15	74	0.01035	0.128189	1	0.657706	1
GO:1903531	negative regulation of secretion by cell	15	74	0.01035	0.128189	1	0.99406	1
GO:0002209	behavioral defense response	7	24	0.01043	0.128189	1	0.628633	1
GO:0022410	circadian sleep/wake cycle process	4	9	0.01043	0.128189	1	0.657706	1
GO:0035771	interleukin-4-mediated signaling pathway	4	9	0.01043	0.128189	1	0.628633	1
GO:0050802	circadian sleep/wake cycle, sleep	4	9	0.01043	0.128189	1	0.657706	1
GO:0090030	regulation of steroid hormone biosynthetic process	4	9	0.01043	0.128189	1	0.657706	1
GO:0002822	regulation of adaptive immune response based on somatic recombination of immune receptors built from immunoglobulin superfamily domains	21	116	0.01044	0.128189	1	0.863225	1
GO:0032868	response to insulin	29	175	0.01049	0.128589	1	0.830703	1
GO:0030098	lymphocyte differentiation	38	244	0.01052	0.128744	1	0.732552	1
GO:0009952	anterior/posterior pattern specification	20	109	0.0106	0.129509	1	0.628633	1
GO:0030324	lung development	19	102	0.01071	0.129999	1	0.628633	1
GO:0048839	inner ear development	18	95	0.01076	0.129999	1	0.906232	1
GO:0050670	regulation of lymphocyte proliferation	23	131	0.01095	0.129999	1	1	1
GO:0043406	positive regulation of MAP kinase activity	10	42	0.01115	0.129999	1	0.685746	1
GO:1903530	regulation of secretion by cell	47	316	0.01121	0.129999	1	0.911809	1
GO:0070482	response to oxygen levels	34	214	0.01121	0.129999	1	0.937927	1
GO:0006869	lipid transport	38	245	0.01122	0.129999	1	0.96915	1
GO:0002823	negative regulation of adaptive immune response based on somatic recombination of immune receptors built from immunoglobulin superfamily domains	8	30	0.01122	0.129999	1	0.732542	1
GO:0035710	CD4-positive, alpha-beta T cell activation	14	68	0.01136	0.129999	1	0.916685	1
GO:0099565	chemical synaptic transmission, postsynaptic	14	68	0.01136	0.129999	1	0.657706	1
GO:0014891	striated muscle atrophy	2	2	0.01136	0.129999	1	1	1
GO:0034196	acylglycerol transport	2	2	0.01136	0.129999	1	1	1
GO:0034197	triglyceride transport	2	2	0.01136	0.129999	1	0.628633	1
GO:0043696	dedifferentiation	2	2	0.01136	0.129999	1	1	1
GO:0043697	cell dedifferentiation	2	2	0.01136	0.129999	1	0.628633	1
GO:0051835	positive regulation of synapse structural plasticity	2	2	0.01136	0.129999	1	0.628633	1
GO:0060697	positive regulation of phospholipid catabolic process	2	2	0.01136	0.129999	1	0.628633	1
GO:0090272	negative regulation of fibroblast growth factor production	2	2	0.01136	0.129999	1	0.628633	1
GO:0099152	regulation of neurotransmitter receptor transport, endosome to postsynaptic membrane	2	2	0.01136	0.129999	1	0.628633	1
GO:1901624	negative regulation of lymphocyte chemotaxis	2	2	0.01136	0.129999	1	0.628633	1
GO:1990708	conditioned place preference	2	2	0.01136	0.129999	1	0.628633	1
GO:0060350	endochondral bone morphogenesis	9	36	0.01138	0.130027	1	0.628633	1
GO:0009314	response to radiation	41	269	0.01157	0.131526	1	1	1
GO:0001916	positive regulation of T cell mediated cytotoxicity	6	19	0.0116	0.131526	1	0.628633	1
GO:0034755	iron ion transmembrane transport	6	19	0.0116	0.131526	1	0.628633	1
GO:0043507	positive regulation of JUN kinase activity	6	19	0.0116	0.131526	1	0.628633	1
GO:0045923	positive regulation of fatty acid metabolic process	6	19	0.0116	0.131526	1	0.762621	1
GO:0010595	positive regulation of endothelial cell migration	15	75	0.0117	0.132255	1	0.657706	1
GO:0044093	positive regulation of molecular function	82	604	0.01173	0.132392	1	0.657706	1
GO:0030030	cell projection organization	131	1022	0.01183	0.133317	1	0.873337	1
GO:0031998	regulation of fatty acid beta-oxidation	5	14	0.01201	0.134121	1	0.840505	1
GO:0045623	negative regulation of T-helper cell differentiation	5	14	0.01201	0.134121	1	0.657706	1
GO:0072578	neurotransmitter-gated ion channel clustering	5	14	0.01201	0.134121	1	1	1
GO:0098760	response to interleukin-7	5	14	0.01201	0.134121	1	0.657706	1
GO:0060070	canonical Wnt signaling pathway	35	223	0.01222	0.13626	1	0.628633	1
GO:1901698	response to nitrogen compound	89	664	0.01228	0.136723	1	0.939705	1
GO:0032355	response to estradiol	13	62	0.0124	0.13744	1	0.703484	1
GO:1903707	negative regulation of hemopoiesis	13	62	0.0124	0.13744	1	0.732542	1
GO:0071901	negative regulation of protein serine/threonine kinase activity	11	49	0.01249	0.138024	1	0.817179	1
GO:2000514	regulation of CD4-positive, alpha-beta T cell activation	11	49	0.01249	0.138024	1	0.840505	1
GO:0009891	positive regulation of biosynthetic process	201	1638	0.01255	0.13848	1	0.964672	1
GO:0001816	cytokine production	63	448	0.01262	0.139045	1	0.734037	1
GO:0071900	regulation of protein serine/threonine kinase activity	24	140	0.01265	0.139169	1	0.857399	1
GO:0046486	glycerolipid metabolic process	39	255	0.01284	0.141049	1	0.889545	1
GO:0008543	fibroblast growth factor receptor signaling pathway	10	43	0.01318	0.143405	1	0.657706	1
GO:0042472	inner ear morphogenesis	10	43	0.01318	0.143405	1	0.628633	1
GO:0070232	regulation of T cell apoptotic process	7	25	0.01319	0.143405	1	0.777653	1
GO:0071548	response to dexamethasone	7	25	0.01319	0.143405	1	0.685746	1
GO:0120033	negative regulation of plasma membrane bounded cell projection assembly	7	25	0.01319	0.143405	1	0.732542	1
GO:0040013	negative regulation of locomotion	32	201	0.01321	0.143412	1	0.889545	1
GO:0019882	antigen processing and presentation	16	83	0.01333	0.144291	1	1	1
GO:0048259	regulation of receptor-mediated endocytosis	16	83	0.01333	0.144291	1	0.871421	1
GO:0043207	response to external biotic stimulus	110	845	0.01337	0.144513	1	0.939705	1
GO:0050871	positive regulation of B cell activation	12	56	0.01347	0.145382	1	1	1
GO:0030193	regulation of blood coagulation	9	37	0.01365	0.14647	1	0.657706	1
GO:0042490	mechanoreceptor differentiation	9	37	0.01365	0.14647	1	0.787582	1
GO:0070231	T cell apoptotic process	9	37	0.01365	0.14647	1	0.696426	1
GO:1900046	regulation of hemostasis	9	37	0.01365	0.14647	1	0.657706	1
GO:1903539	protein localization to postsynaptic membrane	8	31	0.01374	0.14701	1	0.696426	1
GO:1905330	regulation of morphogenesis of an epithelium	8	31	0.01374	0.14701	1	0.657706	1
GO:0007409	axonogenesis	43	288	0.01392	0.148721	1	0.685746	1
GO:0050804	modulation of chemical synaptic transmission	47	320	0.01395	0.148827	1	0.685746	1
GO:0030111	regulation of Wnt signaling pathway	36	233	0.0141	0.150093	1	0.685746	1
GO:0042116	macrophage activation	13	63	0.01415	0.150093	1	0.657706	1
GO:0060996	dendritic spine development	13	63	0.01415	0.150093	1	0.685746	1
GO:0007369	gastrulation	20	112	0.01417	0.150093	1	0.88987	1
GO:0090276	regulation of peptide hormone secretion	20	112	0.01417	0.150093	1	0.628633	1
GO:0032944	regulation of mononuclear cell proliferation	23	134	0.01423	0.150513	1	1	1
GO:0042113	B cell activation	27	164	0.01434	0.15146	1	0.732552	1
GO:0048762	mesenchymal cell differentiation	25	149	0.01438	0.151666	1	0.628633	1
GO:0006979	response to oxidative stress	40	265	0.01458	0.152688	1	0.657706	1
GO:0034446	substrate adhesion-dependent cell spreading	14	70	0.01458	0.152688	1	0.628633	1
GO:0035113	embryonic appendage morphogenesis	14	70	0.01458	0.152688	1	1	1
GO:0120254	olefinic compound metabolic process	14	70	0.01458	0.152688	1	0.628633	1
GO:0015695	organic cation transport	15	77	0.01482	0.154858	1	0.628633	1
GO:0060041	retina development in camera-type eye	17	91	0.01484	0.154858	1	0.628633	1
GO:0010604	positive regulation of macromolecule metabolic process	246	2047	0.01485	0.154858	1	1	1
GO:0001936	regulation of endothelial cell proliferation	16	84	0.01489	0.155047	1	0.628633	1
GO:0001932	regulation of protein phosphorylation	60	427	0.01491	0.155047	1	1	1
GO:0010996	response to auditory stimulus	6	20	0.01511	0.156468	1	0.777653	1
GO:0032965	regulation of collagen biosynthetic process	6	20	0.01511	0.156468	1	0.628633	1
GO:0050974	detection of mechanical stimulus involved in sensory perception	6	20	0.01511	0.156468	1	0.734037	1
GO:0050866	negative regulation of cell activation	21	120	0.01514	0.156559	1	0.657706	1
GO:0038093	Fc receptor signaling pathway	10	44	0.01548	0.159852	1	0.628633	1
GO:0071375	cellular response to peptide hormone stimulus	30	188	0.01558	0.160353	1	0.96441	1
GO:0046631	alpha-beta T cell activation	19	106	0.01592	0.160353	1	0.855415	1
GO:0002475	antigen processing and presentation via MHC class Ib	4	10	0.01594	0.160353	1	0.685746	1
GO:0002544	chronic inflammatory response	4	10	0.01594	0.160353	1	0.628633	1
GO:0002903	negative regulation of B cell apoptotic process	4	10	0.01594	0.160353	1	0.628633	1
GO:0007530	sex determination	4	10	0.01594	0.160353	1	0.657706	1
GO:0015820	L-leucine transport	4	10	0.01594	0.160353	1	0.628633	1
GO:0022401	negative adaptation of signaling pathway	4	10	0.01594	0.160353	1	0.657706	1
GO:0023058	adaptation of signaling pathway	4	10	0.01594	0.160353	1	0.657706	1
GO:0030431	sleep	4	10	0.01594	0.160353	1	0.657706	1
GO:0033689	negative regulation of osteoblast proliferation	4	10	0.01594	0.160353	1	0.628633	1
GO:0044320	cellular response to leptin stimulus	4	10	0.01594	0.160353	1	0.657706	1
GO:0001817	regulation of cytokine production	62	445	0.01597	0.160437	1	0.764449	1
GO:0106027	neuron projection organization	13	64	0.01608	0.161323	1	0.685746	1
GO:0061061	muscle structure development	56	396	0.01621	0.161417	1	0.657706	1
GO:0001906	cell killing	18	99	0.01623	0.161417	1	0.696426	1
GO:0035265	organ growth	18	99	0.01623	0.161417	1	0.628633	1
GO:0035924	cellular response to vascular endothelial growth factor stimulus	9	38	0.01625	0.161417	1	0.657706	1
GO:0043536	positive regulation of blood vessel endothelial cell migration	9	38	0.01625	0.161417	1	0.628633	1
GO:0007264	small GTPase-mediated signal transduction	48	331	0.01628	0.161417	1	0.787582	1
GO:0010719	negative regulation of epithelial to mesenchymal transition	7	26	0.01642	0.161417	1	0.628633	1
GO:0033574	response to testosterone	7	26	0.01642	0.161417	1	0.657706	1
GO:0089718	amino acid import across plasma membrane	7	26	0.01642	0.161417	1	0.628633	1
GO:0001704	formation of primary germ layer	14	71	0.01644	0.161417	1	0.840505	1
GO:0050731	positive regulation of peptidyl-tyrosine phosphorylation	14	71	0.01644	0.161417	1	0.657706	1
GO:0002825	regulation of T-helper 1 type immune response	5	15	0.01646	0.161417	1	1	1
GO:0035590	purinergic nucleotide receptor signaling pathway	5	15	0.01646	0.161417	1	0.685746	1
GO:0051882	mitochondrial depolarization	5	15	0.01646	0.161417	1	1	1
GO:0061042	vascular wound healing	5	15	0.01646	0.161417	1	0.628633	1
GO:0050864	regulation of B cell activation	16	85	0.01659	0.161454	1	0.916978	1
GO:0030856	regulation of epithelial cell differentiation	15	78	0.0166	0.161454	1	0.867573	1
GO:0002686	negative regulation of leukocyte migration	8	32	0.01666	0.161454	1	0.628633	1
GO:0015804	neutral amino acid transport	8	32	0.01666	0.161454	1	0.657706	1
GO:0046460	neutral lipid biosynthetic process	8	32	0.01666	0.161454	1	1	1
GO:0061001	regulation of dendritic spine morphogenesis	8	32	0.01666	0.161454	1	0.628633	1
GO:2000027	regulation of animal organ morphogenesis	8	32	0.01666	0.161454	1	0.657706	1
GO:0002443	leukocyte mediated immunity	34	220	0.01666	0.161454	1	0.787582	1
GO:0042692	muscle cell differentiation	35	228	0.01684	0.162985	1	0.674614	1
GO:0051707	response to other organism	109	844	0.01711	0.165263	1	0.962676	1
GO:0045017	glycerolipid biosynthetic process	28	174	0.01712	0.165263	1	0.885075	1
GO:0009607	response to biotic stimulus	112	870	0.01721	0.165915	1	0.984575	1
GO:0009755	hormone-mediated signaling pathway	22	129	0.01744	0.167696	1	0.657706	1
GO:0070848	response to growth factor	62	447	0.01744	0.167696	1	0.76813	1
GO:0048661	positive regulation of smooth muscle cell proliferation	12	58	0.01766	0.169591	1	0.628633	1
GO:0042325	regulation of phosphorylation	64	464	0.01777	0.170426	1	1	1
GO:0031341	regulation of cell killing	10	45	0.01806	0.172537	1	0.696426	1
GO:0046470	phosphatidylcholine metabolic process	10	45	0.01806	0.172537	1	0.657706	1
GO:0050853	B cell receptor signaling pathway	10	45	0.01806	0.172537	1	0.657706	1
GO:1901655	cellular response to ketone	13	65	0.0182	0.172577	1	0.657706	1
GO:0052547	regulation of peptidase activity	28	175	0.01838	0.172577	1	0.657706	1
GO:0060485	mesenchyme development	28	175	0.01838	0.172577	1	0.633538	1
GO:0050727	regulation of inflammatory response	32	206	0.01846	0.172577	1	0.628633	1
GO:0032102	negative regulation of response to external stimulus	33	214	0.01869	0.172577	1	0.787582	1
GO:0001973	G protein-coupled adenosine receptor signaling pathway	3	6	0.01888	0.172577	1	0.628633	1
GO:0010746	regulation of long-chain fatty acid import across plasma membrane	3	6	0.01888	0.172577	1	0.628633	1
GO:0014854	response to inactivity	3	6	0.01888	0.172577	1	0.628633	1
GO:0032372	negative regulation of sterol transport	3	6	0.01888	0.172577	1	1	1
GO:0033211	adiponectin-activated signaling pathway	3	6	0.01888	0.172577	1	0.628633	1
GO:0035588	G protein-coupled purinergic receptor signaling pathway	3	6	0.01888	0.172577	1	1	1
GO:0038111	interleukin-7-mediated signaling pathway	3	6	0.01888	0.172577	1	0.628633	1
GO:0043615	astrocyte cell migration	3	6	0.01888	0.172577	1	0.628633	1
GO:0048521	negative regulation of behavior	3	6	0.01888	0.172577	1	0.732552	1
GO:0048539	bone marrow development	3	6	0.01888	0.172577	1	0.628633	1
GO:0050861	positive regulation of B cell receptor signaling pathway	3	6	0.01888	0.172577	1	0.628633	1
GO:0060215	primitive hemopoiesis	3	6	0.01888	0.172577	1	0.628633	1
GO:0060693	regulation of branching involved in salivary gland morphogenesis	3	6	0.01888	0.172577	1	0.628633	1
GO:0072310	glomerular epithelial cell development	3	6	0.01888	0.172577	1	1	1
GO:0080144	intracellular amino acid homeostasis	3	6	0.01888	0.172577	1	1	1
GO:0097090	presynaptic membrane organization	3	6	0.01888	0.172577	1	0.628633	1
GO:0097154	GABAergic neuron differentiation	3	6	0.01888	0.172577	1	0.628633	1
GO:2000696	regulation of epithelial cell differentiation involved in kidney development	3	6	0.01888	0.172577	1	0.628633	1
GO:0010721	negative regulation of cell development	24	145	0.01897	0.172973	1	0.803329	1
GO:0050769	positive regulation of neurogenesis	24	145	0.01897	0.172973	1	0.628633	1
GO:0016042	lipid catabolic process	30	191	0.01913	0.174217	1	0.685746	1
GO:0010812	negative regulation of cell-substrate adhesion	9	39	0.01918	0.174265	1	0.657706	1
GO:0046320	regulation of fatty acid oxidation	6	21	0.01929	0.174265	1	0.787582	1
GO:0051385	response to mineralocorticoid	6	21	0.01929	0.174265	1	0.628633	1
GO:2000316	regulation of T-helper 17 type immune response	6	21	0.01929	0.174265	1	0.732542	1
GO:0001823	mesonephros development	11	52	0.0193	0.174265	1	0.732552	1
GO:0042471	ear morphogenesis	11	52	0.0193	0.174265	1	0.867573	1
GO:0051128	regulation of cellular component organization	195	1603	0.01953	0.176127	1	1	1
GO:0052548	regulation of endopeptidase activity	23	138	0.01977	0.178074	1	0.657706	1
GO:0002820	negative regulation of adaptive immune response	8	33	0.01999	0.179456	1	0.762621	1
GO:0031103	axon regeneration	8	33	0.01999	0.179456	1	0.657706	1
GO:0035023	regulation of Rho protein signal transduction	12	59	0.02009	0.179456	1	0.916978	1
GO:0008544	epidermis development	26	161	0.02018	0.179456	1	0.657706	1
GO:0001913	T cell mediated cytotoxicity	7	27	0.02019	0.179456	1	0.840505	1
GO:0006636	unsaturated fatty acid biosynthetic process	7	27	0.02019	0.179456	1	0.628633	1
GO:0030858	positive regulation of epithelial cell differentiation	7	27	0.02019	0.179456	1	0.657706	1
GO:0035987	endodermal cell differentiation	7	27	0.02019	0.179456	1	0.628633	1
GO:0042596	fear response	7	27	0.02019	0.179456	1	0.628633	1
GO:0045581	negative regulation of T cell differentiation	7	27	0.02019	0.179456	1	1	1
GO:0060119	inner ear receptor cell development	7	27	0.02019	0.179456	1	1	1
GO:0006633	fatty acid biosynthetic process	16	87	0.02043	0.181371	1	0.657706	1
GO:0010876	lipid localization	41	279	0.0205	0.181775	1	0.97452	1
GO:0044419	biological process involved in interspecies interaction between organisms	120	945	0.02055	0.182	1	1	1
GO:0007613	memory	15	80	0.02064	0.182579	1	0.732542	1
GO:0048593	camera-type eye morphogenesis	14	73	0.02069	0.182803	1	0.628633	1
GO:0051046	regulation of secretion	49	344	0.02078	0.183379	1	0.96915	1
GO:0043502	regulation of muscle adaptation	10	46	0.02094	0.184352	1	0.685746	1
GO:0072678	T cell migration	10	46	0.02094	0.184352	1	0.657706	1
GO:0010976	positive regulation of neuron projection development	19	109	0.02098	0.184484	1	0.628633	1
GO:0043065	positive regulation of apoptotic process	47	328	0.02107	0.185056	1	0.628633	1
GO:0048863	stem cell differentiation	23	139	0.02138	0.187113	1	0.657706	1
GO:0071383	cellular response to steroid hormone stimulus	23	139	0.02138	0.187113	1	0.685746	1
GO:0072593	reactive oxygen species metabolic process	23	139	0.02138	0.187113	1	0.628633	1
GO:0002521	leukocyte differentiation	51	361	0.02144	0.187416	1	0.74636	1
GO:0035162	embryonic hemopoiesis	5	16	0.02189	0.190004	1	0.685746	1
GO:0071549	cellular response to dexamethasone stimulus	5	16	0.02189	0.190004	1	0.628633	1
GO:0098581	detection of external biotic stimulus	5	16	0.02189	0.190004	1	0.732552	1
GO:1900048	positive regulation of hemostasis	5	16	0.02189	0.190004	1	1	1
GO:0002697	regulation of immune effector process	31	201	0.0221	0.191602	1	0.768264	1
GO:0050679	positive regulation of epithelial cell proliferation	20	117	0.02216	0.191674	1	0.628633	1
GO:0050920	regulation of chemotaxis	20	117	0.02216	0.191674	1	0.817179	1
GO:0031102	neuron projection regeneration	9	40	0.02248	0.192823	1	0.657706	1
GO:0050728	negative regulation of inflammatory response	16	88	0.02259	0.192823	1	0.628633	1
GO:0090066	regulation of anatomical structure size	43	297	0.02265	0.192823	1	0.749837	1
GO:0051336	regulation of hydrolase activity	50	354	0.02268	0.192823	1	0.657706	1
GO:0019220	regulation of phosphate metabolic process	72	537	0.02274	0.192823	1	1	1
GO:0051174	regulation of phosphorus metabolic process	72	537	0.02274	0.192823	1	1	1
GO:0009581	detection of external stimulus	12	60	0.02276	0.192823	1	0.657706	1
GO:0072676	lymphocyte migration	12	60	0.02276	0.192823	1	0.85347	1
GO:0002069	columnar/cuboidal epithelial cell maturation	4	11	0.02297	0.192823	1	0.628633	1
GO:0002399	MHC class II protein complex assembly	4	11	0.02297	0.192823	1	1	1
GO:0006706	steroid catabolic process	4	11	0.02297	0.192823	1	0.657706	1
GO:0014072	response to isoquinoline alkaloid	4	11	0.02297	0.192823	1	1	1
GO:0033623	regulation of integrin activation	4	11	0.02297	0.192823	1	1	1
GO:0034350	regulation of glial cell apoptotic process	4	11	0.02297	0.192823	1	1	1
GO:0046341	CDP-diacylglycerol metabolic process	4	11	0.02297	0.192823	1	1	1
GO:0046851	negative regulation of bone remodeling	4	11	0.02297	0.192823	1	0.628633	1
GO:0051930	regulation of sensory perception of pain	4	11	0.02297	0.192823	1	0.628633	1
GO:0051931	regulation of sensory perception	4	11	0.02297	0.192823	1	1	1
GO:0060259	regulation of feeding behavior	4	11	0.02297	0.192823	1	0.628633	1
GO:0060602	branch elongation of an epithelium	4	11	0.02297	0.192823	1	0.787582	1
GO:2000671	regulation of motor neuron apoptotic process	4	11	0.02297	0.192823	1	0.732552	1
GO:0046634	regulation of alpha-beta T cell activation	14	74	0.0231	0.193559	1	0.793361	1
GO:0045944	positive regulation of transcription by RNA polymerase II	100	776	0.02311	0.193559	1	0.628633	1
GO:0009620	response to fungus	8	34	0.02377	0.197745	1	1	1
GO:0031640	killing of cells of another organism	8	34	0.02377	0.197745	1	0.628633	1
GO:0060042	retina morphogenesis in camera-type eye	8	34	0.02377	0.197745	1	0.657706	1
GO:0062237	protein localization to postsynapse	8	34	0.02377	0.197745	1	0.734692	1
GO:0141061	disruption of cell in another organism	8	34	0.02377	0.197745	1	0.628633	1
GO:0048878	chemical homeostasis	76	572	0.02381	0.197855	1	0.895685	1
GO:0048872	homeostasis of number of cells	33	218	0.02392	0.198547	1	0.762621	1
GO:0051960	regulation of nervous system development	41	282	0.02405	0.199224	1	0.866286	1
GO:0019722	calcium-mediated signaling	20	118	0.0241	0.199224	1	0.628633	1
GO:0031099	regeneration	20	118	0.0241	0.199224	1	0.628633	1
GO:0045761	regulation of adenylate cyclase activity	6	22	0.02419	0.199224	1	0.657706	1
GO:0042129	regulation of T cell proliferation	17	96	0.02432	0.200073	1	0.628633	1
GO:0006584	catecholamine metabolic process	7	28	0.02451	0.200966	1	0.685746	1
GO:0009712	catechol-containing compound metabolic process	7	28	0.02451	0.200966	1	0.685746	1
GO:0002244	hematopoietic progenitor cell differentiation	16	89	0.02491	0.20402	1	0.628633	1
GO:0002819	regulation of adaptive immune response	21	126	0.02514	0.20553	1	0.931463	1
GO:0046847	filopodium assembly	11	54	0.02515	0.20553	1	0.685746	1
GO:0030097	hemopoiesis	77	582	0.02518	0.205549	1	0.777653	1
GO:0035592	establishment of protein localization to extracellular region	32	211	0.02524	0.205812	1	0.749837	1
GO:0051048	negative regulation of secretion	15	82	0.02539	0.206807	1	1	1
GO:0071695	anatomical structure maturation	24	149	0.02563	0.208532	1	0.666143	1
GO:0050868	negative regulation of T cell activation	13	68	0.02583	0.209929	1	0.775817	1
GO:0007417	central nervous system development	81	617	0.02609	0.211381	1	0.734296	1
GO:0006826	iron ion transport	9	41	0.02617	0.211381	1	0.628633	1
GO:0015800	acidic amino acid transport	9	41	0.02617	0.211381	1	0.628633	1
GO:0050818	regulation of coagulation	9	41	0.02617	0.211381	1	0.685746	1
GO:0001659	temperature homeostasis	20	119	0.02618	0.211381	1	0.685746	1
GO:0090257	regulation of muscle system process	20	119	0.02618	0.211381	1	0.657706	1
GO:0060627	regulation of vesicle-mediated transport	49	349	0.02634	0.212442	1	0.867573	1
GO:0071692	protein localization to extracellular region	32	212	0.02681	0.215997	1	0.762621	1
GO:0034612	response to tumor necrosis factor	23	142	0.02685	0.216084	1	0.628633	1
GO:0043549	regulation of kinase activity	39	268	0.02691	0.216332	1	0.89763	1
GO:0071407	cellular response to organic cyclic compound	46	325	0.02708	0.217462	1	0.685746	1
GO:0006936	muscle contraction	27	173	0.0272	0.218189	1	0.657706	1
GO:0001678	intracellular glucose homeostasis	16	90	0.02741	0.219636	1	0.628633	1
GO:0001657	ureteric bud development	10	48	0.02768	0.220369	1	0.628633	1
GO:0002292	T cell differentiation involved in immune response	10	48	0.02768	0.220369	1	0.925419	1
GO:0007492	endoderm development	10	48	0.02768	0.220369	1	1	1
GO:0014910	regulation of smooth muscle cell migration	10	48	0.02768	0.220369	1	0.999693	1
GO:0045123	cellular extravasation	10	48	0.02768	0.220369	1	0.628633	1
GO:0048864	stem cell development	10	48	0.02768	0.220369	1	0.628633	1
GO:0043627	response to estrogen	8	35	0.02803	0.22163	1	0.628633	1
GO:0048260	positive regulation of receptor-mediated endocytosis	8	35	0.02803	0.22163	1	0.657706	1
GO:0060113	inner ear receptor cell differentiation	8	35	0.02803	0.22163	1	0.939705	1
GO:0098815	modulation of excitatory postsynaptic potential	8	35	0.02803	0.22163	1	0.925419	1
GO:0002070	epithelial cell maturation	5	17	0.02835	0.22163	1	0.787582	1
GO:0002577	regulation of antigen processing and presentation	5	17	0.02835	0.22163	1	0.732542	1
GO:0010714	positive regulation of collagen metabolic process	5	17	0.02835	0.22163	1	0.628633	1
GO:0032925	regulation of activin receptor signaling pathway	5	17	0.02835	0.22163	1	0.817179	1
GO:1901615	organic hydroxy compound metabolic process	39	269	0.02836	0.22163	1	0.732552	1
GO:0003333	amino acid transmembrane transport	11	55	0.02852	0.22163	1	0.734037	1
GO:0043367	CD4-positive, alpha-beta T cell differentiation	11	55	0.02852	0.22163	1	1	1
GO:0031644	regulation of nervous system process	14	76	0.02855	0.22163	1	0.975346	1
GO:0097237	cellular response to toxic substance	14	76	0.02855	0.22163	1	0.889545	1
GO:0002456	T cell mediated immunity	13	69	0.02884	0.22163	1	0.925419	1
GO:0042542	response to hydrogen peroxide	13	69	0.02884	0.22163	1	0.628633	1
GO:0071902	positive regulation of protein serine/threonine kinase activity	13	69	0.02884	0.22163	1	0.685746	1
GO:0009582	detection of abiotic stimulus	12	62	0.02886	0.22163	1	0.65856	1
GO:0120162	positive regulation of cold-induced thermogenesis	12	62	0.02886	0.22163	1	0.628633	1
GO:0001667	ameboidal-type cell migration	23	143	0.0289	0.22163	1	0.628633	1
GO:0001895	retina homeostasis	7	29	0.02943	0.22163	1	0.787582	1
GO:0010907	positive regulation of glucose metabolic process	7	29	0.02943	0.22163	1	0.696426	1
GO:0035088	establishment or maintenance of apical/basal cell polarity	7	29	0.02943	0.22163	1	1	1
GO:0060986	endocrine hormone secretion	7	29	0.02943	0.22163	1	0.872641	1
GO:0061245	establishment or maintenance of bipolar cell polarity	7	29	0.02943	0.22163	1	1	1
GO:0030851	granulocyte differentiation	6	23	0.02986	0.22163	1	0.657706	1
GO:0038084	vascular endothelial growth factor signaling pathway	6	23	0.02986	0.22163	1	0.628633	1
GO:0045494	photoreceptor cell maintenance	6	23	0.02986	0.22163	1	0.628633	1
GO:0045776	negative regulation of blood pressure	6	23	0.02986	0.22163	1	0.628633	1
GO:0050678	regulation of epithelial cell proliferation	30	198	0.02989	0.22163	1	0.983226	1
GO:0045893	positive regulation of DNA-templated transcription	133	1072	0.0299	0.22163	1	0.741876	1
GO:0006694	steroid biosynthetic process	16	91	0.03009	0.22163	1	0.775051	1
GO:0043281	regulation of cysteine-type endopeptidase activity involved in apoptotic process	16	91	0.03009	0.22163	1	0.694449	1
GO:0048592	eye morphogenesis	16	91	0.03009	0.22163	1	0.657706	1
GO:0055088	lipid homeostasis	16	91	0.03009	0.22163	1	0.628633	1
GO:0007405	neuroblast proliferation	9	42	0.03027	0.22163	1	0.628633	1
GO:0051966	regulation of synaptic transmission, glutamatergic	9	42	0.03027	0.22163	1	0.685746	1
GO:0002476	antigen processing and presentation of endogenous peptide antigen via MHC class Ib	3	7	0.03045	0.22163	1	0.628633	1
GO:0002484	antigen processing and presentation of endogenous peptide antigen via MHC class I via ER pathway	3	7	0.03045	0.22163	1	1	1
GO:0002486	antigen processing and presentation of endogenous peptide antigen via MHC class I via ER pathway, TAP-independent	3	7	0.03045	0.22163	1	0.628633	1
GO:0002827	positive regulation of T-helper 1 type immune response	3	7	0.03045	0.22163	1	0.628633	1
GO:0006067	ethanol metabolic process	3	7	0.03045	0.22163	1	1	1
GO:0006068	ethanol catabolic process	3	7	0.03045	0.22163	1	0.628633	1
GO:0007194	negative regulation of adenylate cyclase activity	3	7	0.03045	0.22163	1	0.628633	1
GO:0010454	negative regulation of cell fate commitment	3	7	0.03045	0.22163	1	0.628633	1
GO:0014842	regulation of skeletal muscle satellite cell proliferation	3	7	0.03045	0.22163	1	0.628633	1
GO:0031280	negative regulation of cyclase activity	3	7	0.03045	0.22163	1	1	1
GO:0032096	negative regulation of response to food	3	7	0.03045	0.22163	1	0.732552	1
GO:0032099	negative regulation of appetite	3	7	0.03045	0.22163	1	0.732552	1
GO:0032108	negative regulation of response to nutrient levels	3	7	0.03045	0.22163	1	0.732552	1
GO:0033148	positive regulation of intracellular estrogen receptor signaling pathway	3	7	0.03045	0.22163	1	0.628633	1
GO:0033690	positive regulation of osteoblast proliferation	3	7	0.03045	0.22163	1	0.628633	1
GO:0033700	phospholipid efflux	3	7	0.03045	0.22163	1	0.628633	1
GO:0036446	myofibroblast differentiation	3	7	0.03045	0.22163	1	0.732552	1
GO:0045603	positive regulation of endothelial cell differentiation	3	7	0.03045	0.22163	1	0.628633	1
GO:0051238	sequestering of metal ion	3	7	0.03045	0.22163	1	0.762621	1
GO:0060613	fat pad development	3	7	0.03045	0.22163	1	0.628633	1
GO:0097104	postsynaptic membrane assembly	3	7	0.03045	0.22163	1	0.732552	1
GO:0140212	regulation of long-chain fatty acid import into cell	3	7	0.03045	0.22163	1	1	1
GO:1900038	negative regulation of cellular response to hypoxia	3	7	0.03045	0.22163	1	0.628633	1
GO:1902746	regulation of lens fiber cell differentiation	3	7	0.03045	0.22163	1	1	1
GO:1903943	regulation of hepatocyte apoptotic process	3	7	0.03045	0.22163	1	0.628633	1
GO:2000096	positive regulation of Wnt signaling pathway, planar cell polarity pathway	3	7	0.03045	0.22163	1	0.628633	1
GO:2000672	negative regulation of motor neuron apoptotic process	3	7	0.03045	0.22163	1	0.628633	1
GO:2000833	positive regulation of steroid hormone secretion	3	7	0.03045	0.22163	1	0.628633	1
GO:0045935	positive regulation of nucleobase-containing compound metabolic process	157	1285	0.03091	0.22163	1	0.777653	1
GO:0044255	cellular lipid metabolic process	79	605	0.03105	0.22163	1	0.999693	1
GO:1902680	positive regulation of RNA biosynthetic process	133	1074	0.0315	0.22163	1	0.762621	1
GO:0072163	mesonephric epithelium development	10	49	0.03157	0.22163	1	1	1
GO:0072164	mesonephric tubule development	10	49	0.03157	0.22163	1	1	1
GO:0007265	Ras protein signal transduction	14	77	0.0316	0.22163	1	0.628633	1
GO:1903038	negative regulation of leukocyte cell-cell adhesion	14	77	0.0316	0.22163	1	0.772366	1
GO:0009214	cyclic nucleotide catabolic process	4	12	0.03161	0.22163	1	0.628633	1
GO:0015803	branched-chain amino acid transport	4	12	0.03161	0.22163	1	1	1
GO:0042744	hydrogen peroxide catabolic process	4	12	0.03161	0.22163	1	0.628633	1
GO:0045780	positive regulation of bone resorption	4	12	0.03161	0.22163	1	0.628633	1
GO:0051895	negative regulation of focal adhesion assembly	4	12	0.03161	0.22163	1	0.628633	1
GO:0070571	negative regulation of neuron projection regeneration	4	12	0.03161	0.22163	1	1	1
GO:0098543	detection of other organism	4	12	0.03161	0.22163	1	0.628633	1
GO:0140131	positive regulation of lymphocyte chemotaxis	4	12	0.03161	0.22163	1	0.628633	1
GO:0150118	negative regulation of cell-substrate junction organization	4	12	0.03161	0.22163	1	1	1
GO:1903729	regulation of plasma membrane organization	4	12	0.03161	0.22163	1	0.787582	1
GO:2000052	positive regulation of non-canonical Wnt signaling pathway	4	12	0.03161	0.22163	1	0.762621	1
GO:0006663	platelet activating factor biosynthetic process	2	3	0.03167	0.22163	1	0.628633	1
GO:0006710	androgen catabolic process	2	3	0.03167	0.22163	1	0.628633	1
GO:0010523	negative regulation of calcium ion transport into cytosol	2	3	0.03167	0.22163	1	0.628633	1
GO:0010915	regulation of very-low-density lipoprotein particle clearance	2	3	0.03167	0.22163	1	1	1
GO:0010916	negative regulation of very-low-density lipoprotein particle clearance	2	3	0.03167	0.22163	1	0.628633	1
GO:0015670	carbon dioxide transport	2	3	0.03167	0.22163	1	0.628633	1
GO:0032276	regulation of gonadotropin secretion	2	3	0.03167	0.22163	1	1	1
GO:0032765	positive regulation of mast cell cytokine production	2	3	0.03167	0.22163	1	0.628633	1
GO:0033227	dsRNA transport	2	3	0.03167	0.22163	1	0.628633	1
GO:0038108	negative regulation of appetite by leptin-mediated signaling pathway	2	3	0.03167	0.22163	1	0.628633	1
GO:0039689	negative stranded viral RNA replication	2	3	0.03167	0.22163	1	0.628633	1
GO:0042078	germ-line stem cell division	2	3	0.03167	0.22163	1	1	1
GO:0043435	response to corticotropin-releasing hormone	2	3	0.03167	0.22163	1	1	1
GO:0044381	glucose import in response to insulin stimulus	2	3	0.03167	0.22163	1	0.628633	1
GO:0048133	male germ-line stem cell asymmetric division	2	3	0.03167	0.22163	1	0.628633	1
GO:0051005	negative regulation of lipoprotein lipase activity	2	3	0.03167	0.22163	1	0.628633	1
GO:0051311	meiotic metaphase chromosome alignment	2	3	0.03167	0.22163	1	0.628633	1
GO:0051715	cytolysis in another organism	2	3	0.03167	0.22163	1	0.628633	1
GO:0051901	positive regulation of mitochondrial depolarization	2	3	0.03167	0.22163	1	0.628633	1
GO:0060244	negative regulation of cell proliferation involved in contact inhibition	2	3	0.03167	0.22163	1	0.628633	1
GO:0060684	epithelial-mesenchymal cell signaling	2	3	0.03167	0.22163	1	0.628633	1
GO:0070244	negative regulation of thymocyte apoptotic process	2	3	0.03167	0.22163	1	0.628633	1
GO:0070460	thyroid-stimulating hormone secretion	2	3	0.03167	0.22163	1	0.628633	1
GO:0071072	negative regulation of phospholipid biosynthetic process	2	3	0.03167	0.22163	1	0.628633	1
GO:0071376	cellular response to corticotropin-releasing hormone stimulus	2	3	0.03167	0.22163	1	0.628633	1
GO:0071673	positive regulation of smooth muscle cell chemotaxis	2	3	0.03167	0.22163	1	0.628633	1
GO:0090289	regulation of osteoclast proliferation	2	3	0.03167	0.22163	1	0.628633	1
GO:0097118	neuroligin clustering involved in postsynaptic membrane assembly	2	3	0.03167	0.22163	1	0.628633	1
GO:0098722	asymmetric stem cell division	2	3	0.03167	0.22163	1	1	1
GO:0098728	germline stem cell asymmetric division	2	3	0.03167	0.22163	1	1	1
GO:0098967	exocytic insertion of neurotransmitter receptor to postsynaptic membrane	2	3	0.03167	0.22163	1	0.628633	1
GO:0098989	NMDA selective glutamate receptor signaling pathway	2	3	0.03167	0.22163	1	0.628633	1
GO:0160075	non-canonical inflammasome complex assembly	2	3	0.03167	0.22163	1	0.628633	1
GO:0160184	paracellular transport	2	3	0.03167	0.22163	1	0.628633	1
GO:1903988	iron ion export across plasma membrane	2	3	0.03167	0.22163	1	0.628633	1
GO:1904383	response to sodium phosphate	2	3	0.03167	0.22163	1	0.628633	1
GO:1904478	regulation of intestinal absorption	2	3	0.03167	0.22163	1	0.628633	1
GO:1904761	negative regulation of myofibroblast differentiation	2	3	0.03167	0.22163	1	0.628633	1
GO:1905319	mesenchymal stem cell migration	2	3	0.03167	0.22163	1	1	1
GO:1905320	regulation of mesenchymal stem cell migration	2	3	0.03167	0.22163	1	1	1
GO:1905322	positive regulation of mesenchymal stem cell migration	2	3	0.03167	0.22163	1	0.628633	1
GO:1990408	calcitonin gene-related peptide receptor signaling pathway	2	3	0.03167	0.22163	1	0.628633	1
GO:2000370	positive regulation of clathrin-dependent endocytosis	2	3	0.03167	0.22163	1	0.628633	1
GO:2000583	regulation of platelet-derived growth factor receptor-alpha signaling pathway	2	3	0.03167	0.22163	1	0.628633	1
GO:2000588	positive regulation of platelet-derived growth factor receptor-beta signaling pathway	2	3	0.03167	0.22163	1	0.628633	1
GO:2000987	positive regulation of behavioral fear response	2	3	0.03167	0.22163	1	0.628633	1
GO:0048732	gland development	35	239	0.03193	0.223239	1	0.628633	1
GO:0002709	regulation of T cell mediated immunity	11	56	0.0322	0.22449	1	0.732552	1
GO:0015807	L-amino acid transport	11	56	0.0322	0.22449	1	0.662214	1
GO:0019217	regulation of fatty acid metabolic process	11	56	0.0322	0.22449	1	0.685746	1
GO:1901699	cellular response to nitrogen compound	53	387	0.03273	0.227746	1	0.817179	1
GO:0002042	cell migration involved in sprouting angiogenesis	8	36	0.03279	0.227746	1	0.628633	1
GO:0010611	regulation of cardiac muscle hypertrophy	8	36	0.03279	0.227746	1	0.628633	1
GO:1900271	regulation of long-term synaptic potentiation	8	36	0.03279	0.227746	1	0.787582	1
GO:0050954	sensory perception of mechanical stimulus	16	92	0.03297	0.228782	1	0.657706	1
GO:0045137	development of primary sexual characteristics	20	122	0.03322	0.2303	1	0.732552	1
GO:0006650	glycerophospholipid metabolic process	31	208	0.03379	0.233814	1	0.790699	1
GO:0051345	positive regulation of hydrolase activity	31	208	0.03379	0.233814	1	0.657706	1
GO:0061564	axon development	45	322	0.03456	0.238919	1	0.785148	1
GO:0050730	regulation of peptidyl-tyrosine phosphorylation	17	100	0.03474	0.238922	1	0.657706	1
GO:0042093	T-helper cell differentiation	9	43	0.03479	0.238922	1	0.980617	1
GO:0045453	bone resorption	9	43	0.03479	0.238922	1	0.685746	1
GO:0048168	regulation of neuronal synaptic plasticity	9	43	0.03479	0.238922	1	0.685746	1
GO:2000401	regulation of lymphocyte migration	9	43	0.03479	0.238922	1	0.856781	1
GO:0007605	sensory perception of sound	14	78	0.03488	0.238922	1	0.657706	1
GO:0030278	regulation of ossification	14	78	0.03488	0.238922	1	0.658335	1
GO:0051338	regulation of transferase activity	44	314	0.03492	0.238922	1	0.885573	1
GO:0001774	microglial cell activation	7	30	0.03498	0.238922	1	0.628633	1
GO:0002548	monocyte chemotaxis	7	30	0.03498	0.238922	1	0.628633	1
GO:0010828	positive regulation of D-glucose transmembrane transport	7	30	0.03498	0.238922	1	0.762621	1
GO:0031343	positive regulation of cell killing	7	30	0.03498	0.238922	1	0.911809	1
GO:0045620	negative regulation of lymphocyte differentiation	7	30	0.03498	0.238922	1	1	1
GO:0031669	cellular response to nutrient levels	27	177	0.03519	0.240135	1	0.628633	1
GO:0007229	integrin-mediated signaling pathway	13	71	0.0356	0.240981	1	0.628633	1
GO:0008645	hexose transmembrane transport	13	71	0.0356	0.240981	1	0.787582	1
GO:1904659	D-glucose transmembrane transport	13	71	0.0356	0.240981	1	0.787582	1
GO:1990748	cellular detoxification	13	71	0.0356	0.240981	1	0.97452	1
GO:0098771	inorganic ion homeostasis	42	298	0.03562	0.240981	1	0.657706	1
GO:0021700	developmental maturation	30	201	0.03573	0.240981	1	0.668405	1
GO:0065008	regulation of biological quality	204	1711	0.03583	0.240981	1	1	1
GO:0002090	regulation of receptor internalization	10	50	0.03584	0.240981	1	0.628633	1
GO:0010827	regulation of D-glucose transmembrane transport	10	50	0.03584	0.240981	1	0.685746	1
GO:0046637	regulation of alpha-beta T cell differentiation	10	50	0.03584	0.240981	1	0.974507	1
GO:0048002	antigen processing and presentation of peptide antigen	10	50	0.03584	0.240981	1	0.889545	1
GO:0006656	phosphatidylcholine biosynthetic process	5	18	0.03591	0.240981	1	0.734037	1
GO:0010818	T cell chemotaxis	5	18	0.03591	0.240981	1	0.628633	1
GO:0043576	regulation of respiratory gaseous exchange	5	18	0.03591	0.240981	1	0.685746	1
GO:0050820	positive regulation of coagulation	5	18	0.03591	0.240981	1	1	1
GO:0051968	positive regulation of synaptic transmission, glutamatergic	5	18	0.03591	0.240981	1	0.628633	1
GO:0071676	negative regulation of mononuclear cell migration	5	18	0.03591	0.240981	1	0.685746	1
GO:1905244	regulation of modification of synaptic structure	5	18	0.03591	0.240981	1	0.628633	1
GO:0035107	appendage morphogenesis	16	93	0.03603	0.240981	1	0.916978	1
GO:0035108	limb morphogenesis	16	93	0.03603	0.240981	1	0.916978	1
GO:0051147	regulation of muscle cell differentiation	16	93	0.03603	0.240981	1	0.959042	1
GO:0061351	neural precursor cell proliferation	16	93	0.03603	0.240981	1	0.939705	1
GO:0072009	nephron epithelium development	11	57	0.0362	0.241527	1	0.787582	1
GO:0010039	response to iron ion	6	24	0.03634	0.241527	1	0.628633	1
GO:0019748	secondary metabolic process	6	24	0.03634	0.241527	1	0.628633	1
GO:0030279	negative regulation of ossification	6	24	0.03634	0.241527	1	0.628633	1
GO:0048873	homeostasis of number of cells within a tissue	6	24	0.03634	0.241527	1	0.628633	1
GO:0051150	regulation of smooth muscle cell differentiation	6	24	0.03634	0.241527	1	0.628633	1
GO:0071398	cellular response to fatty acid	6	24	0.03634	0.241527	1	0.628633	1
GO:0060491	regulation of cell projection assembly	21	131	0.0368	0.244365	1	0.657706	1
GO:0051247	positive regulation of protein metabolic process	88	688	0.03742	0.24826	1	0.999693	1
GO:0002274	myeloid leukocyte activation	22	139	0.0376	0.24923	1	0.840505	1
GO:0009306	protein secretion	31	210	0.03787	0.250571	1	0.803329	1
GO:0050803	regulation of synapse structure or activity	31	210	0.03787	0.250571	1	0.732552	1
GO:0014743	regulation of muscle hypertrophy	8	37	0.03806	0.250708	1	1	1
GO:0045669	positive regulation of osteoblast differentiation	8	37	0.03806	0.250708	1	0.628633	1
GO:0046324	regulation of D-glucose import	8	37	0.03806	0.250708	1	0.734037	1
GO:0090303	positive regulation of wound healing	8	37	0.03806	0.250708	1	0.761385	1
GO:0141060	disruption of anatomical structure in another organism	8	37	0.03806	0.250708	1	0.657706	1
GO:0030168	platelet activation	14	79	0.0384	0.252275	1	0.628633	1
GO:0034219	carbohydrate transmembrane transport	14	79	0.0384	0.252275	1	0.787582	1
GO:0051592	response to calcium ion	14	79	0.0384	0.252275	1	0.628633	1
GO:0007188	adenylate cyclase-modulating G protein-coupled receptor signaling pathway	20	124	0.03864	0.253402	1	0.628633	1
GO:0033002	muscle cell proliferation	20	124	0.03864	0.253402	1	0.955755	1
GO:0046718	symbiont entry into host cell	16	94	0.0393	0.257502	1	0.628633	1
GO:0015749	monosaccharide transmembrane transport	13	72	0.03937	0.257733	1	0.803329	1
GO:0000302	response to reactive oxygen species	21	132	0.03955	0.258454	1	0.732552	1
GO:0002703	regulation of leukocyte mediated immunity	21	132	0.03955	0.258454	1	0.670506	1
GO:0002287	alpha-beta T cell activation involved in immune response	9	44	0.03976	0.258457	1	0.987446	1
GO:0002293	alpha-beta T cell differentiation involved in immune response	9	44	0.03976	0.258457	1	0.987446	1
GO:0002294	CD4-positive, alpha-beta T cell differentiation involved in immune response	9	44	0.03976	0.258457	1	0.987446	1
GO:0030199	collagen fibril organization	9	44	0.03976	0.258457	1	0.628633	1
GO:0034308	primary alcohol metabolic process	9	44	0.03976	0.258457	1	0.657706	1
GO:0043113	receptor clustering	9	44	0.03976	0.258457	1	0.889545	1
GO:0051050	positive regulation of transport	67	510	0.0399	0.25914	1	0.934684	1
GO:0002088	lens development in camera-type eye	10	51	0.04049	0.261625	1	0.662963	1
GO:0030216	keratinocyte differentiation	10	51	0.04049	0.261625	1	0.628633	1
GO:0033077	T cell differentiation in thymus	10	51	0.04049	0.261625	1	0.657706	1
GO:0070664	negative regulation of leukocyte proliferation	10	51	0.04049	0.261625	1	0.628633	1
GO:0071347	cellular response to interleukin-1	10	51	0.04049	0.261625	1	0.628633	1
GO:0030073	insulin secretion	19	117	0.04053	0.261625	1	0.628633	1
GO:0030178	negative regulation of Wnt signaling pathway	19	117	0.04053	0.261625	1	0.628633	1
GO:0071675	regulation of mononuclear cell migration	15	87	0.04077	0.262945	1	0.734037	1
GO:0007160	cell-matrix adhesion	23	148	0.04092	0.263454	1	0.657706	1
GO:0046474	glycerophospholipid biosynthetic process	23	148	0.04092	0.263454	1	0.894352	1
GO:0043303	mast cell degranulation	7	31	0.04117	0.264603	1	0.628633	1
GO:0099563	modification of synaptic structure	7	31	0.04117	0.264603	1	0.762621	1
GO:0031667	response to nutrient levels	44	318	0.04187	0.265833	1	0.790699	1
GO:0002902	regulation of B cell apoptotic process	4	13	0.0419	0.265833	1	1	1
GO:0010842	retina layer formation	4	13	0.0419	0.265833	1	0.628633	1
GO:0014856	skeletal muscle cell proliferation	4	13	0.0419	0.265833	1	0.787582	1
GO:0033631	cell-cell adhesion mediated by integrin	4	13	0.0419	0.265833	1	0.840505	1
GO:0034104	negative regulation of tissue remodeling	4	13	0.0419	0.265833	1	1	1
GO:0034349	glial cell apoptotic process	4	13	0.0419	0.265833	1	1	1
GO:0043201	response to L-leucine	4	13	0.0419	0.265833	1	0.628633	1
GO:0060561	apoptotic process involved in morphogenesis	4	13	0.0419	0.265833	1	0.628633	1
GO:0061318	renal filtration cell differentiation	4	13	0.0419	0.265833	1	0.817179	1
GO:0070875	positive regulation of glycogen metabolic process	4	13	0.0419	0.265833	1	1	1
GO:0072112	podocyte differentiation	4	13	0.0419	0.265833	1	0.817179	1
GO:0072311	glomerular epithelial cell differentiation	4	13	0.0419	0.265833	1	0.817179	1
GO:0098761	cellular response to interleukin-7	4	13	0.0419	0.265833	1	0.817179	1
GO:1903975	regulation of glial cell migration	4	13	0.0419	0.265833	1	0.732542	1
GO:0001952	regulation of cell-matrix adhesion	14	80	0.04216	0.267254	1	0.657706	1
GO:0008654	phospholipid biosynthetic process	27	180	0.04225	0.267595	1	0.892125	1
GO:1902105	regulation of leukocyte differentiation	28	188	0.04237	0.268126	1	0.726913	1
GO:0007266	Rho protein signal transduction	16	95	0.04278	0.269799	1	0.867573	1
GO:0090101	negative regulation of transmembrane receptor protein serine/threonine kinase signaling pathway	16	95	0.04278	0.269799	1	0.657706	1
GO:0006644	phospholipid metabolic process	37	261	0.04303	0.269799	1	0.889545	1
GO:0003013	circulatory system process	45	327	0.0432	0.269799	1	1	1
GO:0055123	digestive system development	13	73	0.04342	0.269799	1	0.628633	1
GO:0000289	nuclear-transcribed mRNA poly(A) tail shortening	6	25	0.04365	0.269799	1	0.628633	1
GO:0001937	negative regulation of endothelial cell proliferation	6	25	0.04365	0.269799	1	0.628633	1
GO:0032743	positive regulation of interleukin-2 production	6	25	0.04365	0.269799	1	0.628633	1
GO:0033028	myeloid cell apoptotic process	6	25	0.04365	0.269799	1	0.628633	1
GO:0043506	regulation of JUN kinase activity	6	25	0.04365	0.269799	1	1	1
GO:0046326	positive regulation of D-glucose import	6	25	0.04365	0.269799	1	0.628633	1
GO:0048261	negative regulation of receptor-mediated endocytosis	6	25	0.04365	0.269799	1	0.628633	1
GO:0051602	response to electrical stimulus	6	25	0.04365	0.269799	1	0.628633	1
GO:0060688	regulation of morphogenesis of a branching structure	6	25	0.04365	0.269799	1	0.732542	1
GO:0050851	antigen receptor-mediated signaling pathway	19	118	0.04368	0.269799	1	0.657706	1
GO:0045859	regulation of protein kinase activity	35	245	0.04371	0.269799	1	0.965179	1
GO:0001541	ovarian follicle development	8	38	0.04388	0.269799	1	0.628633	1
GO:0022029	telencephalon cell migration	8	38	0.04388	0.269799	1	0.628633	1
GO:0043370	regulation of CD4-positive, alpha-beta T cell differentiation	8	38	0.04388	0.269799	1	1	1
GO:0050854	regulation of antigen receptor-mediated signaling pathway	8	38	0.04388	0.269799	1	0.685746	1
GO:0002700	regulation of production of molecular mediator of immune response	17	103	0.04446	0.269799	1	0.633538	1
GO:1903034	regulation of response to wounding	17	103	0.04446	0.269799	1	0.831582	1
GO:0008037	cell recognition	12	66	0.04448	0.269799	1	0.628633	1
GO:0001958	endochondral ossification	5	19	0.04459	0.269799	1	0.628633	1
GO:0032369	negative regulation of lipid transport	5	19	0.04459	0.269799	1	0.762621	1
GO:0036075	replacement ossification	5	19	0.04459	0.269799	1	1	1
GO:0042092	type 2 immune response	5	19	0.04459	0.269799	1	0.732542	1
GO:0042417	dopamine metabolic process	5	19	0.04459	0.269799	1	0.628633	1
GO:0044342	type B pancreatic cell proliferation	5	19	0.04459	0.269799	1	0.889545	1
GO:0045742	positive regulation of epidermal growth factor receptor signaling pathway	5	19	0.04459	0.269799	1	0.628633	1
GO:0048169	regulation of long-term neuronal synaptic plasticity	5	19	0.04459	0.269799	1	0.628633	1
GO:1903725	regulation of phospholipid metabolic process	5	19	0.04459	0.269799	1	0.955755	1
GO:1904862	inhibitory synapse assembly	5	19	0.04459	0.269799	1	0.628633	1
GO:0002440	production of molecular mediator of immune response	20	126	0.04468	0.269799	1	0.628633	1
GO:0051254	positive regulation of RNA metabolic process	141	1159	0.04487	0.269799	1	0.867573	1
GO:0062012	regulation of small molecule metabolic process	29	197	0.04487	0.269799	1	0.657706	1
GO:0001955	blood vessel maturation	3	8	0.04493	0.269799	1	0.628633	1
GO:0002031	G protein-coupled receptor internalization	3	8	0.04493	0.269799	1	0.628633	1
GO:0002428	antigen processing and presentation of peptide antigen via MHC class Ib	3	8	0.04493	0.269799	1	1	1
GO:0002430	complement receptor mediated signaling pathway	3	8	0.04493	0.269799	1	0.628633	1
GO:0002579	positive regulation of antigen processing and presentation	3	8	0.04493	0.269799	1	1	1
GO:0014857	regulation of skeletal muscle cell proliferation	3	8	0.04493	0.269799	1	1	1
GO:0030238	male sex determination	3	8	0.04493	0.269799	1	0.628633	1
GO:0033145	positive regulation of intracellular steroid hormone receptor signaling pathway	3	8	0.04493	0.269799	1	1	1
GO:0033632	regulation of cell-cell adhesion mediated by integrin	3	8	0.04493	0.269799	1	1	1
GO:0034310	primary alcohol catabolic process	3	8	0.04493	0.269799	1	1	1
GO:0043374	CD8-positive, alpha-beta T cell differentiation	3	8	0.04493	0.269799	1	0.628633	1
GO:0043584	nose development	3	8	0.04493	0.269799	1	0.628633	1
GO:0045628	regulation of T-helper 2 cell differentiation	3	8	0.04493	0.269799	1	0.628633	1
GO:0048148	behavioral response to cocaine	3	8	0.04493	0.269799	1	0.628633	1
GO:0048245	eosinophil chemotaxis	3	8	0.04493	0.269799	1	0.628633	1
GO:0048934	peripheral nervous system neuron differentiation	3	8	0.04493	0.269799	1	1	1
GO:0048935	peripheral nervous system neuron development	3	8	0.04493	0.269799	1	0.628633	1
GO:0051386	regulation of neurotrophin TRK receptor signaling pathway	3	8	0.04493	0.269799	1	0.787582	1
GO:0061760	antifungal innate immune response	3	8	0.04493	0.269799	1	0.628633	1
GO:0071394	cellular response to testosterone stimulus	3	8	0.04493	0.269799	1	0.628633	1
GO:0072079	nephron tubule formation	3	8	0.04493	0.269799	1	0.628633	1
GO:0098856	intestinal lipid absorption	3	8	0.04493	0.269799	1	0.628633	1
GO:0099638	endosome to plasma membrane protein transport	3	8	0.04493	0.269799	1	0.787582	1
GO:0150079	negative regulation of neuroinflammatory response	3	8	0.04493	0.269799	1	0.628633	1
GO:1902043	positive regulation of extrinsic apoptotic signaling pathway via death domain receptors	3	8	0.04493	0.269799	1	0.628633	1
GO:1903977	positive regulation of glial cell migration	3	8	0.04493	0.269799	1	0.787582	1
GO:2001223	negative regulation of neuron migration	3	8	0.04493	0.269799	1	0.628633	1
GO:0035019	somatic stem cell population maintenance	9	45	0.04518	0.27108	1	0.628633	1
GO:0006821	chloride transport	10	52	0.04553	0.272738	1	1	1
GO:2000177	regulation of neural precursor cell proliferation	10	52	0.04553	0.272738	1	0.628633	1
GO:0009749	response to glucose	18	111	0.04586	0.274271	1	0.628633	1
GO:0022408	negative regulation of cell-cell adhesion	18	111	0.04586	0.274271	1	0.762621	1
GO:0051129	negative regulation of cellular component organization	61	463	0.04599	0.274826	1	1	1
GO:0008643	carbohydrate transport	14	81	0.04618	0.275739	1	0.794003	1
GO:0044409	symbiont entry into host	16	96	0.04647	0.277247	1	1	1
GO:0043434	response to peptide hormone	38	271	0.04692	0.279707	1	0.955755	1
GO:0040008	regulation of growth	50	371	0.0475	0.282936	1	0.657706	1
GO:0010811	positive regulation of cell-substrate adhesion	13	74	0.04775	0.284037	1	0.628633	1
GO:0001941	postsynaptic membrane organization	7	32	0.04803	0.284037	1	1	1
GO:0002269	leukocyte activation involved in inflammatory response	7	32	0.04803	0.284037	1	1	1
GO:0002279	mast cell activation involved in immune response	7	32	0.04803	0.284037	1	1	1
GO:0007215	glutamate receptor signaling pathway	7	32	0.04803	0.284037	1	0.657706	1
GO:0033344	cholesterol efflux	7	32	0.04803	0.284037	1	0.628633	1
GO:0043331	response to dsRNA	7	32	0.04803	0.284037	1	0.628633	1
GO:0060324	face development	7	32	0.04803	0.284037	1	0.628633	1
GO:0071385	cellular response to glucocorticoid stimulus	7	32	0.04803	0.284037	1	0.813847	1
GO:2000116	regulation of cysteine-type endopeptidase activity	17	104	0.04809	0.284165	1	0.734037	1
GO:0140546	defense response to symbiont	82	645	0.049	0.289311	1	0.685746	1
GO:0002367	cytokine production involved in immune response	12	67	0.04915	0.289735	1	0.657706	1
GO:0002718	regulation of cytokine production involved in immune response	12	67	0.04915	0.289735	1	0.657706	1
GO:0001558	regulation of cell growth	37	264	0.0497	0.292337	1	0.657706	1
GO:0015850	organic hydroxy compound transport	23	151	0.04971	0.292337	1	0.657706	1
GO:0045444	fat cell differentiation	23	151	0.04971	0.292337	1	0.628633	1
GO:0002449	lymphocyte mediated immunity	25	167	0.05021	0.294229	1	0.787582	1
GO:0003006	developmental process involved in reproduction	62	474	0.05025	0.294229	1	0.734037	1
GO:0014855	striated muscle cell proliferation	8	39	0.05026	0.294229	1	0.685746	1
GO:0071384	cellular response to corticosteroid stimulus	8	39	0.05026	0.294229	1	0.777653	1
GO:0120192	tight junction assembly	8	39	0.05026	0.294229	1	0.628633	1
GO:0030510	regulation of BMP signaling pathway	11	60	0.05027	0.294229	1	0.628633	1
GO:0050796	regulation of insulin secretion	16	97	0.05038	0.294407	1	0.628633	1
GO:0090090	negative regulation of canonical Wnt signaling pathway	16	97	0.05038	0.294407	1	0.628633	1
GO:0062013	positive regulation of small molecule metabolic process	14	82	0.05046	0.294642	1	0.693869	1
GO:0008406	gonad development	19	120	0.05051	0.294701	1	0.777653	1
GO:0006939	smooth muscle contraction	10	53	0.05099	0.297034	1	0.628633	1
GO:0014909	smooth muscle cell migration	10	53	0.05099	0.297034	1	1	1
GO:0032879	regulation of localization	148	1227	0.05122	0.298139	1	1	1
GO:0010463	mesenchymal cell proliferation	6	26	0.05182	0.300215	1	0.628633	1
GO:0031279	regulation of cyclase activity	6	26	0.05182	0.300215	1	0.732542	1
GO:0032924	activin receptor signaling pathway	6	26	0.05182	0.300215	1	0.813847	1
GO:0042446	hormone biosynthetic process	6	26	0.05182	0.300215	1	0.685746	1
GO:0051339	regulation of lyase activity	6	26	0.05182	0.300215	1	0.732542	1
GO:1904707	positive regulation of vascular associated smooth muscle cell proliferation	6	26	0.05182	0.300215	1	0.628633	1
GO:0055082	intracellular chemical homeostasis	54	407	0.05193	0.300383	1	0.812072	1
GO:0002695	negative regulation of leukocyte activation	17	105	0.05193	0.300383	1	0.777653	1
GO:0002824	positive regulation of adaptive immune response based on somatic recombination of immune receptors built from immunoglobulin superfamily domains	13	75	0.05237	0.302691	1	0.948241	1
GO:0050807	regulation of synapse organization	30	208	0.05265	0.304072	1	0.762621	1
GO:0032787	monocarboxylic acid metabolic process	48	357	0.05309	0.306374	1	0.828774	1
GO:0021537	telencephalon development	25	168	0.05328	0.307231	1	0.907389	1
GO:0042391	regulation of membrane potential	34	241	0.05372	0.307274	1	0.963633	1
GO:0003299	muscle hypertrophy in response to stress	4	14	0.05386	0.307274	1	0.628633	1
GO:0010224	response to UV-B	4	14	0.05386	0.307274	1	0.628633	1
GO:0014887	cardiac muscle adaptation	4	14	0.05386	0.307274	1	0.628633	1
GO:0014898	cardiac muscle hypertrophy in response to stress	4	14	0.05386	0.307274	1	0.628633	1
GO:0030325	adrenal gland development	4	14	0.05386	0.307274	1	0.628633	1
GO:0030859	polarized epithelial cell differentiation	4	14	0.05386	0.307274	1	0.628633	1
GO:0033630	positive regulation of cell adhesion mediated by integrin	4	14	0.05386	0.307274	1	0.867573	1
GO:0034698	response to gonadotropin	4	14	0.05386	0.307274	1	0.628633	1
GO:0046885	regulation of hormone biosynthetic process	4	14	0.05386	0.307274	1	0.734037	1
GO:0046931	pore complex assembly	4	14	0.05386	0.307274	1	0.840505	1
GO:0060142	regulation of syncytium formation by plasma membrane fusion	4	14	0.05386	0.307274	1	0.628633	1
GO:2001026	regulation of endothelial cell chemotaxis	4	14	0.05386	0.307274	1	0.628633	1
GO:0001778	plasma membrane repair	5	20	0.05442	0.307274	1	0.777653	1
GO:0007431	salivary gland development	5	20	0.05442	0.307274	1	0.777653	1
GO:0007435	salivary gland morphogenesis	5	20	0.05442	0.307274	1	0.777653	1
GO:0014047	glutamate secretion	5	20	0.05442	0.307274	1	0.628633	1
GO:0032107	regulation of response to nutrient levels	5	20	0.05442	0.307274	1	0.685746	1
GO:0046337	phosphatidylethanolamine metabolic process	5	20	0.05442	0.307274	1	1	1
GO:0055090	acylglycerol homeostasis	5	20	0.05442	0.307274	1	0.628633	1
GO:0070328	triglyceride homeostasis	5	20	0.05442	0.307274	1	0.628633	1
GO:1901186	positive regulation of ERBB signaling pathway	5	20	0.05442	0.307274	1	1	1
GO:0120161	regulation of cold-induced thermogenesis	16	98	0.05451	0.307274	1	0.817179	1
GO:0002448	mast cell mediated immunity	7	33	0.05558	0.307274	1	1	1
GO:0009395	phospholipid catabolic process	7	33	0.05558	0.307274	1	0.685746	1
GO:0010634	positive regulation of epithelial cell migration	7	33	0.05558	0.307274	1	0.628633	1
GO:0030514	negative regulation of BMP signaling pathway	7	33	0.05558	0.307274	1	0.628633	1
GO:0046456	icosanoid biosynthetic process	7	33	0.05558	0.307274	1	0.628633	1
GO:1905517	macrophage migration	7	33	0.05558	0.307274	1	0.628633	1
GO:0001938	positive regulation of endothelial cell proliferation	11	61	0.05568	0.307274	1	0.628633	1
GO:0014812	muscle cell migration	11	61	0.05568	0.307274	1	0.99406	1
GO:0045580	regulation of T cell differentiation	17	106	0.05598	0.307274	1	0.822835	1
GO:0048678	response to axon injury	10	54	0.05686	0.307274	1	0.707079	1
GO:0009746	response to hexose	18	114	0.05715	0.307274	1	1	1
GO:0010952	positive regulation of peptidase activity	15	91	0.05715	0.307274	1	0.787582	1
GO:0051250	negative regulation of lymphocyte activation	15	91	0.05715	0.307274	1	0.813847	1
GO:0071322	cellular response to carbohydrate stimulus	15	91	0.05715	0.307274	1	0.628633	1
GO:0001910	regulation of leukocyte mediated cytotoxicity	8	40	0.0572	0.307274	1	0.889545	1
GO:0002711	positive regulation of T cell mediated immunity	8	40	0.0572	0.307274	1	0.889545	1
GO:0021885	forebrain cell migration	8	40	0.0572	0.307274	1	1	1
GO:0032623	interleukin-2 production	8	40	0.0572	0.307274	1	0.787582	1
GO:0032663	regulation of interleukin-2 production	8	40	0.0572	0.307274	1	0.787582	1
GO:0042058	regulation of epidermal growth factor receptor signaling pathway	8	40	0.0572	0.307274	1	0.761385	1
GO:0050766	positive regulation of phagocytosis	8	40	0.0572	0.307274	1	0.628633	1
GO:0060993	kidney morphogenesis	9	47	0.05746	0.307274	1	0.685746	1
GO:0071277	cellular response to calcium ion	9	47	0.05746	0.307274	1	0.628633	1
GO:0097120	receptor localization to synapse	9	47	0.05746	0.307274	1	0.787582	1
GO:0140962	multicellular organismal-level chemical homeostasis	9	47	0.05746	0.307274	1	0.817179	1
GO:1903036	positive regulation of response to wounding	9	47	0.05746	0.307274	1	0.762621	1
GO:0009890	negative regulation of biosynthetic process	169	1421	0.05856	0.307274	1	0.657706	1
GO:0051091	positive regulation of DNA-binding transcription factor activity	20	130	0.05876	0.307274	1	0.628633	1
GO:0120032	regulation of plasma membrane bounded cell projection assembly	20	130	0.05876	0.307274	1	0.685746	1
GO:0001781	neutrophil apoptotic process	2	4	0.05889	0.307274	1	0.628633	1
GO:0001915	negative regulation of T cell mediated cytotoxicity	2	4	0.05889	0.307274	1	0.628633	1
GO:0002826	negative regulation of T-helper 1 type immune response	2	4	0.05889	0.307274	1	1	1
GO:0003330	regulation of extracellular matrix constituent secretion	2	4	0.05889	0.307274	1	0.628633	1
GO:0006072	glycerol-3-phosphate metabolic process	2	4	0.05889	0.307274	1	0.628633	1
GO:0006685	sphingomyelin catabolic process	2	4	0.05889	0.307274	1	0.628633	1
GO:0007512	adult heart development	2	4	0.05889	0.307274	1	0.628633	1
GO:0009074	aromatic amino acid family catabolic process	2	4	0.05889	0.307274	1	0.628633	1
GO:0010641	positive regulation of platelet-derived growth factor receptor signaling pathway	2	4	0.05889	0.307274	1	1	1
GO:0010713	negative regulation of collagen metabolic process	2	4	0.05889	0.307274	1	0.628633	1
GO:0010748	negative regulation of long-chain fatty acid import across plasma membrane	2	4	0.05889	0.307274	1	0.628633	1
GO:0010898	positive regulation of triglyceride catabolic process	2	4	0.05889	0.307274	1	0.628633	1
GO:0014824	artery smooth muscle contraction	2	4	0.05889	0.307274	1	0.628633	1
GO:0014870	response to muscle inactivity	2	4	0.05889	0.307274	1	0.628633	1
GO:0014874	response to stimulus involved in regulation of muscle adaptation	2	4	0.05889	0.307274	1	0.628633	1
GO:0014889	muscle atrophy	2	4	0.05889	0.307274	1	1	1
GO:0015691	cadmium ion transport	2	4	0.05889	0.307274	1	0.628633	1
GO:0015829	valine transport	2	4	0.05889	0.307274	1	0.628633	1
GO:0018026	peptidyl-lysine monomethylation	2	4	0.05889	0.307274	1	0.628633	1
GO:0018027	peptidyl-lysine dimethylation	2	4	0.05889	0.307274	1	0.628633	1
GO:0021984	adenohypophysis development	2	4	0.05889	0.307274	1	0.628633	1
GO:0030185	nitric oxide transport	2	4	0.05889	0.307274	1	0.628633	1
GO:0030578	PML body organization	2	4	0.05889	0.307274	1	0.628633	1
GO:0030854	positive regulation of granulocyte differentiation	2	4	0.05889	0.307274	1	0.628633	1
GO:0031536	positive regulation of exit from mitosis	2	4	0.05889	0.307274	1	0.628633	1
GO:0031547	brain-derived neurotrophic factor receptor signaling pathway	2	4	0.05889	0.307274	1	0.628633	1
GO:0032966	negative regulation of collagen biosynthetic process	2	4	0.05889	0.307274	1	0.628633	1
GO:0033029	regulation of neutrophil apoptotic process	2	4	0.05889	0.307274	1	0.628633	1
GO:0033089	positive regulation of T cell differentiation in thymus	2	4	0.05889	0.307274	1	0.628633	1
GO:0033603	positive regulation of dopamine secretion	2	4	0.05889	0.307274	1	0.628633	1
GO:0034242	negative regulation of syncytium formation by plasma membrane fusion	2	4	0.05889	0.307274	1	0.628633	1
GO:0034370	triglyceride-rich lipoprotein particle remodeling	2	4	0.05889	0.307274	1	0.628633	1
GO:0034372	very-low-density lipoprotein particle remodeling	2	4	0.05889	0.307274	1	0.628633	1
GO:0035470	positive regulation of vascular wound healing	2	4	0.05889	0.307274	1	0.628633	1
GO:0035726	common myeloid progenitor cell proliferation	2	4	0.05889	0.307274	1	0.628633	1
GO:0036135	Schwann cell migration	2	4	0.05889	0.307274	1	1	1
GO:0038162	erythropoietin-mediated signaling pathway	2	4	0.05889	0.307274	1	0.628633	1
GO:0042297	vocal learning	2	4	0.05889	0.307274	1	0.628633	1
GO:0042940	D-amino acid transport	2	4	0.05889	0.307274	1	0.628633	1
GO:0042976	activation of Janus kinase activity	2	4	0.05889	0.307274	1	0.628633	1
GO:0045630	positive regulation of T-helper 2 cell differentiation	2	4	0.05889	0.307274	1	0.628633	1
GO:0046130	purine ribonucleoside catabolic process	2	4	0.05889	0.307274	1	0.628633	1
GO:0046340	diacylglycerol catabolic process	2	4	0.05889	0.307274	1	0.628633	1
GO:0046469	platelet activating factor metabolic process	2	4	0.05889	0.307274	1	1	1
GO:0046477	glycosylceramide catabolic process	2	4	0.05889	0.307274	1	0.628633	1
GO:0051790	short-chain fatty acid biosynthetic process	2	4	0.05889	0.307274	1	0.628633	1
GO:0051902	negative regulation of mitochondrial depolarization	2	4	0.05889	0.307274	1	0.628633	1
GO:0060013	righting reflex	2	4	0.05889	0.307274	1	0.628633	1
GO:0060242	contact inhibition	2	4	0.05889	0.307274	1	1	1
GO:0060373	regulation of ventricular cardiac muscle cell membrane depolarization	2	4	0.05889	0.307274	1	0.628633	1
GO:0060374	mast cell differentiation	2	4	0.05889	0.307274	1	0.628633	1
GO:0060484	lung-associated mesenchyme development	2	4	0.05889	0.307274	1	0.628633	1
GO:0061026	cardiac muscle tissue regeneration	2	4	0.05889	0.307274	1	0.628633	1
GO:0070574	cadmium ion transmembrane transport	2	4	0.05889	0.307274	1	0.628633	1
GO:0070777	D-aspartate transmembrane transport	2	4	0.05889	0.307274	1	0.628633	1
GO:0070779	D-aspartate import across plasma membrane	2	4	0.05889	0.307274	1	0.628633	1
GO:0071492	cellular response to UV-A	2	4	0.05889	0.307274	1	0.628633	1
GO:0071671	regulation of smooth muscle cell chemotaxis	2	4	0.05889	0.307274	1	1	1
GO:0072126	positive regulation of glomerular mesangial cell proliferation	2	4	0.05889	0.307274	1	0.628633	1
GO:0072257	metanephric nephron tubule epithelial cell differentiation	2	4	0.05889	0.307274	1	0.628633	1
GO:0072307	regulation of metanephric nephron tubule epithelial cell differentiation	2	4	0.05889	0.307274	1	0.628633	1
GO:0090154	positive regulation of sphingolipid biosynthetic process	2	4	0.05889	0.307274	1	0.628633	1
GO:0098596	imitative learning	2	4	0.05889	0.307274	1	0.628633	1
GO:0098598	learned vocalization behavior or vocal learning	2	4	0.05889	0.307274	1	0.628633	1
GO:0099538	synaptic signaling via neuropeptide	2	4	0.05889	0.307274	1	0.628633	1
GO:0140213	negative regulation of long-chain fatty acid import into cell	2	4	0.05889	0.307274	1	0.628633	1
GO:1900147	regulation of Schwann cell migration	2	4	0.05889	0.307274	1	1	1
GO:1900451	positive regulation of glutamate receptor signaling pathway	2	4	0.05889	0.307274	1	0.628633	1
GO:1900738	positive regulation of phospholipase C-activating G protein-coupled receptor signaling pathway	2	4	0.05889	0.307274	1	0.628633	1
GO:1901626	regulation of postsynaptic membrane organization	2	4	0.05889	0.307274	1	0.628633	1
GO:1901724	positive regulation of cell proliferation involved in kidney development	2	4	0.05889	0.307274	1	0.628633	1
GO:1902959	regulation of aspartic-type endopeptidase activity involved in amyloid precursor protein catabolic process	2	4	0.05889	0.307274	1	0.628633	1
GO:1902961	positive regulation of aspartic-type endopeptidase activity involved in amyloid precursor protein catabolic process	2	4	0.05889	0.307274	1	0.628633	1
GO:1903367	positive regulation of fear response	2	4	0.05889	0.307274	1	1	1
GO:1904071	presynaptic active zone assembly	2	4	0.05889	0.307274	1	0.628633	1
GO:1904180	negative regulation of membrane depolarization	2	4	0.05889	0.307274	1	0.628633	1
GO:1905686	positive regulation of plasma membrane repair	2	4	0.05889	0.307274	1	0.628633	1
GO:1905749	regulation of endosome to plasma membrane protein transport	2	4	0.05889	0.307274	1	1	1
GO:1905918	regulation of CoA-transferase activity	2	4	0.05889	0.307274	1	0.628633	1
GO:1905920	positive regulation of CoA-transferase activity	2	4	0.05889	0.307274	1	0.628633	1
GO:2000253	positive regulation of feeding behavior	2	4	0.05889	0.307274	1	0.628633	1
GO:2000304	positive regulation of ceramide biosynthetic process	2	4	0.05889	0.307274	1	0.628633	1
GO:2001016	positive regulation of skeletal muscle cell differentiation	2	4	0.05889	0.307274	1	1	1
GO:0009636	response to toxic substance	21	138	0.05926	0.308987	1	0.816513	1
GO:0034644	cellular response to UV	12	69	0.05947	0.309645	1	0.628633	1
GO:0070555	response to interleukin-1	12	69	0.05947	0.309645	1	0.840505	1
GO:0016049	cell growth	43	318	0.05977	0.310989	1	0.657706	1
GO:0010565	regulation of cellular ketone metabolic process	14	84	0.05983	0.311082	1	0.725034	1
GO:0001837	epithelial to mesenchymal transition	17	107	0.06025	0.312827	1	0.732552	1
GO:1990845	adaptive thermogenesis	17	107	0.06025	0.312827	1	0.817179	1
GO:0001912	positive regulation of leukocyte mediated cytotoxicity	6	27	0.06086	0.313575	1	1	1
GO:0002431	Fc receptor mediated stimulatory signaling pathway	6	27	0.06086	0.313575	1	0.628633	1
GO:0006654	phosphatidic acid biosynthetic process	6	27	0.06086	0.313575	1	0.628633	1
GO:0019432	triglyceride biosynthetic process	6	27	0.06086	0.313575	1	0.628633	1
GO:0032570	response to progesterone	6	27	0.06086	0.313575	1	0.628633	1
GO:0043029	T cell homeostasis	6	27	0.06086	0.313575	1	0.628633	1
GO:0045429	positive regulation of nitric oxide biosynthetic process	6	27	0.06086	0.313575	1	0.628633	1
GO:0045622	regulation of T-helper cell differentiation	6	27	0.06086	0.313575	1	0.840505	1
GO:0140353	lipid export from cell	6	27	0.06086	0.313575	1	0.732552	1
GO:1902930	regulation of alcohol biosynthetic process	6	27	0.06086	0.313575	1	0.628633	1
GO:1904407	positive regulation of nitric oxide metabolic process	6	27	0.06086	0.313575	1	0.628633	1
GO:0006793	phosphorus metabolic process	179	1513	0.06115	0.314631	1	1	1
GO:0006796	phosphate-containing compound metabolic process	179	1513	0.06115	0.314631	1	1	1
GO:0071222	cellular response to lipopolysaccharide	18	115	0.06131	0.314683	1	0.628633	1
GO:0043401	steroid hormone receptor signaling pathway	15	92	0.06187	0.314683	1	0.657706	1
GO:0002029	desensitization of G protein-coupled receptor signaling pathway	3	9	0.06218	0.314683	1	1	1
GO:0002604	regulation of dendritic cell antigen processing and presentation	3	9	0.06218	0.314683	1	1	1
GO:0003148	outflow tract septum morphogenesis	3	9	0.06218	0.314683	1	0.628633	1
GO:0006999	nuclear pore organization	3	9	0.06218	0.314683	1	1	1
GO:0007190	activation of adenylate cyclase activity	3	9	0.06218	0.314683	1	0.628633	1
GO:0010744	positive regulation of macrophage derived foam cell differentiation	3	9	0.06218	0.314683	1	0.628633	1
GO:0015801	aromatic amino acid transport	3	9	0.06218	0.314683	1	0.628633	1
GO:0032095	regulation of response to food	3	9	0.06218	0.314683	1	0.787582	1
GO:0032354	response to follicle-stimulating hormone	3	9	0.06218	0.314683	1	0.628633	1
GO:0033210	leptin-mediated signaling pathway	3	9	0.06218	0.314683	1	0.787582	1
GO:0042430	indole-containing compound metabolic process	3	9	0.06218	0.314683	1	0.628633	1
GO:0043501	skeletal muscle adaptation	3	9	0.06218	0.314683	1	0.817179	1
GO:0045779	negative regulation of bone resorption	3	9	0.06218	0.314683	1	0.628633	1
GO:0051350	negative regulation of lyase activity	3	9	0.06218	0.314683	1	1	1
GO:0070486	leukocyte aggregation	3	9	0.06218	0.314683	1	0.817179	1
GO:0071493	cellular response to UV-B	3	9	0.06218	0.314683	1	0.628633	1
GO:0071732	cellular response to nitric oxide	3	9	0.06218	0.314683	1	0.628633	1
GO:0099532	synaptic vesicle endosomal processing	3	9	0.06218	0.314683	1	0.628633	1
GO:1903429	regulation of cell maturation	3	9	0.06218	0.314683	1	0.628633	1
GO:2000320	negative regulation of T-helper 17 cell differentiation	3	9	0.06218	0.314683	1	0.628633	1
GO:2000402	negative regulation of lymphocyte migration	3	9	0.06218	0.314683	1	0.817179	1
GO:2001138	regulation of phospholipid transport	3	9	0.06218	0.314683	1	0.628633	1
GO:0009743	response to carbohydrate	20	131	0.06271	0.317148	1	0.871944	1
GO:0019725	cellular homeostasis	61	472	0.06282	0.317488	1	0.889545	1
GO:0106106	cold-induced thermogenesis	16	100	0.06348	0.320604	1	0.840505	1
GO:0002067	glandular epithelial cell differentiation	7	34	0.06383	0.321495	1	0.685746	1
GO:0019933	cAMP-mediated signaling	7	34	0.06383	0.321495	1	0.628633	1
GO:0061082	myeloid leukocyte cytokine production	7	34	0.06383	0.321495	1	0.685746	1
GO:2000351	regulation of endothelial cell apoptotic process	7	34	0.06383	0.321495	1	0.628633	1
GO:0002260	lymphocyte homeostasis	9	48	0.06434	0.323623	1	0.628633	1
GO:0061035	regulation of cartilage development	9	48	0.06434	0.323623	1	0.628633	1
[truncated: 5,932 more rows]

## Sheet: Sup. Table 9-GO Cell comp
Sup. Table 9-GO cell composition
[truncated: 876 more rows]

## Sheet: Sup. Table 10-GO Mol Function
Sup. Table 10-GO Molecular function
[truncated: 1,649 more rows]

[truncated: 5 more sheets: Sup. Table 11-Upstream reg act, Sup. Table 12-SCG DRG genes, Sup. Table 13-only DRG genes, Sup. Table 14-only SCG genes, Sup. Table 15-Interactome]
